# Supplementary material for: Genome-wide analysis of Pax8 binding provides new insights into thyroid functions
Source: BMC Genomics. 2012 Apr 24;13:147. doi: 10.1186/1471-2164-13-147 (PMC3403905; doi:10.1186/1471-2164-13-147)
Supplement: Additional file 2 — ChIP-Seq MACS data: Excel file containing genomic coordinates of 13,151 rat genomic regions significantly immunoprecipitated according to the MACS ChIP program. [file 1471-2164-13-147-S2.xlsx]

## Sheet: Sheet1
Chromosome	Start	Stop
chr1	84351851	84352043
chr1	184899850	184900047
chr1	28932234	28932434
chr1	45078244	45078449
chr1	113897605	113897811
chr1	131117006	131117213
chr1	83441875	83442084
chr1	42415779	42415991
chr1	140730393	140730605
chr1	171497393	171497605
chr1	129048774	129048988
chr1	230705336	230705550
chr1	23609500	23609716
chr1	122314365	122314582
chr1	172361685	172361902
chr1	265674691	265674908
chr1	233627720	233627938
chr1	164416942	164417161
chr1	165041466	165041685
chr1	168399373	168399592
chr1	163170522	163170742
chr1	235067052	235067272
chr1	251985929	251986149
chr1	45062340	45062561
chr1	119241197	119241418
chr1	174079750	174079971
chr1	119986298	119986520
chr1	219750835	219751057
chr1	170171853	170172076
chr1	99316546	99316770
chr1	148307045	148307269
chr1	159042952	159043176
chr1	184481171	184481395
chr1	260234334	260234558
chr1	196019607	196019832
chr1	12914170	12914397
chr1	21738483	21738712
chr1	77398273	77398503
chr1	238928342	238928572
chr1	243204468	243204699
chr1	21526262	21526494
chr1	38384085	38384317
chr1	136563410	136563642
chr1	225443965	225444197
chr1	95724075	95724308
chr1	131622752	131622985
chr1	171018341	171018574
chr1	212556763	212556996
chr1	22534658	22534892
chr1	138969801	138970035
chr1	257628032	257628266
chr1	180061231	180061466
chr1	123604523	123604761
chr1	222386949	222387187
chr1	180498831	180499070
chr1	39410774	39411014
chr1	65072706	65072946
chr1	129472396	129472637
chr1	154977596	154977837
chr1	189567260	189567501
chr1	120822476	120822718
chr1	267026134	267026376
chr1	44595714	44595957
chr1	215883976	215884219
chr1	137450618	137450862
chr1	189500775	189501019
chr1	220954170	220954414
chr1	135569852	135570097
chr1	140085443	140085688
chr1	267453109	267453354
chr1	135924719	135924966
chr1	45254029	45254277
chr1	83301347	83301595
chr1	170357528	170357776
chr1	26682321	26682570
chr1	107352876	107353125
chr1	123140646	123140895
chr1	171033683	171033932
chr1	249405626	249405875
chr1	4310824	4311074
chr1	192588202	192588454
chr1	163465220	163465473
chr1	197348477	197348730
chr1	222288665	222288918
chr1	46665889	46666143
chr1	83785931	83786185
chr1	137195134	137195388
chr1	154878526	154878781
chr1	163288226	163288481
chr1	232703067	232703322
chr1	27660083	27660339
chr1	186115113	186115369
chr1	217761741	217761997
chr1	235506719	235506975
chr1	80535902	80536159
chr1	221950198	221950455
chr1	16776092	16776350
chr1	100132372	100132630
chr1	146670996	146671255
chr1	23583113	23583374
chr1	190385352	190385613
chr1	119433000	119433262
chr1	215838725	215838987
chr1	252279738	252280000
chr1	65481056	65481319
chr1	166662322	166662585
chr1	190379473	190379736
chr1	139795455	139795719
chr1	238716464	238716728
chr1	157978878	157979143
chr1	185875505	185875770
chr1	16022210	16022476
chr1	21445035	21445301
chr1	118066348	118066614
chr1	258297190	258297457
chr1	13503104	13503372
chr1	82456208	82456477
chr1	170584281	170584550
chr1	195542675	195542944
chr1	219324439	219324708
chr1	247046926	247047195
chr1	265826821	265827090
chr1	5887641	5887911
chr1	164798326	164798596
chr1	228839444	228839714
chr1	159029396	159029667
chr1	41651930	41652203
chr1	117556059	117556332
chr1	99598257	99598531
chr1	107875982	107876256
chr1	165926281	165926555
chr1	203918744	203919018
chr1	190445090	190445365
chr1	227195256	227195531
chr1	8075869	8076145
chr1	85151516	85151792
chr1	170988971	170989247
chr1	140687331	140687609
chr1	174648283	174648561
chr1	189114304	189114582
chr1	252491992	252492270
chr1	99494399	99494678
chr1	197210785	197211064
chr1	249454656	249454935
chr1	12540893	12541173
chr1	24020488	24020768
chr1	217759768	217760048
chr1	117612161	117612442
chr1	225988801	225989082
chr1	82263580	82263862
chr1	184855762	184856044
chr1	190620394	190620677
chr1	192567198	192567481
chr1	227881552	227881835
chr1	19493631	19493915
chr1	28595912	28596196
chr1	179926743	179927027
chr1	242875502	242875786
chr1	219816361	219816646
chr1	16669663	16669949
chr1	55986672	55986958
chr1	78181746	78182032
chr1	128809126	128809413
chr1	173928552	173928839
chr1	192718707	192718994
chr1	213286167	213286454
chr1	214930170	214930457
chr1	45383803	45384091
chr1	86211191	86211479
chr1	251128990	251129280
chr1	40015570	40015861
chr1	230362050	230362341
chr1	266959485	266959776
chr1	22816291	22816583
chr1	65203193	65203485
chr1	137832224	137832516
chr1	173885285	173885577
chr1	185490621	185490914
chr1	254552263	254552556
chr1	27714461	27714755
chr1	41605285	41605579
chr1	56368530	56368824
chr1	137168644	137168938
chr1	171809569	171809863
chr1	173212630	173212924
chr1	99557541	99557836
chr1	146147132	146147427
chr1	88796719	88797015
chr1	211921428	211921724
chr1	226525938	226526234
chr1	21265122	21265419
chr1	139902812	139903109
chr1	193414203	193414500
chr1	234459856	234460153
chr1	219568973	219569271
chr1	225075411	225075709
chr1	139329206	139329505
chr1	147144457	147144756
chr1	227984377	227984676
chr1	254574896	254575195
chr1	166355989	166356289
chr1	186492281	186492581
chr1	14731049	14731350
chr1	205775911	205776212
chr1	243226647	243226949
chr1	19732909	19733214
chr1	37653956	37654261
chr1	99267213	99267518
chr1	139867724	139868029
chr1	153240379	153240684
chr1	122117049	122117355
chr1	122835516	122835822
chr1	260067242	260067548
chr1	10756880	10757187
chr1	170178081	170178388
chr1	228004430	228004737
chr1	267065646	267065953
chr1	8988723	8989031
chr1	29524984	29525292
chr1	67927418	67927726
chr1	189088729	189089037
chr1	196048992	196049300
chr1	232996577	232996885
chr1	262725149	262725457
chr1	21880247	21880556
chr1	91104564	91104873
chr1	227428562	227428873
chr1	238896138	238896449
chr1	77808608	77808920
chr1	118635648	118635960
chr1	265061584	265061896
chr1	34768715	34769028
chr1	34781987	34782300
chr1	120906936	120907249
chr1	169457101	169457415
chr1	196342341	196342655
chr1	91715435	91715750
chr1	181765221	181765536
chr1	190766803	190767118
chr1	196748343	196748658
chr1	176453272	176453588
chr1	241415074	241415390
chr1	252941747	252942063
chr1	257458730	257459046
chr1	97258842	97259159
chr1	250860211	250860528
chr1	264463426	264463744
chr1	212400156	212400475
chr1	215400870	215401189
chr1	54585323	54585644
chr1	119535282	119535603
chr1	175912619	175912940
chr1	128598207	128598529
chr1	176583415	176583737
chr1	3389876	3390199
chr1	183970891	183971214
chr1	97520329	97520653
chr1	99467162	99467486
chr1	22571979	22572304
chr1	42132401	42132726
chr1	242683974	242684299
chr1	30107046	30107372
chr1	157656267	157656593
chr1	189406278	189406604
chr1	206925267	206925593
chr1	47953172	47953499
chr1	195780531	195780859
chr1	245349640	245349968
chr1	256191524	256191852
chr1	119839880	119840209
chr1	165114600	165114929
chr1	224320448	224320777
chr1	238722438	238722767
chr1	153824664	153824995
chr1	62820733	62821065
chr1	233311270	233311602
chr1	189048267	189048600
chr1	96252970	96253304
chr1	186019920	186020254
chr1	199108030	199108364
chr1	246508238	246508573
chr1	20455931	20456267
chr1	123363946	123364282
chr1	193504550	193504887
chr1	225050942	225051279
chr1	198497333	198497672
chr1	219730783	219731122
chr1	267646815	267647154
chr1	191854459	191854799
chr1	232183017	232183357
chr1	261777659	261777999
chr1	179652504	179652845
chr1	146144125	146144467
chr1	165109215	165109557
chr1	207083499	207083842
chr1	34554980	34555324
chr1	88629589	88629933
chr1	54174883	54175228
chr1	181342897	181343242
chr1	207264320	207264665
chr1	244736659	244737005
chr1	22461179	22461526
chr1	123359093	123359440
chr1	37796319	37796667
chr1	38093424	38093772
chr1	200959343	200959691
chr1	13123033	13123382
chr1	128810798	128811147
chr1	56010879	56011229
chr1	165110684	165111034
chr1	7207691	7208042
chr1	97143485	97143836
chr1	170751189	170751540
chr1	38425579	38425931
chr1	79502192	79502544
chr1	26952577	26952930
chr1	45474275	45474629
chr1	184596425	184596779
chr1	213498618	213498972
chr1	228871443	228871797
chr1	259827506	259827860
chr1	21270478	21270833
chr1	54295363	54295718
chr1	134976342	134976697
chr1	208999521	208999876
chr1	154692673	154693029
chr1	27189324	27189682
chr1	35625512	35625870
chr1	205145596	205145954
chr1	154334278	154334637
chr1	159324016	159324375
chr1	14239055	14239415
chr1	92188574	92188934
chr1	230437818	230438178
chr1	140391897	140392258
chr1	227664451	227664812
chr1	39593820	39594182
chr1	36207504	36207867
chr1	87592750	87593113
chr1	219836587	219836950
chr1	167426003	167426368
chr1	170655073	170655438
chr1	28451852	28452218
chr1	226365347	226365715
chr1	215414764	215415133
chr1	220753296	220753665
chr1	222419175	222419544
chr1	232660773	232661145
chr1	194133015	194133388
chr1	186730924	186731298
chr1	80957944	80958320
chr1	119989684	119990060
chr1	174313061	174313437
chr1	185951645	185952021
chr1	231863841	231864217
chr1	248833067	248833445
chr1	12736021	12736400
chr1	12767900	12768279
chr1	96870344	96870724
chr1	180672573	180672953
chr1	119826413	119826794
chr1	195198819	195199201
chr1	207489162	207489545
chr1	264442748	264443131
chr1	227231701	227232085
chr1	40320290	40320675
chr1	219266953	219267338
chr1	261949142	261949527
chr1	246443382	246443768
chr1	54102897	54103284
chr1	174553692	174554079
chr1	194777023	194777410
chr1	226093332	226093720
chr1	24030142	24030532
chr1	206155706	206156096
chr1	45090449	45090840
chr1	250691282	250691674
chr1	205355799	205356193
chr1	232286910	232287305
chr1	4243638	4244034
chr1	34045321	34045717
chr1	87735094	87735490
chr1	249101351	249101747
chr1	175446676	175447073
chr1	179595363	179595760
chr1	253111686	253112083
chr1	39976374	39976772
chr1	64006044	64006443
chr1	236295043	236295442
chr1	266690168	266690567
chr1	80785659	80786059
chr1	157246894	157247295
chr1	169526089	169526490
chr1	220410425	220410826
chr1	4580230	4580632
chr1	119213150	119213552
chr1	226710367	226710769
chr1	90919744	90920147
chr1	53246663	53247067
chr1	139796306	139796710
chr1	226441094	226441499
chr1	263655740	263656145
chr1	189874276	189874683
chr1	32843223	32843631
chr1	39982713	39983121
chr1	212423860	212424268
chr1	230107739	230108147
chr1	233170285	233170693
chr1	192192623	192193032
chr1	227127756	227128165
chr1	252803299	252803708
chr1	67993328	67993738
chr1	228622159	228622569
chr1	183980398	183980809
chr1	199070162	199070573
chr1	248803515	248803926
chr1	29926163	29926575
chr1	194480656	194481069
chr1	14968692	14969107
chr1	135953360	135953775
chr1	252299174	252299589
chr1	14314646	14315063
chr1	16340356	16340773
chr1	21451817	21452234
chr1	44028127	44028544
chr1	197236270	197236687
chr1	90004986	90005404
chr1	3029381	3029800
chr1	124566735	124567154
chr1	93888752	93889172
chr1	175633144	175633564
chr1	170422524	170422945
chr1	135831217	135831639
chr1	214863131	214863553
chr1	241776674	241777096
chr1	246510096	246510518
chr1	189115204	189115627
chr1	254885948	254886371
chr1	158533662	158534087
chr1	249223554	249223979
chr1	259319387	259319812
chr1	159151202	159151628
chr1	42395756	42396183
chr1	164127742	164128169
chr1	15105869	15106297
chr1	189159785	189160213
chr1	245724454	245724882
chr1	129499525	129499954
chr1	118995428	118995858
chr1	91157780	91158211
chr1	155081499	155081931
chr1	38373519	38373952
chr1	236329495	236329930
chr1	90002008	90002444
chr1	179648171	179648608
chr1	227188241	227188678
chr1	228036773	228037211
chr1	246164855	246165293
chr1	167497463	167497903
chr1	222361596	222362036
chr1	39630048	39630490
chr1	100109051	100109493
chr1	170310993	170311435
chr1	39655024	39655468
chr1	208470531	208470976
chr1	230056025	230056470
chr1	263109839	263110284
chr1	80128491	80128938
chr1	120163200	120163647
chr1	171779422	171779871
chr1	189626468	189626917
chr1	248381772	248382222
chr1	118482119	118482570
chr1	233340740	233341191
chr1	236735191	236735642
chr1	123691868	123692321
chr1	205013549	205014002
chr1	34557001	34557455
chr1	146604216	146604670
chr1	162083035	162083490
chr1	156596243	156596699
chr1	193568468	193568924
chr1	205689921	205690377
chr1	255409599	255410055
chr1	140339754	140340211
chr1	233968486	233968943
chr1	76750884	76751342
chr1	189144260	189144718
chr1	78185883	78186342
chr1	136003675	136004134
chr1	228495929	228496388
chr1	247156016	247156475
chr1	40334952	40335412
chr1	172266076	172266536
chr1	190287451	190287911
chr1	213331079	213331540
chr1	96567348	96567810
chr1	181935740	181936202
chr1	39638394	39638857
chr1	128447137	128447600
chr1	231972094	231972557
chr1	195166632	195167096
chr1	262410714	262411179
chr1	86680111	86680577
chr1	182792495	182792961
chr1	248407106	248407572
chr1	109928643	109929110
chr1	27550601	27551070
chr1	239898144	239898613
chr1	251044366	251044835
chr1	241823272	241823743
chr1	53208238	53208710
chr1	197060203	197060675
chr1	131489299	131489773
chr1	170545722	170546196
chr1	206265621	206266095
chr1	228125547	228126022
chr1	232154904	232155379
chr1	170863932	170864408
chr1	251198841	251199317
chr1	262467382	262467858
chr1	78602039	78602516
chr1	249946223	249946700
chr1	63993883	63994361
chr1	246170863	246171341
chr1	210274572	210275051
chr1	206361548	206362028
chr1	65904015	65904496
chr1	198160437	198160918
chr1	205473972	205474453
chr1	156995010	156995492
chr1	230129520	230130002
chr1	79485810	79486293
chr1	129329411	129329894
chr1	173674392	173674875
chr1	95142969	95143453
chr1	195685402	195685886
chr1	118601596	118602081
chr1	123133308	123133794
chr1	179499589	179500075
chr1	236959841	236960327
chr1	221110280	221110767
chr1	7578809	7579297
chr1	8440101	8440589
chr1	9276757	9277246
chr1	96237691	96238180
chr1	195715421	195715910
chr1	39818220	39818711
chr1	53593056	53593547
chr1	85861530	85862021
chr1	168962977	168963468
chr1	210260025	210260516
chr1	189980954	189981448
chr1	197237581	197238075
chr1	222360914	222361408
chr1	136257985	136258480
chr1	168542224	168542719
chr1	204920188	204920683
chr1	195848274	195848770
chr1	163353864	163354362
chr1	201373279	201373777
chr1	78382379	78382878
chr1	156109768	156110267
chr1	256147941	256148440
chr1	199642239	199642739
chr1	266729504	266730004
chr1	128884409	128884911
chr1	205454067	205454569
chr1	17584477	17584980
chr1	240589440	240589943
chr1	96145330	96145834
chr1	206147729	206148233
chr1	13122328	13122833
chr1	131476527	131477033
chr1	153860184	153860693
chr1	245795981	245796490
chr1	198796000	198796510
chr1	248654686	248655196
chr1	190260330	190260841
chr1	195940919	195941430
chr1	236149478	236149990
chr1	59492767	59493280
chr1	128369357	128369870
chr1	212556070	212556583
chr1	180394727	180395241
chr1	187768488	187769003
chr1	212565931	212566446
chr1	168627574	168628090
chr1	185187495	185188011
chr1	79840343	79840860
chr1	129002827	129003344
chr1	121042871	121043389
chr1	131523090	131523609
chr1	21127954	21128474
chr1	34840857	34841377
chr1	195171435	195171955
chr1	262982707	262983227
chr1	208056730	208057251
chr1	231217608	231218129
chr1	245962858	245963379
chr1	242412588	242413111
chr1	4590731	4591255
chr1	187621665	187622189
chr1	190225177	190225702
chr1	137512968	137513494
chr1	266043571	266044097
chr1	4410049	4410576
chr1	171523470	171523997
chr1	178972524	178973051
chr1	211734739	211735266
chr1	123132298	123132826
chr1	172046331	172046859
chr1	242484179	242484707
chr1	195985007	195985537
chr1	199413103	199413633
chr1	212632408	212632939
chr1	7663376	7663908
chr1	158969997	158970529
chr1	54734872	54735405
chr1	180762644	180763177
chr1	228639236	228639769
chr1	170463086	170463620
chr1	186529851	186530385
chr1	199372253	199372787
chr1	172069520	172070055
chr1	166357875	166358411
chr1	191416684	191417220
chr1	236247165	236247701
chr1	185331726	185332263
chr1	266135103	266135640
chr1	94860637	94861175
chr1	117656909	117657449
chr1	249900226	249900766
chr1	252007123	252007663
chr1	45455108	45455649
chr1	83021503	83022044
chr1	121362143	121362684
chr1	208087473	208088015
chr1	137394332	137394875
chr1	241806132	241806675
chr1	37786045	37786589
chr1	82918413	82918957
chr1	20422128	20422675
chr1	84799235	84799782
chr1	84231284	84231832
chr1	154148611	154149159
chr1	190108765	190109313
chr1	15163318	15163867
chr1	84830198	84830747
chr1	167948742	167949291
chr1	205031939	205032490
chr1	245451922	245452473
chr1	232550117	232550669
chr1	258920306	258920859
chr1	261834619	261835172
chr1	263608563	263609117
chr1	265567084	265567638
chr1	14354572	14355127
chr1	77286397	77286952
chr1	129247747	129248302
chr1	159131913	159132468
chr1	99315017	99315573
chr1	222259191	222259747
chr1	193704670	193705227
chr1	263419158	263419715
chr1	137760354	137760912
chr1	140401247	140401805
chr1	233916786	233917344
chr1	176744154	176744714
chr1	185103097	185103657
chr1	206187998	206188558
chr1	95174317	95174878
chr1	20513855	20514417
chr1	24013750	24014312
chr1	128770549	128771111
chr1	154679584	154680146
chr1	248217623	248218185
chr1	118707043	118707606
chr1	208936000	208936563
chr1	128426041	128426605
chr1	169995952	169996517
chr1	264747795	264748361
chr1	34645529	34646097
chr1	241331411	241331979
chr1	252307103	252307672
chr1	39912334	39912905
chr1	212626674	212627245
chr1	208136644	208137219
chr1	77110652	77111228
chr1	248038676	248039252
chr1	54332691	54333268
chr1	227985228	227985805
chr1	233383945	233384522
chr1	267769946	267770524
chr1	30070603	30071182
chr1	208453769	208454348
chr1	217442236	217442815
chr1	227909915	227910494
chr1	122224119	122224699
chr1	92434631	92435212
chr1	263894358	263894939
chr1	14830884	14831466
chr1	99075105	99075687
chr1	138663309	138663891
chr1	228474710	228475292
chr1	264753430	264754012
chr1	45179099	45179682
chr1	230142670	230143253
chr1	169450588	169451172
chr1	189499252	189499836
chr1	30477529	30478114
chr1	95466952	95467538
chr1	238569730	238570316
chr1	253373596	253374182
chr1	29073688	29074275
chr1	121176669	121177256
chr1	125596443	125597031
chr1	202810333	202810921
chr1	251948099	251948687
chr1	79278286	79278876
chr1	194746945	194747535
chr1	137165561	137166152
chr1	199089559	199090150
chr1	41864848	41865440
chr1	79941699	79942291
chr1	92424854	92425446
chr1	156854873	156855466
chr1	177110931	177111524
chr1	4331451	4332045
chr1	48684752	48685347
chr1	208055959	208056554
chr1	45391193	45391789
chr1	195235483	195236079
chr1	264537898	264538494
chr1	201546010	201546607
chr1	204712860	204713457
chr1	135835147	135835745
chr1	154084175	154084773
chr1	120985402	120986001
chr1	171031166	171031765
chr1	186882797	186883396
chr1	156297975	156298575
chr1	208065498	208066098
chr1	77324960	77325561
chr1	34660625	34661227
chr1	265750218	265750820
chr1	20458723	20459326
chr1	140490450	140491054
chr1	54224287	54224892
chr1	196669742	196670347
chr1	220857300	220857905
chr1	265320941	265321546
chr1	95488495	95489101
chr1	122868191	122868797
chr1	153661564	153662170
chr1	264619954	264620560
chr1	8357772	8358379
chr1	86088595	86089203
chr1	135512160	135512768
chr1	265359548	265360156
chr1	54340643	54341252
chr1	86902764	86903373
chr1	138713273	138713882
chr1	209814904	209815513
chr1	95054017	95054627
chr1	177145101	177145711
chr1	204119758	204120368
chr1	191169791	191170402
chr1	196131969	196132580
chr1	241071016	241071627
chr1	4584421	4585033
chr1	46332457	46333069
chr1	122656700	122657312
chr1	8215169	8215782
chr1	246131676	246132289
chr1	154053931	154054545
chr1	171002933	171003547
chr1	176977423	176978037
chr1	214545148	214545762
chr1	259809858	259810472
chr1	42337495	42338110
chr1	79803201	79803816
chr1	85972177	85972792
chr1	97154661	97155276
chr1	157124329	157124944
chr1	193516562	193517178
chr1	40124125	40124742
chr1	83692420	83693037
chr1	97271231	97271848
chr1	196187934	196188551
chr1	38381798	38382416
chr1	265386630	265387248
chr1	97124276	97124895
chr1	137927717	137928336
chr1	186404203	186404822
chr1	241774484	241775103
chr1	247304999	247305619
chr1	189224035	189224656
chr1	8791952	8792576
chr1	209043943	209044567
chr1	233204384	233205008
chr1	7577395	7578020
chr1	175633705	175634330
chr1	82928188	82928814
chr1	192513633	192514260
chr1	135844680	135845308
chr1	95000804	95001433
chr1	264420600	264421229
chr1	97147529	97148159
chr1	153627004	153627634
chr1	202233109	202233739
chr1	246939057	246939687
chr1	263615660	263616290
chr1	208700775	208701406
chr1	240890851	240891482
chr1	219571395	219572027
chr1	202733539	202734172
chr1	208449223	208449856
chr1	99739527	99740161
chr1	267554251	267554885
chr1	261138451	261139086
chr1	87500530	87501166
chr1	157931854	157932490
chr1	134843104	134843741
chr1	225077140	225077777
chr1	251902013	251902650
chr1	264449727	264450364
chr1	94311290	94311928
chr1	158283639	158284277
chr1	241777660	241778299
chr1	138252199	138252839
chr1	8271940	8272581
chr1	228512355	228512996
chr1	236411261	236411902
chr1	236497821	236498463
chr1	241339010	241339652
chr1	122363595	122364238
chr1	125193672	125194315
chr1	158385153	158385796
chr1	208919856	208920500
chr1	39960810	39961455
chr1	78480594	78481239
chr1	53102194	53102840
chr1	45494338	45494985
chr1	118435923	118436570
chr1	207982306	207982953
chr1	212891691	212892338
chr1	175516904	175517553
chr1	205437199	205437849
chr1	243296028	243296678
chr1	250279276	250279926
chr1	87195391	87196042
chr1	184613627	184614278
chr1	76620309	76620961
chr1	170303253	170303905
chr1	199009276	199009928
chr1	41144060	41144713
chr1	54593538	54594191
chr1	156434118	156434771
chr1	192202728	192203381
chr1	241916227	241916880
chr1	249607678	249608331
chr1	199109783	199110437
chr1	157964698	157965353
chr1	184552498	184553153
chr1	227601919	227602574
chr1	251863183	251863838
chr1	153820229	153820885
chr1	158448404	158449060
chr1	189683296	189683952
chr1	189583714	189584371
chr1	199197227	199197884
chr1	264962331	264962988
chr1	185865146	185865804
chr1	180589842	180590501
chr1	93890738	93891398
chr1	180695251	180695911
chr1	180845326	180845986
chr1	185795301	185795961
chr1	263463831	263464491
chr1	34781173	34781834
chr1	89997454	89998115
chr1	199413757	199414419
chr1	238697677	238698339
chr1	205807799	205808462
chr1	219966949	219967612
chr1	228649326	228649990
chr1	249479889	249480554
chr1	84885420	84886086
chr1	225122897	225123563
chr1	261396338	261397004
chr1	135276811	135277478
chr1	40786529	40787197
chr1	172014654	172015322
chr1	30363357	30364026
chr1	174173598	174174267
chr1	99007669	99008340
chr1	205510265	205510938
chr1	80515455	80516129
chr1	95271638	95272312
chr1	243877518	243878192
chr1	259726386	259727060
chr1	37800857	37801532
chr1	76762300	76762976
chr1	145960112	145960788
chr1	169591196	169591872
chr1	129179014	129179691
chr1	167937597	167938274
chr1	246326949	246327626
chr1	29933717	29934396
chr1	98620116	98620795
chr1	251972901	251973580
chr1	252539039	252539718
chr1	96361160	96361840
chr1	199809923	199810603
chr1	232288918	232289598
chr1	264441996	264442676
chr1	194337469	194338151
chr1	195926297	195926979
chr1	248250744	248251428
chr1	9200443	9201128
chr1	59668070	59668755
chr1	25840511	25841197
chr1	95732719	95733405
chr1	156007864	156008551
chr1	96094898	96095586
chr1	185929414	185930102
chr1	266081244	266081932
chr1	40964825	40965514
chr1	95195322	95196011
chr1	96024645	96025334
chr1	249602008	249602698
chr1	213445418	213446109
chr1	170410855	170411547
chr1	87497842	87498535
chr1	199086017	199086710
chr1	192205252	192205946
chr1	208201800	208202494
chr1	153735737	153736432
chr1	41842313	41843010
chr1	181253634	181254331
chr1	233412955	233413652
chr1	95770743	95771441
chr1	42122383	42123082
chr1	259628036	259628735
chr1	38221269	38221969
chr1	195737107	195737807
chr1	201789487	201790187
chr1	125610441	125611142
chr1	187832171	187832874
chr1	263165933	263166636
chr1	252886500	252887205
chr1	259878073	259878778
chr1	83912253	83912959
chr1	118537986	118538692
chr1	179925531	179926238
chr1	194775210	194775918
chr1	195141549	195142257
chr1	227594509	227595218
chr1	122889401	122890111
chr1	85036178	85036889
chr1	192141806	192142517
chr1	208910545	208911258
chr1	118812150	118812864
chr1	195242298	195243012
chr1	263344187	263344902
chr1	135079171	135079887
chr1	45466855	45467572
chr1	79012262	79012979
chr1	197286240	197286957
chr1	208607573	208608292
chr1	249417036	249417755
chr1	42111921	42112641
chr1	135995020	135995740
chr1	236154113	236154834
chr1	8604371	8605093
chr1	136267540	136268262
chr1	78200054	78200777
chr1	170174013	170174736
chr1	206189635	206190358
chr1	264839112	264839835
chr1	249793136	249793860
chr1	251679347	251680071
chr1	190717373	190718098
chr1	233740982	233741707
chr1	16194628	16195354
chr1	95597330	95598056
chr1	195260481	195261207
chr1	180081453	180082180
chr1	209180606	209181334
chr1	73216913	73217644
chr1	211370734	211371465
chr1	236379441	236380173
chr1	80172258	80172991
chr1	179719771	179720506
chr1	195940026	195940761
chr1	99325773	99326509
chr1	208429929	208430665
chr1	5217894	5218632
chr1	140567558	140568296
chr1	120044810	120045549
chr1	154652875	154653615
chr1	228652339	228653080
chr1	15475426	15476168
chr1	82554244	82554987
chr1	225020065	225020809
chr1	33712055	33712800
chr1	97008466	97009211
chr1	167862873	167863618
chr1	76674077	76674823
chr1	169934013	169934760
chr1	184907720	184908467
chr1	192326950	192327698
chr1	200051535	200052283
chr1	180703035	180703784
chr1	250696236	250696985
chr1	134379378	134380128
chr1	265457762	265458512
chr1	39628109	39628860
chr1	235965002	235965754
chr1	266246460	266247212
chr1	213211033	213211786
chr1	56210380	56211134
chr1	128195225	128195980
chr1	87904799	87905555
chr1	236541588	236542344
chr1	120403758	120404515
chr1	201603722	201604479
chr1	15552097	15552855
chr1	42422968	42423726
chr1	226174292	226175052
chr1	256184177	256184938
chr1	158462987	158463749
chr1	169528786	169529549
chr1	3622883	3623647
chr1	248126192	248126956
chr1	118586199	118586965
chr1	228615687	228616453
chr1	137361862	137362629
chr1	34654298	34655066
chr1	86256682	86257451
chr1	198991929	198992699
chr1	79189498	79190270
chr1	169951809	169952581
chr1	66188812	66189585
chr1	191893693	191894467
chr1	264856426	264857200
chr1	203289396	203290172
chr1	261648197	261648973
chr1	84597513	84598290
chr1	189105072	189105851
chr1	201474486	201475265
chr1	252819225	252820005
chr1	205298190	205298972
chr1	78902237	78903022
chr1	159542099	159542885
chr1	184879508	184880294
chr1	205368413	205369199
chr1	263103130	263103916
chr1	78440107	78440894
chr1	118523988	118524775
chr1	201963188	201963978
chr1	76659987	76660778
chr1	242371788	242372580
chr1	190750857	190751650
chr1	83067416	83068210
chr1	189161093	189161887
chr1	265443780	265444574
chr1	88671494	88672289
chr1	119839017	119839813
chr1	249936310	249937106
chr1	242904481	242905282
chr1	158430430	158431232
chr1	189184628	189185431
chr1	38423479	38424284
chr1	184612711	184613516
chr1	53090416	53091222
chr1	119798571	119799377
chr1	136163895	136164701
chr1	185121361	185122167
chr1	233655630	233656438
chr1	202456582	202457392
chr1	248174073	248174883
chr1	171379217	171380029
chr1	21680879	21681692
chr1	16569752	16570567
chr1	56011388	56012205
chr1	83708212	83709029
chr1	66148341	66149159
chr1	155801419	155802238
chr1	199242159	199242978
chr1	264803018	264803837
chr1	110187128	110187948
chr1	204858615	204859435
chr1	207338464	207339284
chr1	46727678	46728501
chr1	188950678	188951501
chr1	242591835	242592658
chr1	85613966	85614792
chr1	94885997	94886824
chr1	119182304	119183131
chr1	248729352	248730179
chr1	262948176	262949003
chr1	167638718	167639546
chr1	169987344	169988172
chr1	85581686	85582515
chr1	86060888	86061717
chr1	233194098	233194927
chr1	40884933	40885763
chr1	263465609	263466439
chr1	191189858	191190689
chr1	196256314	196257145
chr1	260403430	260404261
chr1	157956581	157957413
chr1	187217174	187218006
chr1	259189605	259190438
chr1	86047850	86048684
chr1	95345236	95346070
chr1	211735706	211736541
chr1	189040002	189040838
chr1	190385824	190386660
chr1	192105267	192106103
chr1	95598464	95599303
chr1	219279041	219279880
chr1	230950631	230951470
chr1	208459680	208460520
chr1	136225302	136226143
chr1	121091268	121092110
chr1	59504004	59504849
chr1	40545041	40545887
chr1	261423524	261424370
chr1	47293639	47294486
chr1	79825606	79826454
chr1	29769562	29770411
chr1	169505686	169506535
chr1	230667824	230668674
chr1	170264778	170265631
chr1	171115127	171115982
chr1	211779269	211780124
chr1	101808732	101809589
chr1	208155757	208156614
chr1	226583928	226584785
chr1	118431709	118432568
chr1	213467188	213468047
chr1	265732162	265733028
chr1	135046731	135047600
chr1	261851025	261851894
chr1	157142370	157143240
chr1	23214335	23215208
chr1	79064123	79064997
chr1	198936073	198936948
chr1	128983709	128984585
chr1	230258722	230259600
chr1	95043534	95044414
chr1	79892566	79893447
chr1	206798182	206799063
chr1	260050285	260051166
chr1	83905056	83905938
chr1	250123836	250124718
chr1	264808786	264809669
chr1	69447566	69448450
chr1	29296195	29297084
chr1	85229991	85230880
chr1	120384362	120385251
chr1	198917267	198918156
chr1	208623598	208624487
chr1	230152238	230153127
chr1	96565118	96566011
chr1	157666076	157666969
chr1	191290836	191291732
chr1	211540572	211541470
chr1	35143236	35144137
chr1	248255601	248256503
chr1	211663337	211664240
chr1	212913950	212914853
chr1	233172986	233173889
chr1	230519716	230520621
chr1	261860786	261861691
chr1	156766763	156767669
chr1	208437905	208438812
chr1	208561912	208562820
chr1	181584164	181585073
chr1	199033346	199034255
chr1	154686132	154687042
chr1	262046126	262047038
chr1	178090214	178091127
chr1	83906884	83907798
chr1	169558328	169559242
chr1	199078378	199079292
chr1	78529947	78530862
chr1	157128227	157129143
chr1	211662411	211663329
chr1	204258982	204259901
chr1	236304261	236305180
chr1	158981724	158982644
chr1	87408360	87409281
chr1	180555254	180556178
chr1	206129793	206130717
chr1	135859607	135860532
chr1	182235171	182236100
chr1	59844232	59845162
chr1	135814243	135815173
chr1	212818771	212819702
chr1	249893243	249894176
chr1	149410226	149411161
chr1	136719959	136720895
chr1	79869140	79870079
chr1	78220220	78221161
chr1	96023268	96024210
chr1	158432984	158433927
chr1	205056816	205057759
chr1	262213850	262214794
chr1	125616759	125617704
chr1	88655663	88656609
chr1	201199068	201200016
chr1	95050081	95051032
chr1	82197816	82198768
chr1	184953025	184953978
chr1	56258579	56259534
chr1	246880214	246881170
chr1	228183077	228184034
chr1	3614957	3615915
chr1	250281451	250282410
chr1	15508848	15509810
chr1	41891002	41891964
chr1	192641982	192642945
chr1	94844205	94845169
chr1	262009304	262010268
chr1	169946514	169947479
chr1	186687012	186687977
chr1	252902100	252903066
chr1	200015405	200016372
chr1	230388802	230389769
chr1	78939884	78940852
chr1	155690120	155691088
chr1	263425391	263426359
chr1	177002566	177003535
chr1	15892533	15893506
chr1	130982243	130983216
chr1	201998912	201999885
chr1	40420537	40421512
chr1	122888420	122889395
chr1	169989236	169990212
chr1	79344066	79345045
chr1	174118584	174119563
chr1	194173146	194174126
chr1	40653953	40654934
chr1	47621154	47622135
chr1	97390136	97391117
chr1	168977083	168978064
chr1	135843615	135844597
chr1	205579065	205580050
chr1	186032385	186033377
chr1	202716649	202717641
chr1	85608384	85609378
chr1	135976405	135977399
chr1	77331754	77332751
chr1	186598197	186599195
chr1	169974830	169975829
chr1	56151793	56152793
chr1	83918258	83919258
chr1	159930527	159931527
chr1	208588033	208589033
chr1	167456050	167457051
chr1	192268992	192269993
chr1	206628386	206629387
chr1	249900959	249901960
chr1	191128529	191129532
chr1	248385079	248386082
chr1	246963701	246964705
chr1	120907853	120908864
chr1	212386436	212387447
chr1	252953563	252954574
chr1	265753319	265754330
chr1	207355566	207356579
chr1	228140392	228141407
chr1	154651178	154652195
chr1	209330546	209331564
chr1	95003081	95004100
chr1	170449694	170450713
chr1	263065998	263067019
chr1	19637719	19638741
chr1	246283838	246284860
chr1	97015327	97016352
chr1	134992204	134993230
chr1	190285676	190286703
chr1	184738607	184739635
chr1	97089555	97090588
chr1	84011694	84012729
chr1	262806365	262807400
chr1	205560336	205561372
chr1	95851586	95852623
chr1	174191419	174192456
chr1	267780195	267781234
chr1	265954869	265955911
chr1	252899307	252900350
chr1	78634046	78635093
chr1	156512490	156513537
chr1	77177275	77178323
chr1	86838932	86839982
chr1	205738923	205739974
chr1	213401192	213402243
chr1	227426605	227427657
chr1	262621432	262622488
chr1	99298851	99299908
chr1	205369910	205370967
chr1	30294992	30296052
chr1	94944899	94945960
chr1	267654442	267655504
chr1	192191375	192192438
chr1	48787155	48788222
chr1	205436037	205437106
chr1	264637948	264639017
chr1	251573153	251574224
chr1	2454485	2455557
chr1	13614535	13615607
chr1	199101373	199102445
chr1	208440685	208441758
chr1	213184489	213185562
chr1	97557613	97558687
chr1	80389880	80390956
chr1	96054813	96055889
chr1	95996638	95997719
chr1	96991647	96992729
chr1	249884409	249885492
chr1	251694466	251695550
chr1	192185982	192187068
chr1	260067948	260069034
chr1	242350413	242351501
chr1	203889242	203890331
chr1	123086483	123087574
chr1	190270175	190271267
chr1	211468814	211469909
chr1	227330671	227331766
chr1	252203851	252204946
chr1	119164143	119165239
chr1	138495442	138496543
chr1	96189153	96190255
chr1	259642667	259643770
chr1	83270610	83271714
chr1	228331370	228332474
chr1	227958820	227959926
chr1	167658164	167659275
chr1	245512201	245513313
chr1	206244290	206245404
chr1	251247849	251248970
chr1	53263177	53264302
chr1	96977225	96978351
chr1	251778461	251779587
chr1	206200828	206201960
chr1	252658551	252659683
chr1	137312421	137313556
chr1	138491068	138492204
chr1	251772714	251773850
chr1	201370531	201371672
chr1	186875429	186876579
chr1	15397944	15399098
chr1	252390851	252392005
chr1	179704518	179705673
chr1	262885803	262886958
chr1	232683438	232684595
chr1	7662046	7663205
chr1	262671423	262672582
chr1	159290947	159292107
chr1	43163627	43164791
chr1	135838291	135839455
chr1	186796530	186797706
chr1	209119635	209120811
chr1	209068805	209069982
chr1	259871147	259872325
chr1	157921280	157922459
chr1	252721463	252722642
chr1	42982062	42983244
chr1	45167809	45168994
chr1	123266159	123267344
chr1	78933906	78935092
chr1	208480872	208482060
chr1	262001054	262002242
chr1	85983444	85984633
chr1	241188629	241189819
chr1	163278493	163279684
chr1	190186797	190187988
chr1	208439010	208440202
chr1	80660478	80661671
chr1	215603706	215604900
chr1	120362614	120363812
chr1	58441571	58442773
chr1	84911215	84912418
chr1	85982151	85983360
chr1	122541281	122542492
chr1	167407088	167408299
chr1	82309551	82310763
chr1	251753163	251754378
chr1	226433353	226434572
chr1	209777134	209778354
chr1	251704368	251705588
chr1	21223180	21224401
chr1	259639324	259640545
chr1	96255872	96257094
chr1	253020582	253021806
chr1	97145788	97147021
chr1	82305519	82306753
chr1	241474752	241475988
chr1	155751487	155752725
chr1	213299311	213300549
chr1	156478203	156479448
chr1	207710305	207711553
chr1	168314973	168316224
chr1	94840121	94841373
chr1	135893687	135894939
chr1	156173799	156175052
chr1	199926049	199927302
chr1	87132265	87133520
chr1	236216478	236217734
chr1	262980673	262981931
chr1	155757638	155758899
chr1	67718038	67719303
chr1	236726133	236727402
chr1	85373124	85374395
chr1	206131713	206132989
chr1	248136015	248137291
chr1	251553947	251555227
chr1	78547243	78548525
chr1	96172702	96173985
chr1	30324049	30325333
chr1	79081406	79082690
chr1	94090266	94091552
chr1	82361058	82362345
chr1	199146154	199147446
chr1	208456249	208457543
chr1	171996284	171997579
chr1	96983530	96984826
chr1	94785939	94787243
chr1	156149969	156151275
chr1	39917252	39918559
chr1	261878267	261879578
chr1	249951471	249952805
chr1	122953488	122954823
chr1	136010995	136012340
chr1	198818754	198820102
chr1	264842721	264844070
chr1	205361436	205362790
chr1	2223984	2225340
chr1	208468725	208470082
chr1	167051152	167052510
chr1	77179505	77180865
chr1	122873356	122874718
chr1	205849559	205850934
chr1	259622956	259624331
chr1	63837100	63838477
chr1	252304193	252305571
chr1	262389466	262390844
chr1	208447027	208448406
chr1	248734996	248736376
chr1	205580160	205581542
chr1	263104474	263105859
chr1	156009134	156010520
chr1	249485523	249486909
chr1	80679317	80680705
chr1	211380926	211382315
chr1	95287216	95288608
chr1	154946041	154947437
chr1	156044365	156045761
chr1	264762582	264763978
chr1	203343566	203344964
chr1	97047682	97049081
chr1	206568305	206569705
chr1	201536157	201537558
chr1	261456345	261457749
chr1	248657771	248659177
chr1	252682360	252683766
chr1	95051392	95052799
chr1	154040337	154041744
chr1	54104169	54105581
chr1	252812904	252814319
chr1	265933272	265934688
chr1	39889259	39890694
chr1	252838276	252839715
chr1	205576563	205578023
chr1	185952457	185953921
chr1	188913404	188914868
chr1	99294526	99295992
chr1	262699679	262701147
chr1	251692731	251694200
chr1	251566839	251568315
chr1	30623062	30624539
chr1	119177391	119178868
chr1	205557385	205558865
chr1	77071973	77073454
chr1	179720781	179722268
chr1	206680577	206682074
chr1	95799761	95801260
chr1	134993690	134995189
chr1	248726696	248728196
chr1	248232257	248233760
chr1	44921005	44922509
chr1	72948944	72950450
chr1	263714751	263716269
chr1	42134117	42135650
chr1	175517969	175519503
chr1	8780231	8781771
chr1	21328947	21330491
chr1	242316553	242318100
chr1	146753226	146754775
chr1	265371632	265373192
chr1	205442729	205444305
chr1	163508599	163510180
chr1	190161369	190162954
chr1	261920355	261921943
chr1	168382843	168384440
chr1	251705738	251707335
chr1	263552970	263554570
chr1	78673096	78674713
chr1	158040444	158042068
chr1	201641497	201643134
chr1	135245031	135246699
chr1	122760215	122761891
chr1	41043246	41044923
chr1	155347857	155349536
chr1	96348047	96349733
chr1	41071160	41072853
chr1	201613182	201614883
chr1	199020491	199022194
chr1	99103176	99104889
chr1	251907933	251909648
chr1	251944933	251946655
chr1	205670051	205671794
chr1	83698575	83700319
chr1	212753551	212755305
chr1	262074409	262076171
chr1	264286444	264288209
chr1	95341330	95343115
chr1	212581542	212583329
chr1	235060027	235061820
chr1	176442244	176444049
chr1	7614068	7615926
chr1	205690542	205692412
chr1	247323362	247325232
chr1	154062347	154064218
chr1	238857510	238859382
chr1	170480797	170482678
chr1	231600582	231602472
chr1	260125376	260127274
chr1	251582399	251584305
chr1	208482873	208484797
chr1	187158429	187160356
chr1	78860946	78862882
chr1	80542502	80544470
chr1	95013412	95015425
chr1	87532848	87534877
chr1	79816052	79818089
chr1	262930412	262932469
chr1	259721055	259723177
chr1	251754529	251756666
chr1	145952531	145954694
chr1	134883323	134885717
chr1	85990294	85992720
chr1	236767855	236770296
chr1	259276302	259278990
chr1	248267461	248270184
chr1	251699161	251702139
chr1	262032377	262035587
chr1	208477141	208480859
chr10	75456263	75456466
chr10	35928161	35928369
chr10	75001868	75002079
chr10	66626912	66627124
chr10	90677190	90677404
chr10	57508653	57508869
chr10	30977990	30978209
chr10	69891118	69891337
chr10	74418315	74418538
chr10	36861744	36861969
chr10	96206217	96206442
chr10	15992606	15992834
chr10	102010890	102011119
chr10	494832	495063
chr10	37905672	37905903
chr10	85964100	85964331
chr10	83570114	83570347
chr10	107214494	107214729
chr10	36019102	36019338
chr10	85286239	85286475
chr10	16926137	16926374
chr10	15929477	15929717
chr10	28511642	28511882
chr10	47137092	47137332
chr10	39722080	39722321
chr10	100456931	100457172
chr10	63009920	63010163
chr10	46139919	46140164
chr10	51280444	51280689
chr10	105450090	105450335
chr10	89009043	89009290
chr10	102239709	102239960
chr10	106820304	106820555
chr10	97744577	97744832
chr10	4042856	4043113
chr10	25491047	25491305
chr10	95526518	95526776
chr10	29537836	29538097
chr10	59644891	59645152
chr10	64499392	64499655
chr10	48656678	48656942
chr10	62136729	62136994
chr10	83511842	83512107
chr10	94999245	94999510
chr10	20275418	20275684
chr10	90259681	90259947
chr10	17541379	17541646
chr10	40892873	40893140
chr10	55335948	55336215
chr10	62240137	62240405
chr10	91621821	91622089
chr10	34156488	34156757
chr10	36634009	36634278
chr10	36775026	36775295
chr10	42233424	42233693
chr10	72625653	72625922
chr10	12776266	12776536
chr10	47763893	47764163
chr10	95051282	95051552
chr10	99275689	99275960
chr10	28646313	28646586
chr10	74926746	74927019
chr10	42587738	42588013
chr10	3980756	3981034
chr10	5180240	5180518
chr10	76078394	76078672
chr10	78574002	78574281
chr10	94594642	94594921
chr10	40254380	40254660
chr10	3078604	3078886
chr10	95287245	95287527
chr10	46929861	46930144
chr10	17728367	17728651
chr10	49348372	49348657
chr10	94432927	94433212
chr10	4940842	4941128
chr10	55875320	55875606
chr10	4800620	4800907
chr10	5940360	5940648
chr10	100593663	100593952
chr10	76615177	76615467
chr10	91102773	91103063
chr10	53783560	53783851
chr10	43211566	43211858
chr10	50543040	50543332
chr10	75958405	75958697
chr10	87126846	87127138
chr10	13440501	13440794
chr10	49079320	49079613
chr10	72688371	72688665
chr10	103483037	103483332
chr10	46936993	46937290
chr10	83957472	83957769
chr10	59943400	59943698
chr10	76801032	76801330
chr10	8749676	8749977
chr10	89855807	89856108
chr10	98076561	98076863
chr10	48227102	48227408
chr10	78719041	78719348
chr10	8134936	8135245
chr10	75511001	75511310
chr10	75736991	75737301
chr10	107826919	107827229
chr10	76708895	76709206
chr10	97373264	97373576
chr10	82489009	82489322
chr10	91414987	91415301
chr10	57041038	57041353
chr10	59007856	59008171
chr10	93188785	93189100
chr10	88995690	88996006
chr10	43832838	43833155
chr10	29927693	29928011
chr10	75733244	75733562
chr10	65515146	65515465
chr10	74863407	74863727
chr10	86771115	86771435
chr10	67583814	67584135
chr10	29051631	29051953
chr10	4362469	4362792
chr10	72177992	72178315
chr10	106605513	106605836
chr10	70172278	70172602
chr10	37483899	37484226
chr10	56444548	56444876
chr10	69391454	69391784
chr10	37490659	37490991
chr10	108224715	108225048
chr10	3954322	3954656
chr10	101786319	101786653
chr10	76121271	76121606
chr10	36883591	36883927
chr10	78682358	78682694
chr10	95837429	95837766
chr10	72365170	72365508
chr10	1148363	1148702
chr10	64069801	64070141
chr10	59371061	59371402
chr10	77339982	77340325
chr10	78514309	78514652
chr10	98098982	98099325
chr10	109725681	109726024
chr10	65853115	65853459
chr10	86667504	86667849
chr10	86336537	86336883
chr10	102515753	102516099
chr10	63918286	63918633
chr10	48883110	48883458
chr10	5752607	5752956
chr10	78946700	78947049
chr10	71001277	71001627
chr10	90727698	90728048
chr10	37572651	37573002
chr10	59587860	59588211
chr10	100224788	100225139
chr10	87304546	87304898
chr10	88444077	88444429
chr10	29837980	29838334
chr10	59317578	59317932
chr10	109771917	109772271
chr10	72072438	72072794
chr10	99859318	99859674
chr10	6029357	6029714
chr10	15745004	15745362
chr10	65229191	65229549
chr10	94967428	94967786
chr10	67455620	67455979
chr10	45541996	45542356
chr10	105830398	105830758
chr10	73651808	73652169
chr10	29903803	29904165
chr10	40434842	40435206
chr10	38248165	38248533
chr10	82915175	82915544
chr10	39615828	39616198
chr10	92177205	92177575
chr10	37484700	37485071
chr10	44987561	44987933
chr10	51789040	51789413
chr10	96293015	96293388
chr10	87910842	87911217
chr10	39512634	39513010
chr10	6032132	6032509
chr10	73900042	73900419
chr10	91043911	91044292
chr10	54162838	54163223
chr10	86381947	86382332
chr10	8754915	8755302
chr10	107198812	107199200
chr10	20605953	20606342
chr10	73969757	73970146
chr10	44950417	44950809
chr10	90524761	90525153
chr10	98811965	98812357
chr10	16339707	16340102
chr10	39702107	39702502
chr10	95036564	95036959
chr10	31521745	31522142
chr10	83319222	83319619
chr10	106728970	106729367
chr10	13785939	13786337
chr10	29046693	29047091
chr10	82191704	82192103
chr10	8537614	8538014
chr10	89376249	89376650
chr10	9953703	9954107
chr10	73884649	73885053
chr10	69881898	69882303
chr10	78447241	78447647
chr10	96726949	96727355
chr10	31197202	31197611
chr10	77125825	77126235
chr10	55658835	55659247
chr10	76742702	76743114
chr10	183721	184134
chr10	47084663	47085077
chr10	78891910	78892324
chr10	39526528	39526944
chr10	16786308	16786725
chr10	19593487	19593904
chr10	104952953	104953372
chr10	73676482	73676902
chr10	76403900	76404320
chr10	90831814	90832234
chr10	97965033	97965454
chr10	16923951	16924373
chr10	97561419	97561843
chr10	64508074	64508500
chr10	78248765	78249191
chr10	97094513	97094940
chr10	54237564	54237993
chr10	70090058	70090487
chr10	89099429	89099858
chr10	82970665	82971095
chr10	10626383	10626814
chr10	47423566	47423997
chr10	74250706	74251137
chr10	5577108	5577540
chr10	16369134	16369566
chr10	103298551	103298983
chr10	51915241	51915678
chr10	76928807	76929244
chr10	96839768	96840205
chr10	107193458	107193895
chr10	78372264	78372702
chr10	102213050	102213489
chr10	34717178	34717620
chr10	77323863	77324305
chr10	76999562	77000005
chr10	16392320	16392767
chr10	31241907	31242354
chr10	39195841	39196289
chr10	102651558	102652006
chr10	40647767	40648216
chr10	37612106	37612556
chr10	87546072	87546523
chr10	90016472	90016923
chr10	95953049	95953501
chr10	72185482	72185935
chr10	87874576	87875033
chr10	82627111	82627571
chr10	37887513	37887976
chr10	109622424	109622887
chr10	70713533	70713997
chr10	17491146	17491611
chr10	40513741	40514206
chr10	66070415	66070880
chr10	67581619	67582087
chr10	109622991	109623459
chr10	17319495	17319964
chr10	36905405	36905874
chr10	78752939	78753409
chr10	98937932	98938403
chr10	48586612	48587085
chr10	50397580	50398053
chr10	69020967	69021440
chr10	106196645	106197118
chr10	51421189	51421665
chr10	107971261	107971739
chr10	31424165	31424644
chr10	17129111	17129593
chr10	59208212	59208694
chr10	76892939	76893422
chr10	71732080	71732564
chr10	6673944	6674429
chr10	75957642	75958128
chr10	86104521	86105007
chr10	103102773	103103259
chr10	30917596	30918083
chr10	77007284	77007771
chr10	68317526	68318014
chr10	10779221	10779711
chr10	98765900	98766391
chr10	76881059	76881551
chr10	101939066	101939558
chr10	15853954	15854447
chr10	72020163	72020657
chr10	11998960	11999457
chr10	47134524	47135021
chr10	11075008	11075508
chr10	40782604	40783106
chr10	73630402	73630904
chr10	57339234	57339737
chr10	72709250	72709753
chr10	106529750	106530254
chr10	46933083	46933588
chr10	56090085	56090592
chr10	96640476	96640983
chr10	10086069	10086577
chr10	38554341	38554849
chr10	72170605	72171113
chr10	92597609	92598117
chr10	35408211	35408722
chr10	39560945	39561456
chr10	107302343	107302854
chr10	4804661	4805173
chr10	46205109	46205621
chr10	72176551	72177063
chr10	102333918	102334430
chr10	102508604	102509116
chr10	100353667	100354180
chr10	105834216	105834729
chr10	10480409	10480924
chr10	100005371	100005887
chr10	3755235	3755753
chr10	3973449	3973967
chr10	57118125	57118643
chr10	63424687	63425205
chr10	86883426	86883944
chr10	100084045	100084563
chr10	54232957	54233476
chr10	97351032	97351552
chr10	16948064	16948586
chr10	11822	12345
chr10	67336523	67337048
chr10	43543301	43543827
chr10	54435894	54436420
chr10	40101971	40102498
chr10	73777347	73777874
chr10	21191065	21191593
chr10	84481028	84481556
chr10	86244035	86244563
chr10	58831342	58831873
chr10	55222798	55223330
chr10	5638912	5639445
chr10	15556658	15557191
chr10	70186598	70187131
chr10	64499973	64500509
chr10	82231067	82231603
chr10	20845249	20845786
chr10	72467157	72467695
chr10	77256397	77256935
chr10	40989216	40989757
chr10	49431127	49431668
chr10	86046174	86046715
chr10	101748132	101748673
chr10	5282193	5282735
chr10	96639064	96639606
chr10	7806087	7806633
chr10	16926693	16927239
chr10	47608765	47609311
chr10	110461911	110462458
chr10	67649089	67649638
chr10	88231669	88232218
chr10	69457533	69458083
chr10	52567073	52567626
chr10	88144964	88145517
chr10	106982263	106982816
chr10	82590192	82590746
chr10	88374819	88375374
chr10	108164265	108164821
chr10	16854514	16855071
chr10	65402953	65403510
chr10	72844894	72845451
chr10	37345642	37346200
chr10	74857968	74858526
chr10	108284308	108284867
chr10	45635458	45636018
chr10	98491213	98491773
chr10	10807358	10807920
chr10	110055766	110056328
chr10	4613615	4614179
chr10	16403834	16404400
chr10	11465173	11465740
chr10	21016524	21017091
chr10	65004060	65004627
chr10	72045377	72045944
chr10	6777300	6777868
chr10	98954926	98955494
chr10	15135646	15136215
chr10	45955813	45956382
chr10	78360092	78360661
chr10	99905385	99905955
chr10	61845716	61846287
chr10	62356875	62357446
chr10	103276813	103277385
chr10	29474306	29474880
chr10	110352961	110353536
chr10	72948620	72949196
chr10	97329536	97330112
chr10	94709862	94710439
chr10	109087220	109087799
chr10	29064503	29065084
chr10	40738906	40739488
chr10	50227873	50228458
chr10	10104241	10104827
chr10	67794793	67795381
chr10	15369834	15370423
chr10	50169064	50169653
chr10	3602464	3603054
chr10	36897158	36897748
chr10	75984087	75984677
chr10	88275058	88275648
chr10	98756526	98757117
chr10	31247418	31248012
chr10	62972008	62972602
chr10	84029351	84029945
chr10	4939580	4940175
chr10	109069296	109069892
chr10	21443355	21443952
chr10	4449844	4450442
chr10	70218947	70219545
chr10	46573640	46574240
chr10	87772880	87773480
chr10	28996720	28997321
chr10	55087096	55087698
chr10	72689626	72690228
chr10	47125824	47126427
chr10	104790361	104790964
chr10	37100962	37101567
chr10	51417263	51417868
chr10	106818706	106819311
chr10	54441994	54442600
chr10	13619892	13620500
chr10	16944697	16945305
[truncated: 11,152 more rows]
