# Supplementary material for: Genome-wide analysis of Pax8 binding provides new insights into thyroid functions
Source: BMC Genomics. 2012 Apr 24;13:147. doi: 10.1186/1471-2164-13-147 (PMC3403905; doi:10.1186/1471-2164-13-147)
Supplement: Additional file 4 — DNA binding motifs overrepresented in Pax8 IP peaks. Genomatix matrices significantly associated to Pax8 MACS peaks. Overrepresentation (genome) column represents overrepresentation values of these matrices in our IP peaks compared to their presence along the rat genome, and Z-Score (genome) column indicates association value of Pax8-immunoprecipitated DNA for each considered DNA matrix. [file 1471-2164-13-147-S4.xlsx]

## Sheet: Genomatix
TF Matrices	Prom. assoc. known	Nr. of Input Seq. with Match	Nr. of Matches in Input	Expected (genome)	Std.dev.	Over representation (genome)	Z-Score (genome)
V$NRF1.01	yes	1531	6640	1323.52	36.38	5.02	146.13
V$SP1.02	yes	2831	5792	1090.23	33.02	5.31	142.39
V$SP1.03	yes	2900	5802	1129.17	33.6	5.14	139.05
V$ZF5.01	yes	2091	5543	1260.88	35.51	4.4	120.59
V$CTCF.01	yes	2459	4729	1015.47	31.86	4.66	116.52
O$HMTE.01	yes	1713	2481	350.02	18.71	7.09	113.88
V$GC.01	yes	4616	10259	3600.58	59.99	2.85	110.98
V$ZF9.01	yes	3710	7307	2208.89	46.99	3.31	108.48
V$EGR1.02	yes	1971	3525	691.03	26.29	5.1	107.79
O$XCPE1.01	yes	3339	5454	1531.85	39.14	3.56	100.21
V$SP1.01	yes	4289	9674	3716.78	60.95	2.6	97.73
V$CTCF.02	yes	2838	4054	1032.14	32.13	3.93	94.05
V$CDE.01	yes	1209	1930	326.22	18.06	5.92	88.77
O$BRE.01	yes	585	924	88.75	9.42	10.41	88.61
V$PAX5.01	yes	4538	6350	2221.55	47.13	2.86	87.59
V$MAZR.01	yes	4316	10125	4552.07	67.45	2.22	82.61
V$SP2.01	yes	3779	5821	2095.9	45.78	2.78	81.37
V$E2F.03	yes	1568	2757	664.21	25.77	4.15	81.19
V$ZFX.01	yes	3213	4401	1408.26	37.52	3.13	79.74
V$ZNF219.01	yes	4155	10159	4736.61	68.8	2.14	78.8
V$PAX5.02	yes	2297	2803	709.12	26.63	3.95	78.62
O$DMTE.01	yes	2910	4415	1442.3	37.97	3.06	78.27
V$NRSE.01	yes	2369	3301	941.6	30.68	3.51	76.88
V$KKLF.01	no	4630	10651	5244.53	72.4	2.03	74.67
V$AHRARNT.03	yes	3068	4402	1505.12	38.79	2.92	74.66
V$AP2.01	yes	2639	3423	1041.31	32.27	3.29	73.8
V$PAX9.01	yes	2312	2854	786.47	28.04	3.63	73.71
V$EGR1.01	yes	2772	4283	1464.67	38.27	2.92	73.63
V$ZNF76_143.01	yes	3502	4760	1726.64	41.55	2.76	72.99
V$WT1.01	yes	3993	8118	3710.98	60.91	2.19	72.35
V$WHN.01	yes	2990	4155	1440.78	37.95	2.88	71.5
V$ROAZ.01	no	4016	6098	2526.3	50.26	2.41	71.06
V$CTCF.03	no	4312	6164	2585.73	50.84	2.38	70.37
V$HELT.01	yes	2768	4472	1639.67	40.49	2.73	69.94
V$CTCF.04	yes	3676	5457	2197.13	46.87	2.48	69.54
V$MYCMAX.03	yes	2366	3292	1045.23	32.33	3.15	69.48
V$ATF6.01	yes	2301	2847	844.92	29.07	3.37	68.86
V$AP2.02	yes	2653	3806	1356.58	36.83	2.81	66.49
V$NGFIC.01	yes	3488	5487	2300.32	47.96	2.39	66.44
V$HEN1.02	yes	1816	3097	1008.34	31.75	3.07	65.76
V$NF1.02	no	2479	3837	1390.97	37.29	2.76	65.58
V$PLAG1.01	yes	3811	6608	3044.9	55.17	2.17	64.57
V$OLF1.02	no	4221	6359	2895.91	53.8	2.2	64.35
V$HES1.01	yes	1901	2486	739.24	27.19	3.36	64.23
V$ZNF300.01	yes	2822	3684	1344.64	36.67	2.74	63.79
V$AHRARNT.02	yes	2791	3584	1292.95	35.96	2.77	63.71
V$MYOD.01	yes	3104	3881	1454.33	38.13	2.67	63.62
V$ZBP89.01	no	4150	9257	4866.98	69.74	1.9	62.94
V$CHREBP_MLX.01	yes	2284	3058	1036.5	32.19	2.95	62.78
V$NUDR.01	yes	2777	3800	1434.28	37.87	2.65	62.46
V$BKLF.01	no	3320	4725	1968.75	44.37	2.4	62.11
V$TCFCP2L1.01	no	3492	4642	1945.22	44.1	2.39	61.14
V$PAX4_PD.01	no	1979	2404	744.58	27.29	3.23	60.8
V$NXF_ARNT.01	yes	1499	1795	475.03	21.79	3.78	60.54
V$HEN1.01	yes	1843	2984	1052.19	32.44	2.84	59.54
V$AHRARNT.01	yes	2119	2613	863.9	29.39	3.02	59.49
V$KLF6.01	yes	3899	5969	2835.68	53.24	2.1	58.84
V$MAZ.01	no	4615	8127	4351.13	65.95	1.87	57.25
V$E2F4_DP1.01	yes	1116	2088	642.02	25.34	3.25	57.05
V$EGR2.01	no	4049	6524	3287.45	57.33	1.98	56.45
V$MTF-1.01	yes	1971	2387	798.41	28.25	2.99	56.21
V$NMYC.02	yes	2049	3350	1321.38	36.35	2.54	55.8
V$EGR3.01	yes	2213	3266	1290.37	35.92	2.53	54.99
V$USF.03	no	2617	5180	2459.38	49.59	2.11	54.86
V$CREB.02	yes	2815	3737	1576.5	39.7	2.37	54.41
V$MYOGENIN.02	no	2818	3809	1622.56	40.28	2.35	54.27
V$HIC1.01	yes	2687	3426	1397.92	37.39	2.45	54.23
V$GLI3.02	no	3498	4577	2106.06	45.89	2.17	53.84
V$PLU1_JARID1B.01	no	3246	4039	1792.85	42.34	2.25	53.04
V$ELK1.01	no	4857	7069	3808.11	61.7	1.86	52.85
V$RREB1.01	no	5085	8759	5034.68	70.94	1.74	52.5
V$GLIS3.01	no	3400	5249	2625.12	51.23	2	51.21
V$GABPB1.01	no	3550	4654	2238.74	47.31	2.08	51.04
V$ATF.01	yes	2829	3681	1634.95	40.43	2.25	50.59
V$NMYC.01	no	2372	4850	2411.97	49.11	2.01	49.64
V$INSM1.01	no	4936	7483	4262.2	65.27	1.76	49.34
V$NRSF.03	no	3635	4612	2281.87	47.76	2.02	48.77
V$ATF6.02	yes	2750	3564	1613.65	40.17	2.21	48.54
V$CMYC.01	no	2177	4570	2269.31	47.63	2.01	48.29
V$OLF1.01	no	3671	5360	2821.96	53.11	1.9	47.78
V$MZF1.01	no	5201	8689	5233.48	72.32	1.66	47.77
V$EKLF.01	no	3838	5126	2663.52	51.6	1.92	47.71
V$MZF1.03	no	5117	8463	5083.33	71.28	1.66	47.41
V$ZNF202.01	no	3204	5520	2960.43	54.4	1.86	47.04
V$AP4.01	no	2975	3816	1832.86	42.81	2.08	46.32
V$ELK1.02	no	3695	5320	2862.86	53.5	1.86	45.92
V$MYF5.01	no	2413	3836	1866.63	43.2	2.06	45.58
V$XBOX.01	no	2387	3240	1489.62	38.59	2.18	45.34
V$GCM1.01	no	5024	7261	4330.28	65.79	1.68	44.54
V$NRF2.01	no	4815	7141	4245.81	65.14	1.68	44.44
V$E2F1_DP2.01	yes	2057	2715	1185.76	34.43	2.29	44.4
V$PAX6.02	no	4014	5202	2840.13	53.28	1.83	44.32
V$NF1.01	no	3094	4264	2211.21	47.02	1.93	43.65
V$PAX5.03	no	3072	3933	2000.11	44.72	1.97	43.21
O$INR_DPE.01	yes	2088	2460	1071.16	32.73	2.3	42.42
V$HRE.01	no	2796	3843	1965.9	44.33	1.95	42.33
V$SPZ1.01	no	4432	6388	3785.66	61.51	1.69	42.3
V$E47.01	no	2444	2906	1351.59	36.76	2.15	42.27
V$PRDM5.01	no	3740	5225	2947.78	54.28	1.77	41.94
V$P53.01	no	2281	3390	1675.32	40.93	2.02	41.88
V$FLI.01	no	4094	5805	3378.52	58.11	1.72	41.75
V$CP2.01	no	3213	4031	2118.72	46.02	1.9	41.54
V$HIF1.02	no	2285	3005	1434.9	37.88	2.09	41.44
V$TAXCREB.01	yes	1474	1693	647.99	25.45	2.61	41.03
V$GKLF.03	yes	1135	1325	456.32	21.36	2.9	40.64
V$AHR.01	yes	1378	1520	559.15	23.65	2.72	40.61
V$HIF1.01	no	2327	3092	1513.32	38.9	2.04	40.57
V$TIEG.01	no	3814	5688	3354.55	57.91	1.7	40.29
V$ETS1.01	no	4746	6705	4122.93	64.2	1.63	40.21
V$CLOCK_BMAL1.01	no	1931	4156	2256.12	47.49	1.84	39.99
V$MAFA.01	no	2764	3703	1946.56	44.12	1.9	39.8
V$USF.02	no	2209	4498	2508.65	50.08	1.79	39.71
V$MIZF.01	yes	1329	1529	581.43	24.11	2.63	39.28
V$VDR_RXR.01	no	2327	2838	1392.58	37.31	2.04	38.72
V$ARNT.01	no	2335	4695	2697.56	51.93	1.74	38.45
V$MASH1.01	no	3483	4429	2506.42	50.06	1.77	38.4
V$HES1.02	yes	739	1057	345.03	18.57	3.06	38.3
V$NFKAPPAB50.01	no	2317	3592	1919.47	43.81	1.87	38.17
V$GABP.01	no	5495	8624	5737.65	75.72	1.5	38.11
V$ER.03	no	2301	3145	1620.07	40.25	1.94	37.88
V$HIVEP1.01	no	3532	5089	3015.05	54.9	1.69	37.77
V$MAX.01	no	1796	3980	2215.84	47.07	1.8	37.47
V$CKROX.01	no	3795	6184	3862.02	62.13	1.6	37.36
V$ELF2.01	no	5706	8765	5902.5	76.8	1.48	37.26
V$E2F4_DP2.01	yes	2373	3133	1629.78	40.37	1.92	37.23
V$AP4.02	no	2852	3894	2179.4	46.68	1.79	36.72
V$VMYB.03	no	4283	5839	3628.92	60.23	1.61	36.69
V$MARE.02	no	2858	3607	1984.61	44.54	1.82	36.41
V$TAXCREB.02	no	3813	4900	2938.33	54.2	1.67	36.19
V$AP1.03	no	2649	5274	3224.01	56.77	1.64	36.1
V$NFKAPPAB.01	no	2976	4073	2334.98	48.32	1.74	35.96
V$DREAM.01	no	3419	4329	2523.18	50.22	1.72	35.95
V$CETS1P54.01	no	4716	6875	4479.98	66.92	1.53	35.78
V$TLX1.01	no	3121	4077	2354.5	48.52	1.73	35.49
V$NFKAPPAB.02	no	3639	5150	3165.2	56.25	1.63	35.28
V$USF.04	no	3948	5689	3580	59.82	1.59	35.25
V$USF.01	no	1993	4251	2499.12	49.98	1.7	35.04
V$CREB1.01	no	1867	2337	1158.05	34.03	2.02	34.63
V$VDR_RXR.05	no	3111	3891	2256.39	47.5	1.72	34.41
V$DEC2.01	no	3740	5867	3766.94	61.36	1.56	34.22
V$P53.02	no	2816	3960	2316.8	48.13	1.71	34.13
V$DEC1.01	no	1592	2803	1489.62	38.59	1.88	34.02
V$TAL1_E2A.01	no	1558	1774	807.67	28.42	2.2	33.99
V$HAND2_E12.01	no	2908	3700	2134.93	46.2	1.73	33.87
V$VMYB.05	no	4223	5717	3672.04	60.58	1.56	33.75
V$XBP1.01	no	2799	3685	2130.03	46.15	1.73	33.69
V$PAX3.01	no	2341	2822	1520.36	38.99	1.86	33.37
V$GLI3.01	no	2015	2352	1201.35	34.66	1.96	33.19
V$VMYB.02	no	4293	5776	3745.11	61.18	1.54	33.18
V$VMAF.01	no	2764	3281	1873.22	43.28	1.75	32.52
V$SREBP.02	no	2932	3722	2201.14	46.91	1.69	32.41
V$ZIC2.01	no	3633	4850	3062.99	55.33	1.58	32.29
V$MEF3.01	no	1950	2221	1138.71	33.74	1.95	32.06
V$ZBRK1.01	no	2105	2416	1281.99	35.8	1.88	31.66
V$TR2_TR4.01	no	4867	6921	4742.41	68.85	1.46	31.64
V$RAR_RXR.01	no	4436	6209	4176.04	64.61	1.49	31.46
V$CMYB.01	no	4576	6093	4089.34	63.93	1.49	31.33
V$GLI1.02	no	3000	3722	2242.49	47.35	1.66	31.24
V$COUP.01	no	4057	5344	3537.22	59.46	1.51	30.38
V$P53.06	no	1903	2809	1598.95	39.98	1.76	30.25
V$BNC.01	no	3016	3805	2347.63	48.45	1.62	30.07
V$ARP1.01	no	3658	4773	3110.4	55.76	1.53	29.81
V$HNF4.03	no	4098	5434	3637.02	60.3	1.49	29.79
V$NRSF.01	no	2545	3014	1766.12	42.02	1.71	29.68
V$ATF.02	no	3477	5257	3512.45	59.25	1.5	29.43
V$NEUROD1.01	no	4233	5646	3835.38	61.92	1.47	29.23
V$SPI1_PU1.02	no	4759	6778	4762.19	68.99	1.42	29.21
V$ER.02	no	1502	1849	949.53	30.81	1.95	29.18
V$RB_E2F1_DP1.01	yes	1217	2782	1610.8	40.13	1.73	29.17
V$MOK2.02	no	5522	8130	5917.74	76.9	1.37	28.76
V$SMAD3.01	no	3045	3719	2330.7	48.27	1.6	28.75
V$CP2.02	no	3919	5152	3476.1	58.95	1.48	28.42
V$VDR_RXR.06	no	3019	3740	2362.69	48.6	1.58	28.33
V$SZF1.01	no	2177	2513	1445.24	38.01	1.74	28.08
V$BACH2.01	no	4314	5741	3971.62	63.01	1.45	28.07
V$DMP1.01	no	2882	3529	2212.1	47.03	1.6	27.99
V$SMAD4.01	no	3317	4190	2752.63	52.46	1.52	27.39
V$E2F1_DP1.01	no	2143	2650	1566.16	39.57	1.69	27.38
V$PURALPHA.01	yes	1111	1370	670.18	25.89	2.04	27.01
V$NRSF.02	no	3259	4075	2680.27	51.76	1.52	26.93
V$P53.04	no	1358	2165	1227.01	35.03	1.76	26.77
V$FTF.01	no	3400	4263	2850.02	53.38	1.5	26.46
V$MARE.03	no	3607	4600	3138.47	56.01	1.47	26.08
V$NF1.03	no	4343	5793	4140.04	64.33	1.4	25.69
V$NFE2.01	no	2878	4008	2679.12	51.75	1.5	25.67
V$STAF.01	no	3488	4442	3031.89	55.05	1.47	25.6
V$YB1.01	no	3765	4845	3365.69	58	1.44	25.5
V$ZNF35.01	no	3036	3796	2517.83	50.17	1.51	25.47
V$MOK2.01	no	4333	5745	4120.17	64.17	1.39	25.31
V$ZID.01	no	2385	2818	1765.23	42.01	1.6	25.05
V$DICE.01	no	4336	5760	4197.16	64.77	1.37	24.12
V$STAT3.02	no	4477	6300	4657.58	68.23	1.35	24.07
V$CREL.01	no	3819	5184	3728.54	61.05	1.39	23.83
V$HMX3.01	no	4447	5773	4232	65.04	1.36	23.69
V$ERR.01	no	3622	4630	3276.05	57.23	1.41	23.65
V$ESRRB.01	no	3179	3911	2695.96	51.91	1.45	23.39
V$P53.05	no	3120	3996	2780.07	52.72	1.44	23.06
V$PAX2.02	no	3009	3706	2544.38	50.43	1.46	23.02
V$THR.01	no	1055	1224	645.32	25.4	1.9	22.76
V$AP1.01	no	2792	6070	4551.63	67.45	1.33	22.5
V$CREB.03	no	3156	4048	2862.41	53.49	1.41	22.15
V$NRL.01	no	580	648	279.44	16.72	2.32	22.02
V$CREB2CJUN.01	yes	419	625	266.7	16.33	2.34	21.91
V$PPAR_RXR.01	no	5044	7409	5776.68	75.98	1.28	21.48
V$FXRE.01	no	2961	4025	2881.66	53.67	1.4	21.29
V$PAX6.01	no	3922	5220	3911.57	62.53	1.33	20.92
V$GLI2.01	no	2129	2503	1668.63	40.85	1.5	20.42
V$MIF1.01	no	4239	6151	4780.99	69.13	1.29	19.81
V$ZEC.01	no	1724	1911	1224.34	34.99	1.56	19.61
V$PTF1.01	no	3520	4471	3359.9	57.95	1.33	19.16
V$TTF1.01	no	640	661	319.36	17.87	2.07	19.09
V$AREB6.03	no	935	1010	561.56	23.7	1.8	18.9
V$GLI1.01	no	2529	2983	2127.18	46.12	1.4	18.55
V$MEIS1.01	no	4216	5674	4446.84	66.67	1.28	18.4
V$MYCMAX.02	no	2704	5146	3992.12	63.17	1.29	18.26
V$VMYB.04	no	4081	5406	4224.07	64.98	1.28	18.18
V$AML1.01	no	2847	3455	2547.59	50.47	1.36	17.97
V$TR2.01	no	3400	4215	3219.38	56.73	1.31	17.54
V$RXR_RXR.01	no	2603	3113	2280	47.74	1.37	17.44
V$PAX3.02	no	2593	3024	2206.4	46.97	1.37	17.4
V$LYF1.01	no	963	1029	610.3	24.7	1.69	16.93
V$E2F.02	no	3233	4115	3168.76	56.28	1.3	16.8
V$TR4.02	no	4226	5778	4637.17	68.08	1.25	16.75
V$MARE.01	no	1801	2001	1387.32	37.24	1.44	16.46
V$GRE.02	no	4357	6314	5138.67	71.66	1.23	16.39
V$BTEB3.01	no	1889	2135	1500.13	38.73	1.42	16.38
V$HNF4.01	no	4538	5986	4868.14	69.75	1.23	16.02
V$SCX.01	no	2282	2670	1960.64	44.27	1.36	16.01
V$NFKAPPAB65.01	no	3894	5304	4287.07	65.46	1.24	15.53
V$VDR_RXR.04	no	2826	3372	2582.97	50.82	1.31	15.52
V$PEA3.01	no	5834	9041	7701.77	87.72	1.17	15.26
V$HPF1.01	no	4540	6087	5010.89	70.77	1.21	15.2
V$MYCMAX.01	no	1883	3190	2442.09	49.41	1.31	15.13
V$NKX25.03	no	478	503	261.26	16.16	1.93	14.92
V$AP1.02	no	4823	7202	6059.51	77.82	1.19	14.68
V$SIP1.01	no	555	576	318.03	17.83	1.81	14.44
V$SF1.01	no	3563	4525	3665.63	60.53	1.23	14.19
V$SIX.01	no	3535	4496	3644.24	60.36	1.23	14.1
V$DELTAEF1.02	no	842	910	575.64	23.99	1.58	13.92
V$RORA.01	no	3181	3871	3105.05	55.71	1.25	13.74
V$GRHL1.01	no	3621	5432	4515.09	67.18	1.2	13.64
V$RFX1.02	no	1939	2304	1739.03	41.7	1.32	13.54
V$BACH1.01	no	3553	4710	3880.38	62.28	1.21	13.31
V$IK1.01	no	3615	4586	3770.69	61.39	1.22	13.27
V$NKX25.01	no	1682	1820	1338.04	36.58	1.36	13.16
V$SREBP.01	no	1730	2059	1546.82	39.33	1.33	13.01
V$REV-ERBA.03	no	2827	3439	2756.46	52.49	1.25	12.99
V$RFX1.01	no	3218	4060	3315.7	57.57	1.22	12.92
V$COUP.02	no	2221	2541	1988.98	44.59	1.28	12.37
V$HSF1.02	no	2784	3511	2853.94	53.41	1.23	12.29
V$PKNOX2.01	no	3613	4598	3837.7	61.94	1.2	12.27
V$NKX22.01	no	1733	1891	1428.93	37.8	1.32	12.21
V$MARE_ARE.01	no	2787	3303	2676.44	51.73	1.23	12.1
V$PDEF.01	no	2224	2563	2028.09	45.03	1.26	11.87
V$CAR_RXR.01	no	4341	5802	4966.16	70.45	1.17	11.86
V$TR4.01	no	4332	5818	4995.12	70.66	1.16	11.64
V$PREB.01	no	3161	3845	3191.49	56.48	1.2	11.56
V$TEF1.01	no	4862	6623	5752.62	75.82	1.15	11.47
V$LXRE.01	no	178	189	84.3	9.18	2.24	11.35
V$VDR_RXR.03	no	3372	4136	3476.27	58.95	1.19	11.18
V$RBPJK.02	no	4012	5247	4499.59	67.06	1.17	11.14
V$RAR_RXR.03	no	1982	2298	1827.51	42.75	1.26	11
V$VERBA.01	no	950	1034	740.22	27.21	1.4	10.78
V$E4F.01	no	3412	4670	3990.52	63.16	1.17	10.75
V$SREBP.03	no	284	352	202.9	14.24	1.73	10.43
V$TWIST.01	no	2346	2737	2248.64	47.41	1.22	10.29
V$STAF.02	no	1465	1601	1241.18	35.23	1.29	10.2
V$E47.02	no	1072	1137	841.36	29	1.35	10.18
V$MEL1.02	no	3818	4892	4261.85	65.27	1.15	9.65
V$YY1.01	no	3051	3674	3133.92	55.97	1.17	9.64
V$HSF1.03	no	4201	6049	5345.76	73.09	1.13	9.61
V$ER.01	no	1759	2042	1652.59	40.65	1.24	9.57
V$MRG2.01	no	3921	5114	4474.64	66.88	1.14	9.55
V$CJUN_ATF2.01	no	433	447	286.21	16.92	1.56	9.47
V$NBRE.01	no	3528	4375	3798.49	61.62	1.15	9.35
V$ATF2.01	no	2370	2959	2496.8	49.96	1.19	9.24
V$P53.03	no	3028	4061	3514.14	59.27	1.16	9.22
V$ETS2.01	no	5666	8369	7573.54	86.99	1.11	9.14
V$HNF4.02	no	2823	3365	2879.79	53.65	1.17	9.03
V$SRF.03	no	3376	5438	4825.37	69.45	1.13	8.81
V$PKNOX1.01	no	3590	4514	3975.19	63.04	1.14	8.54
V$TEAD.01	no	4724	6375	5728.92	75.67	1.11	8.53
V$NKX32.01	no	3475	4273	3784.59	61.51	1.13	7.93
V$CMYB.02	no	4329	5643	5078.97	71.25	1.11	7.91
V$TGIF1.01	no	3929	5055	4529.62	67.29	1.12	7.8
V$ARE.03	no	4847	7115	6503.44	80.61	1.09	7.58
V$USF1.01	no	313	360	247.19	15.72	1.46	7.14
V$RBPJK.01	no	4089	5350	4861.81	69.71	1.1	7
V$IK3.01	no	4508	6138	5622.08	74.96	1.09	6.88
V$PAX1.01	no	1489	1624	1376.09	37.09	1.18	6.67
V$PXR_RXR.01	no	1906	2164	1895.23	43.53	1.14	6.16
V$SMAD.01	no	3827	5339	4907.43	70.03	1.09	6.16
V$TCF11MAFG.01	no	3095	3722	3370.24	58.04	1.1	6.05
V$PPARA.01	no	4069	5311	4899.33	69.98	1.08	5.88
V$AML3.01	no	4811	6609	6150.31	78.4	1.07	5.84
V$TBX5.01	no	958	1011	845.99	29.08	1.2	5.66
V$PAX8.01	no	4861	6464	6039.37	77.69	1.07	5.46
V$NKX24.01	no	2094	2323	2086.73	45.68	1.11	5.16
V$MYOGENIN.01	no	794	840	705.11	26.55	1.19	5.06
V$TH1E47.01	no	2972	3549	3260.99	57.09	1.09	5.04
V$PU1.01	no	5384	7989	7553.67	86.88	1.06	5.01
V$THAP1.01	no	2107	2373	2156.85	46.44	1.1	4.64
V$PPARG.01	no	2328	3180	2932.18	54.14	1.08	4.57
V$TBX6.01	no	1001	1059	921.11	30.35	1.15	4.53
V$STAT1.01	no	3612	5870	5586.7	74.72	1.05	3.78
V$PSE.01	no	3236	3963	3742.35	61.16	1.06	3.6
V$NGN_NEUROD.01	no	2961	3571	3375.05	58.08	1.06	3.36
V$LXRE.02	no	3743	4727	4505.29	67.1	1.05	3.3
V$PPAR_RXR.02	no	3600	4448	4235.65	65.07	1.05	3.26
V$SIX4.01	no	2441	2826	2679.92	51.76	1.05	2.81
V$PAX6.03	no	4117	5215	5017.3	70.81	1.04	2.78
V$GSC.01	no	97	97	72.98	8.54	1.33	2.75
V$KAISO.01	no	2418	2799	2662.45	51.59	1.05	2.64
V$MRG1.01	no	3633	4536	4372.79	66.11	1.04	2.46
V$TTF1.02	no	2032	2255	2141.35	46.27	1.05	2.45
V$E2F.01	no	3490	4579	4421.26	66.48	1.04	2.37
O$TFIIIC.01	no	474	538	487.78	22.09	1.1	2.25
V$REV-ERBA.01	no	2912	3460	3338.16	57.77	1.04	2.1
V$AREB6.02	no	1142	1246	1174.44	34.27	1.06	2.07
V$RAR_RXR.02	no	104	105	85.99	9.27	1.22	2
V$DELTAEF1.01	no	653	673	635.07	25.2	1.06	1.49
V$TBOX.01	no	583	609	575.37	23.99	1.06	1.38
V$RTR.01	no	805	889	854.37	29.23	1.04	1.17
V$IRF4.02	no	2883	3495	3426.28	58.52	1.02	1.17
V$RORA1.01	no	2482	2853	2791.21	52.82	1.02	1.16
V$GTF3R4.01	no	357	364	342.98	18.52	1.06	1.11
V$PAX6.04	no	4420	5880	5807.42	76.18	1.01	0.95
V$HNF4A.01	no	1850	2086	2051.44	45.29	1.02	0.75
V$MZF1.02	no	4880	7158	7096.1	84.2	1.01	0.73
V$HSF2.01	no	3864	5590	5547.76	74.46	1.01	0.56
V$CREB2.01	no	1656	2155	2134.31	46.19	1.01	0.44
V$REV-ERBA.02	no	3821	4769	4742.67	68.85	1.01	0.38
O$TFIIIA.01	no	4	4	3.56	1.89	1.12	-0.03
V$TFII-IR4.01	no	70	70	70.04	8.37	1	-0.06
V$BARBIE.01	no	3902	4986	5056.78	71.09	0.99	-1
V$MIT.01	no	3583	4643	4730.38	68.76	0.98	-1.28
V$NKX26.01	no	3199	3775	3866.21	62.17	0.98	-1.48
V$NEUROG.01	no	4117	5601	5737.56	75.72	0.98	-1.81
V$ACAAT.01	no	3396	4262	4394.08	66.27	0.97	-2
V$NKX25.04	no	2259	2563	2688.56	51.84	0.95	-2.43
V$MEIS1.02	no	3516	4336	4520.08	67.21	0.96	-2.75
V$TAL1BETAE47.01	no	3547	4515	4715.41	68.65	0.96	-2.93
V$TAL1ALPHAE47.01	no	3542	4468	4674.86	68.36	0.96	-3.03
V$SIX3.03	no	47	47	73.69	8.58	0.64	-3.17
V$STAT1.02	no	3783	5418	5668.5	75.27	0.96	-3.33
V$PITX3.01	no	722	753	851.25	29.17	0.88	-3.38
V$RU49.01	no	3137	4315	4547.53	67.42	0.95	-3.46
V$AREB6.01	no	2478	2896	3116.01	55.81	0.93	-3.95
V$GATA1.02	no	184	188	252.26	15.88	0.75	-4.08
V$TGIF2.01	no	4098	5251	5595.17	74.78	0.94	-4.61
V$PBX1_MEIS1.03	no	4321	5650	6036.34	77.67	0.94	-4.98
V$PBX1_MEIS1.01	no	4149	5417	5798.6	76.12	0.93	-5.02
V$GKLF.01	no	4418	6630	7057.52	83.98	0.94	-5.1
V$CEBP.02	no	3216	3845	4195.55	64.76	0.92	-5.42
V$SIX3.02	no	253	259	366.05	19.13	0.71	-5.62
V$TAL1BETAITF2.01	no	3571	4504	4901.64	69.99	0.92	-5.69
V$MEIS1A_HOXA9.01	no	3830	4792	5205.95	72.13	0.92	-5.75
V$PBX1_MEIS1.02	no	4555	6051	6516.28	80.69	0.93	-5.77
V$STAT3.01	no	2864	5596	6084.91	77.98	0.92	-6.28
V$GRE.01	no	4546	6124	6657.24	81.56	0.92	-6.54
V$ARE.02	no	4399	5895	6457.11	80.33	0.91	-7
V$IK2.01	no	2264	2597	2994.38	54.71	0.87	-7.27
V$NFY.02	no	4485	5993	6628.64	81.39	0.9	-7.82
V$HMX2.01	no	2614	5163	5785.24	76.04	0.89	-8.19
V$AREB6.04	no	3585	4473	5054.73	71.08	0.88	-8.19
V$RP58.01	no	2746	3236	3736.91	61.12	0.87	-8.2
V$PTX1.01	no	2042	2298	2726.7	52.21	0.84	-8.22
V$TAL1BETAHEB.01	no	3104	3773	4327.7	65.77	0.87	-8.44
V$MEL1.03	no	2317	2780	3282.64	57.28	0.85	-8.78
V$CRX.02	no	1205	1289	1649.03	40.6	0.78	-8.88
V$SOX9.02	no	3164	3837	4432.22	66.56	0.87	-8.95
V$PAX4.01	no	45	45	157.45	12.55	0.29	-9
V$HOMEZ.01	no	1125	1221	1608.4	40.1	0.76	-9.67
V$OBOX2.01	no	886	934	1293.58	35.96	0.72	-10.01
V$MEF2.04	no	115	115	286.84	16.94	0.4	-10.18
V$SRF.02	no	3615	4716	5501.96	74.15	0.86	-10.61
V$CAAT.01	no	4966	6791	7765.03	88.08	0.87	-11.06
V$GFI1.01	no	961	1016	1443.46	37.99	0.7	-11.27
V$OBOX1.01	no	934	989	1427.77	37.78	0.69	-11.63
V$CHOP.01	no	870	937	1372.53	37.04	0.68	-11.77
V$HSF1.01	no	4083	5555	6511.46	80.66	0.85	-11.86
V$VMYB.01	no	4522	6112	7150.63	84.53	0.85	-12.29
V$PTX1.02	no	945	999	1469.92	38.34	0.68	-12.3
V$LYL1_E12.01	no	3707	4753	5705.39	75.51	0.83	-12.62
V$MEF2.03	no	228	230	523.51	22.88	0.44	-12.85
V$MEF2.02	no	360	368	720.88	26.85	0.51	-13.16
V$ARE.01	no	4549	6107	7236.27	85.03	0.84	-13.29
V$GRHL3.01	no	3469	4850	5897.42	76.77	0.82	-13.65
V$REX1.01	no	2905	3462	4370.38	66.09	0.79	-13.75
V$OTX2.01	no	794	833	1342.05	36.63	0.62	-13.91
V$BCL6.01	no	3349	4134	5134.84	71.64	0.81	-13.98
V$CHOP.02	no	120	121	401.16	20.03	0.3	-14.01
V$SIX2.01	no	691	715	1208.3	34.76	0.59	-14.21
V$AARE.01	no	843	874	1407.73	37.52	0.62	-14.24
V$NFY.03	no	5070	7058	8372.3	91.46	0.84	-14.38
V$GKLF.02	no	3543	4326	5396.64	73.44	0.8	-14.59
V$SIX3.01	no	803	842	1387.94	37.25	0.61	-14.67
V$STAT6.01	no	3774	6644	7973.9	89.26	0.83	-14.91
V$MEF2.05	no	253	256	630.79	25.11	0.41	-14.94
V$BRACH.01	no	3469	4625	5772.58	75.95	0.8	-15.12
V$OBOX3.01	no	1139	1212	1866.45	43.2	0.65	-15.16
V$MEF2.07	no	298	304	715.71	26.75	0.42	-15.41
V$GATA1.01	no	2246	2584	3497.3	59.13	0.74	-15.46
V$MYT1L.01	no	4900	6633	8044.74	89.65	0.82	-15.75
V$HSF2.02	no	4174	5615	6934.9	83.24	0.81	-15.86
V$LEF1.01	no	4921	6702	8136.43	90.16	0.82	-15.92
V$TCF11.01	no	1038	1116	1825.2	42.72	0.61	-16.61
V$OTX2.02	no	1171	1250	2005.73	44.78	0.62	-16.89
V$PARAXIS.01	no	3778	4817	6195.67	78.69	0.78	-17.53
V$NFY.01	no	3808	5005	6451.67	80.29	0.78	-18.02
V$SOX9.03	no	4097	5434	6933.21	83.23	0.78	-18.02
V$BAPX1.01	no	4194	5413	6912.45	83.11	0.78	-18.05
V$MRF2.01	no	581	608	1261.05	35.51	0.48	-18.41
V$LEF1.02	no	3886	4835	6317.83	79.46	0.77	-18.67
V$TGIF.01	no	3759	4770	6262.68	79.11	0.76	-18.87
V$GSC.02	no	1602	1755	2757.26	52.5	0.64	-19.1
V$SIX6.01	no	1416	1540	2504.2	50.03	0.61	-19.28
V$NFY.04	no	3870	5060	6637.28	81.44	0.76	-19.37
V$OBOX6.01	no	1224	1299	2225.29	47.17	0.58	-19.65
V$PITX2.01	no	1541	1678	2698.63	51.94	0.62	-19.66
V$OTX1.01	no	1405	1513	2515.16	50.14	0.6	-20
V$DLX3.02	no	621	655	1421.8	37.7	0.46	-20.35
V$DMBX1.01	no	1356	1472	2495.55	49.95	0.59	-20.5
V$STAT.01	no	4434	6835	8770.26	93.6	0.78	-20.68
V$OBOX5.01	no	1374	1485	2545.72	50.45	0.58	-21.04
V$GATA1.06	no	2655	3105	4521.95	67.23	0.69	-21.08
V$HNF3.01	no	2949	3499	4997.79	70.68	0.7	-21.21
V$STAT5.01	no	2264	5047	6803.56	82.45	0.74	-21.31
V$RORA2.01	no	3582	4373	6045.52	77.73	0.72	-21.52
V$PRE.01	no	4708	6341	8315.45	91.15	0.76	-21.67
V$NANOG.01	no	4454	5933	7875.88	88.71	0.75	-21.91
V$RORGAMMA.01	no	3234	3893	5537.52	74.39	0.7	-22.11
V$PRDM1.01	no	2912	3455	5112.47	71.48	0.68	-23.19
V$EVI1.07	no	2534	2949	4506.27	67.11	0.65	-23.21
V$RSRFC4.01	no	481	504	1369.14	37	0.37	-23.4
V$HMX2.02	no	2941	5139	7129.07	84.4	0.72	-23.58
V$ILF1.01	no	2597	3009	4619.44	67.95	0.65	-23.71
V$OCT3_4.01	no	3732	4654	6576.25	81.06	0.71	-23.72
V$OVOL1.01	no	4790	6536	8780.42	93.66	0.74	-23.97
V$ZNF217.01	no	4089	5227	7327.6	85.57	0.71	-24.56
V$DMRT1.01	no	2666	3689	5519.16	74.27	0.67	-24.65
V$NKX23.01	no	2651	5225	7380.09	85.87	0.71	-25.1
V$NKX11.01	no	1492	2202	3822.46	61.81	0.58	-26.22
V$EVX2.01	no	1129	1885	3416.93	58.44	0.55	-26.22
V$SPIB.01	no	4014	5214	7485.32	86.48	0.7	-26.27
V$NFAT5.01	no	4614	6208	8653.79	92.98	0.72	-26.31
V$GZF1.01	no	2357	2805	4627.64	68.01	0.61	-26.81
V$CDP.02	no	3566	4574	6784.85	82.34	0.67	-26.86
V$SOX2.01	no	4360	5723	8204.16	90.54	0.7	-27.41
V$NFAT5.02	no	4433	5864	8393.69	91.57	0.7	-27.63
V$CABL.01	no	845	1004	2366.26	48.64	0.42	-28.02
V$NKX31.02	no	2040	3275	5374.18	73.29	0.61	-28.65
V$HBP1.01	no	4322	5857	8535.46	92.34	0.69	-29.01
V$NKX29.01	no	2326	3487	5678.04	75.33	0.61	-29.09
V$NFAT.01	no	4527	5953	8664.04	93.04	0.69	-29.15
V$YY1.02	no	2852	3349	5529.76	74.34	0.61	-29.34
V$FHXA.01	no	536	598	1883.56	43.4	0.32	-29.64
V$LHX8.01	no	1476	2795	4865.29	69.73	0.57	-29.7
V$AIRE.01	no	2188	2447	4424.11	66.5	0.55	-29.74
V$PNR.01	no	2981	3568	5893.5	76.74	0.61	-30.31
V$BLIMP1.01	no	3778	4755	7373.23	85.83	0.64	-30.51
V$YY2.02	no	2973	3533	5887.26	76.7	0.6	-30.7
V$IRF2.01	no	2074	2367	4427.23	66.52	0.53	-30.98
O$DINR.01	no	4764	6206	9197.71	95.86	0.67	-31.22
V$IRF4.01	no	1053	1189	2870.16	53.57	0.41	-31.39
V$ISRE.01	no	2691	3186	5576.28	74.65	0.57	-32.03
V$IRF1.01	no	1694	1900	3911.03	62.52	0.49	-32.17
V$CRX.01	no	2812	3314	5807.78	76.18	0.57	-32.74
V$SIX1.01	no	2364	2775	5122.45	71.55	0.54	-32.82
V$CDPCR3HD.01	no	2481	3085	5613.7	74.9	0.55	-33.77
V$YY2.01	no	1878	2081	4305.96	65.6	0.48	-33.92
V$PLZF.01	no	3481	4321	7242.42	85.07	0.6	-34.35
V$BCL6.02	no	3468	4436	7388.55	85.92	0.6	-34.37
V$DMRT5.01	no	3202	4144	7029.63	83.81	0.59	-34.44
V$HOXA13.01	no	2243	2561	5001.89	70.7	0.51	-34.53
V$HMGIY.01	no	1486	1998	4251.07	65.18	0.47	-34.57
V$GBX2.01	no	1470	2878	5444.4	73.76	0.53	-34.8
V$FAC1.01	no	2066	2593	5073.44	71.21	0.51	-34.84
V$GFI1.02	no	3179	3821	6711.51	81.89	0.57	-35.3
V$HFH3.01	no	692	913	2876.58	53.63	0.32	-36.63
V$HNF3B.01	no	549	633	2462.32	49.61	0.26	-36.88
V$NMP4.01	no	2494	2940	5768.48	75.93	0.51	-37.26
V$MSX2.01	no	1635	1828	4302.21	65.58	0.42	-37.74
V$SPI1_PU1.01	no	1498	1733	4209.19	64.86	0.41	-38.18
V$MEIS1B_HOXA9.01	no	3771	4758	8233.38	90.7	0.58	-38.32
V$SMARCA3.02	no	4064	5231	8840.92	93.98	0.59	-38.42
V$HNF3B.02	no	3057	3662	6844.28	82.7	0.54	-38.49
V$EVI1.01	no	2400	3170	6220.62	78.84	0.51	-38.7
V$HOXB9.01	no	3308	4068	7420.72	86.11	0.55	-38.94
V$DBP.01	no	2850	3409	6562.52	80.98	0.52	-38.95
V$CHR.01	no	3538	4389	7846.21	88.54	0.56	-39.05
V$HFH8.01	no	1349	1559	4047.37	63.6	0.39	-39.13
V$CPHX.01	no	1777	2771	5758.59	75.86	0.48	-39.39
V$IRF3.01	no	3482	4370	7871.96	88.68	0.56	-39.49
V$TST1.01	no	2451	2794	5799.85	76.13	0.48	-39.49
V$HOXA9.01	no	1313	1448	3927.25	62.65	0.37	-39.58
V$HFH2.01	no	771	949	3204.14	56.59	0.3	-39.86
V$GFI1B.01	no	2761	3249	6543.45	80.86	0.5	-40.75
V$MTBF.01	no	3887	4860	8663.51	93.03	0.56	-40.89
V$HOXD11.01	no	2804	3308	6671.95	81.65	0.5	-41.21
V$DMRT7.01	no	1862	2139	5133.14	71.63	0.42	-41.81
V$FREAC3.01	no	1314	1455	4155.01	64.44	0.35	-41.9
V$OCT3_4.02	no	4313	5773	9975.08	99.82	0.58	-42.1
V$BARHL1.01	no	1012	1112	3700.02	60.82	0.3	-42.56
V$MEF2.06	no	948	1016	3554.96	59.61	0.29	-42.6
V$FREAC4.01	no	4841	6585	11097.8	105.28	0.59	-42.87
V$HOXD12.01	no	2601	3045	6502.64	80.61	0.47	-42.9
V$EVI1.02	no	2776	3366	6943.64	83.3	0.48	-42.96
V$EVI1.06	no	2769	3240	6915.75	83.13	0.47	-44.22
V$HMX3.02	no	2790	5420	9829.75	99.09	0.55	-44.51
V$HLF.01	no	2896	3650	7521.95	86.69	0.49	-44.67
V$ISX.01	no	1891	4169	8243.45	90.75	0.51	-44.9
V$HOXA11.01	no	2874	3394	7249.37	85.11	0.47	-45.31
V$HMBOX.01	no	4112	5356	9871.63	99.3	0.54	-45.48
V$CEBPB.01	no	3325	4021	8156.84	90.27	0.49	-45.82
V$BRN5.04	no	3220	4027	8173.15	90.36	0.49	-45.89
V$IRF7.01	no	3291	4135	8352.16	91.35	0.5	-46.17
V$HOXC12.01	no	2566	2990	6803.29	82.45	0.44	-46.26
V$PAX2.01	no	3793	4725	9202.97	95.88	0.51	-46.71
V$MEL1.01	no	2456	2881	6715.34	81.92	0.43	-46.81
V$IRX5.01	no	1900	4162	8505.52	92.18	0.49	-47.12
V$HOXC10.01	no	3278	3983	8266.18	90.88	0.48	-47.14
V$HOX_PBX.01	no	3627	4738	9282	96.29	0.51	-47.19
V$HOXC11.01	no	3533	4384	8824.08	93.89	0.5	-47.3
V$FKHRL1.01	no	3853	4849	9445.43	97.14	0.51	-47.32
V$BRN2.02	no	576	752	3588.64	59.89	0.21	-47.37
V$FREAC7.01	no	1133	1292	4480.7	66.92	0.29	-47.66
V$MSX2.02	no	1724	2182	5846.19	76.44	0.37	-47.94
V$OCT1.02	no	3355	4069	8502.22	92.16	0.48	-48.11
V$GSH2.01	no	3259	4458	9035.89	95.01	0.49	-48.19
V$XFD1.01	no	853	945	4012.7	63.33	0.24	-48.45
V$TCF2.01	no	4389	6290	11590.2	107.59	0.54	-49.27
V$GBX1.01	no	1341	2583	6601.82	81.22	0.39	-49.49
V$IRX3.01	no	1809	3408	7807.27	88.32	0.44	-49.82
V$DMRT4.01	no	2887	3518	8042.87	89.64	0.44	-50.48
V$PCE1.01	no	2552	3079	7464.38	86.36	0.41	-50.79
V$IRX4.01	no	2188	4253	9115.37	95.43	0.47	-50.96
V$MYT1.02	no	4076	5316	10550.9	102.66	0.5	-51
V$HOXC13.02	no	3010	3616	8257.09	90.83	0.44	-51.1
V$LHX2.01	no	1184	2166	6207.34	78.76	0.35	-51.32
V$BSX.01	no	1634	3202	7730.46	87.88	0.41	-51.53
V$XFD3.01	no	3722	4652	9760.87	98.74	0.48	-51.74
V$BRN4.01	no	1169	1279	4970.7	70.48	0.26	-52.38
V$LHX4.01	no	1492	2398	6703.49	81.84	0.36	-52.61
V$BARHL2.01	no	1342	1487	5328.65	72.98	0.28	-52.65
V$MESP1_2.01	no	3837	5339	10811.9	103.92	0.49	-52.67
V$RAX.01	no	1534	2766	7298.02	85.39	0.38	-53.08
V$IRX2.01	no	1698	3182	7940.84	89.07	0.4	-53.43
V$HNF1.04	no	3997	5966	11766.9	108.4	0.51	-53.52
V$HOXD1.01	no	1137	2233	6582.3	81.1	0.34	-53.63
V$SRY.01	no	2393	2736	7365.3	85.79	0.37	-53.97
V$GSH2.02	no	1260	2538	7139.76	84.46	0.36	-54.49
V$HNF1.02	no	1924	2307	6805.79	82.47	0.34	-54.56
V$EVI1.03	no	1944	2280	6776.47	82.29	0.34	-54.65
V$HOX1-3.01	no	3361	4160	9482.05	97.32	0.44	-54.69
V$MSX3.01	no	1260	1478	5568.17	74.6	0.27	-54.84
V$GATA.01	no	4527	5952	11945.7	109.22	0.5	-54.88
V$GATA1.03	no	4252	5508	11355.4	106.49	0.49	-54.91
V$EVI1.05	no	2692	3227	8234.01	90.7	0.39	-55.21
V$PHOX2.01	no	3741	4710	10333.7	101.6	0.46	-55.36
V$CDX1.01	no	1159	1262	5287.66	72.69	0.24	-55.38
V$EN1.02	no	1151	1580	5794.15	76.09	0.27	-55.39
V$PRRX2.01	no	1541	3096	8082.35	89.86	0.38	-55.5
V$OCT1.05	no	3018	3601	8816.95	93.85	0.41	-55.58
V$HOXB5.01	no	1893	3946	9337.52	96.58	0.42	-55.83
V$SOX9.01	no	3298	4036	9474.48	97.29	0.43	-55.91
V$IPF1.01	no	2271	3999	9467.17	97.25	0.42	-56.23
V$FAST1.02	no	4258	5448	11482.7	107.09	0.47	-56.36
V$VBP.01	no	3788	5026	10920.1	104.44	0.46	-56.44
V$HOXD10.01	no	968	1049	5114.34	71.49	0.21	-56.87
V$HOXA2.01	no	1952	3578	8960.06	94.61	0.4	-56.89
V$PAX6_HD.01	no	1077	1722	6218.3	78.83	0.28	-57.05
V$EVX1.01	no	2121	4240	9949.15	99.69	0.43	-57.27
V$BARX1.01	no	1582	2672	7708.72	87.76	0.35	-57.4
V$BRN2.03	no	894	1015	5129.94	71.6	0.2	-57.48
V$EMX2.01	no	2169	4274	10109.5	100.49	0.42	-58.08
V$MYT1.01	no	4254	6329	12942.7	113.68	0.49	-58.18
V$GATA3.01	no	3462	4199	10021.1	100.05	0.42	-58.2
V$ISL1.01	no	2882	3427	8927.18	94.44	0.38	-58.25
V$CART1.01	no	1015	1152	5468.01	73.92	0.21	-58.39
V$HOXA5.01	no	2912	5919	12426.5	111.4	0.48	-58.42
V$NKX12.01	no	1572	2594	7730.73	87.89	0.34	-58.45
V$XFD2.01	no	1997	2228	7219.07	84.93	0.31	-58.77
V$HOXB13.01	no	1389	1516	6110.75	78.14	0.25	-58.8
V$DLX5.01	no	2168	4101	10027.4	100.08	0.41	-59.22
V$JARID2.01	no	1314	1459	6092.48	78.03	0.24	-59.39
V$PSE.02	no	3197	3931	9815.05	99.02	0.4	-59.43
V$SRF.01	no	3121	4623	10802.6	103.87	0.43	-59.5
V$DMRT3.01	no	3120	3715	9520.01	97.52	0.39	-59.53
V$EVI1.04	no	2582	3126	8663.86	93.03	0.36	-59.53
V$PRRX1.01	no	1292	2435	7658.64	87.48	0.32	-59.72
V$HOXA3.01	no	2167	3609	9438.57	97.1	0.38	-60.04
V$PBX1.01	no	3177	3991	9997.27	99.93	0.4	-60.11
V$HOXA1.01	no	1608	2912	8467.65	91.98	0.34	-60.41
V$TEF_HLF.01	no	3238	4772	11167.8	105.61	0.43	-60.56
V$HMX1.01	no	3266	4065	10169	100.78	0.4	-60.57
V$DLX1.02	no	1536	2797	8323.92	91.19	0.34	-60.61
V$GATA2.02	no	3484	4226	10408.4	101.96	0.41	-60.64
V$HFH1.01	no	2690	3139	8843.5	93.99	0.35	-60.7
V$XVENT2.01	no	768	1221	5872.56	76.61	0.21	-60.73
V$HOXA10.01	no	1486	1648	6593.09	81.17	0.25	-60.93
V$PDX1.01	no	2655	3209	8987.95	94.76	0.36	-60.99
V$GATA1.04	no	4176	5334	12015.6	109.54	0.44	-61
V$HOXA6.01	no	1922	3508	9472.96	97.28	0.37	-61.32
V$DLX3.01	no	2520	2969	8683.2	93.14	0.34	-61.36
V$HOXB6.01	no	1723	2767	8389.95	91.55	0.33	-61.42
V$HOXD13.01	no	1371	1494	6430.02	80.16	0.23	-61.58
V$PIT1.01	no	944	1110	5847.43	76.44	0.19	-61.98
V$PAX4.02	no	1737	3460	9504.77	97.44	0.36	-62.04
O$MTATA.01	no	4269	6180	13373.5	115.56	0.46	-62.25
V$ALX3.01	no	1353	2681	8375.33	91.47	0.32	-62.26
V$FAST1.01	no	3460	4229	10664.3	103.21	0.4	-62.36
V$HMGA.01	no	2560	3070	9001.05	94.83	0.34	-62.55
V$GAGA.01	no	2508	8427	16447.8	128.13	0.51	-62.6
V$CDX1.02	no	2989	3533	9734.67	98.61	0.36	-62.9
V$GATA3.02	no	3301	4127	10601.2	102.9	0.39	-62.92
V$HOXC13.01	no	1826	2065	7521.23	86.69	0.27	-62.95
V$HLXB9.01	no	1824	3313	9519.48	97.52	0.35	-63.65
V$NKX61.02	no	2140	2517	8340.31	91.28	0.3	-63.8
V$EN2.01	no	1855	3243	9444.89	97.13	0.34	-63.85
V$VAX2.01	no	2265	3745	10195.7	100.92	0.37	-63.93
V$LMX1B.01	no	866	1123	6131.15	78.27	0.18	-63.99
V$MEF2.01	no	2003	2286	8050.09	89.68	0.28	-64.28
V$BARX2.01	no	2666	3271	9568.22	97.76	0.34	-64.42
V$SMARCA3.01	no	4673	6345	13971.1	118.11	0.45	-64.57
V$GATA2.01	no	4278	5559	12892.7	113.46	0.43	-64.64
V$SL1.01	no	2096	2581	8563.35	92.49	0.3	-64.68
V$ESX1.01	no	1496	2968	9170.8	95.71	0.32	-64.81
V$FREAC2.01	no	4701	6257	13922	117.9	0.45	-65.02
V$GATA1.05	no	4326	5677	13123.3	114.47	0.43	-65.05
V$BRN5.02	no	932	1233	6499.08	80.59	0.19	-65.35
V$TLX2.01	no	885	1203	6455.68	80.32	0.19	-65.4
V$HMX3.03	no	2915	3561	10155	100.71	0.35	-65.48
V$HOXB9.02	no	1896	2124	7971.41	89.24	0.27	-65.53
V$HNF1.03	no	2800	3417	9968.49	99.79	0.34	-65.66
V$NOBOX.02	no	2007	4206	11131.3	105.44	0.38	-65.69
V$CLOX.01	no	2591	3301	9814.33	99.01	0.34	-65.79
V$VAX1.01	no	2295	4134	11068.6	105.14	0.37	-65.96
V$HNF6.01	no	2711	3149	9636.65	98.11	0.33	-66.13
V$BRIGHT.01	no	1595	2025	7957.15	89.16	0.25	-66.54
V$OCT1.04	no	3553	4357	11510	107.22	0.38	-66.72
V$GSH1.01	no	2566	2965	9454.34	97.18	0.31	-66.78
V$MSX.01	no	2014	2386	8590.08	92.64	0.28	-66.98
V$NKX25.02	no	2848	3456	10247.3	101.17	0.34	-67.13
V$HMX2.03	no	3455	4359	11665.4	107.94	0.37	-67.7
V$DMRT2.01	no	3136	3940	11112.4	105.35	0.35	-68.09
V$HOXC9.01	no	4143	5460	13333.2	115.38	0.41	-68.24
V$NOBOX.01	no	2438	3740	10846.3	104.08	0.34	-68.28
V$LHX9.01	no	1515	2984	9715.16	98.51	0.31	-68.33
V$PBX_HOXA9.01	no	3191	3902	11149.2	105.52	0.35	-68.68
V$NKX31.01	no	3254	4030	11340.8	106.43	0.36	-68.7
V$OC2.01	no	1705	1974	8200.24	90.51	0.24	-68.79
V$HNF1.01	no	2782	3394	10410.3	101.97	0.33	-68.81
V$HOXC8.01	no	2645	4543	12114.8	109.99	0.37	-68.84
V$SOX5.01	no	3589	4411	11921.6	109.11	0.37	-68.84
V$HOXB8.01	no	2998	3766	11007.7	104.85	0.34	-69.07
V$PHOX2A.01	no	1776	3303	10359.2	101.72	0.32	-69.37
V$OCT1.01	no	3071	3682	10944.4	104.55	0.34	-69.47
V$BRN2.01	no	2824	3409	10560.1	102.7	0.32	-69.63
V$BARX2.02	no	1666	3163	10216.4	101.02	0.31	-69.83
V$EN1.01	no	2510	3274	10387.5	101.86	0.32	-69.84
V$RHOX6.01	no	2034	3724	11084.4	105.22	0.34	-69.96
V$HOXB3.01	no	2799	5046	13035	114.09	0.39	-70.03
V$DLX3.03	no	2047	3405	10645.3	103.11	0.32	-70.22
V$MEOX1.01	no	2039	3496	10813.9	103.93	0.32	-70.42
V$HOXC5.01	no	1710	3163	10386.9	101.86	0.3	-70.93
V$HOXD3.01	no	2339	3940	11568.1	107.49	0.34	-70.97
V$ARX.01	no	1740	3535	10981.9	104.73	0.32	-71.11
V$CDX2.01	no	1797	2016	8621.45	92.81	0.23	-71.18
V$S8.01	no	2355	3832	11469.2	107.03	0.33	-71.36
V$HOXA9.02	no	2488	2881	10021.4	100.05	0.29	-71.37
V$HOXB7.01	no	1557	3185	10507.9	102.45	0.3	-71.48
V$MSX1.01	no	1743	3270	10660.5	103.19	0.31	-71.63
V$LHX6.01	no	2528	4798	12969.5	113.8	0.37	-71.81
O$VTATA.02	no	2703	3155	10564.9	102.72	0.3	-72.14
V$DLX4.01	no	2494	3965	11814.2	108.62	0.34	-72.27
V$BRN3.02	no	1611	2061	8882.53	94.2	0.23	-72.42
V$OCT.01	no	3861	4877	13222.6	114.9	0.37	-72.64
V$BRN5.01	no	2737	3463	11128.2	105.42	0.31	-72.71
V$DLX2.01	no	1970	3917	11858.9	108.83	0.33	-72.98
V$DLX1.01	no	2405	3902	11849.2	108.78	0.33	-73.06
V$LBX2.01	no	1783	3820	11766.1	108.4	0.32	-73.31
O$ATATA.01	no	4288	5690	14521.3	120.41	0.39	-73.35
V$TEF.01	no	3811	5229	13871.4	117.69	0.38	-73.44
V$POU3F3.01	no	3181	5045	13663.5	116.8	0.37	-73.79
V$POU2F3.01	no	3797	4805	13351.6	115.46	0.36	-74.03
V$IRX6.01	no	2031	4254	12574.1	112.06	0.34	-74.25
V$HOXD8.01	no	1597	2425	9795.53	98.92	0.25	-74.52
V$CDX2.02	no	3255	3936	12212.2	110.43	0.32	-74.95
V$E4BP4.01	no	3566	5156	14235.9	119.22	0.36	-76.17
V$ATBF1.01	no	2025	2559	10278.3	101.32	0.25	-76.19
V$ISL2.01	no	2247	2931	10920.6	104.44	0.27	-76.51
V$OCT2.01	no	3728	4704	13746.1	117.15	0.34	-77.19
V$BRN5.03	no	3007	3690	12231	110.52	0.3	-77.29
V$ALX4.01	no	2219	4376	13331.2	115.37	0.33	-77.62
V$NKX61.03	no	1809	2888	11060.3	105.1	0.26	-77.76
V$HHEX.01	no	2862	3486	12040.3	109.65	0.29	-78.02
V$PIT1.02	no	1276	2582	10630.4	103.04	0.24	-78.11
O$LTATA.01	no	2414	2825	11168.3	105.61	0.25	-79
V$LHX1.01	no	1591	2942	11406.3	106.73	0.26	-79.31
V$SHOX2.01	no	1946	4226	13461.9	115.94	0.31	-79.67
V$BRN2.04	no	1926	3582	12560	111.99	0.29	-80.17
V$VSX1.01	no	2030	4160	13459.8	115.93	0.31	-80.22
V$FHXB.01	no	2301	2728	11246.4	105.98	0.24	-80.38
V$HOXC6.01	no	1761	3733	12887.6	113.44	0.29	-80.7
V$TST1.02	no	1355	2559	11091.7	105.25	0.23	-81.07
V$HOXB4.01	no	1787	3889	13332.9	115.38	0.29	-81.85
V$BRN3.01	no	1914	2358	10943.3	104.55	0.22	-82.12
V$OCT1.03	no	2149	3773	13232.9	114.95	0.29	-82.3
V$CART1.02	no	1862	3946	13612.2	116.58	0.29	-82.92
V$SATB1.01	no	1112	1305	9298.49	96.38	0.14	-82.94
V$BRN3.03	no	2553	3838	13456.7	115.92	0.29	-82.98
V$BRN4.02	no	1347	2840	12070.1	109.79	0.24	-84.08
V$HOXA4.01	no	2125	3912	13774.2	117.27	0.28	-84.1
V$OCT1.06	no	2646	3182	12644.3	112.37	0.25	-84.21
V$NKX61.01	no	3101	4085	14078	118.56	0.29	-84.29
V$LHX3.01	no	1986	3097	12699.4	112.61	0.24	-85.27
V$LHX5.01	no	1597	3102	12711.9	112.67	0.24	-85.3
V$UNCX4.01	no	1830	3591	13495.1	116.08	0.27	-85.33
V$PHOX2B.01	no	1880	3740	13766.4	117.24	0.27	-85.52
V$HOXC4.01	no	1842	4090	14326.8	119.6	0.29	-85.6
V$OTP.01	no	1656	3663	13717.9	117.03	0.27	-85.92
V$NKX63.01	no	2558	4002	14351.7	119.7	0.28	-86.47
V$LMX1A.01	no	1637	3177	13052.4	114.16	0.24	-86.51
V$LHX3.02	no	2178	2750	12438.8	111.45	0.22	-86.94
V$LMX1B.02	no	1543	2956	12782.7	112.98	0.23	-86.98
V$PROP1.01	no	1909	3867	14247.9	119.27	0.27	-87.04
V$LHX3.03	no	1611	3348	13563.4	116.37	0.25	-87.79
O$VTATA.01	no	2510	3298	14830	121.68	0.22	-94.78
O$PTATA.01	no	1349	1621	12877.1	113.4	0.13	-99.27
O$PTATA.02	no	1398	1768	14284.2	119.42	0.12	-104.81
O$SPT15.01	no	630	1200	15563.1	124.64	0.08	-115.24
