# Supplementary material for: Genome-wide analysis of Pax8 binding provides new insights into thyroid functions
Source: BMC Genomics. 2012 Apr 24;13:147. doi: 10.1186/1471-2164-13-147 (PMC3403905; doi:10.1186/1471-2164-13-147)
Supplement: Additional file 5: — Expression data of wt and scrambled conditions vs. siPax8 conditions and association with ChIP-Seq data.Common probes (+/− 1kb) Excel sheet includes expression data for the 78 probes common to both expression comparisons (wt and siScramble conditions vs. siPax8; p<0.005) and belonging to genes showing a significant IP peak within 1kb of a TSS. Additional Excel sheets include significant probes for each array comparison. [file 1471-2164-13-147-S5.xlsx]

## Sheet: Common Probes (+-1kb)
ID_Agilent	t-stu(CONTROL_vs_PAX8)	p-adj(CONTROL_vs_PAX8)	t-stu(WT_vs_PAX8)	p-adj(WT_vs_PAX8)	GeneName	Descripcion
A_42_P473398	6,42757045607037	0,00290881986208384	16,130579771198	3,56E-07	Cxcl1	Growth-regulated alpha protein [Source:UniProtKB/Swiss-Prot;Acc:P14095]
A_42_P484738	10,5217375108895	0,000143058401676502	10,1266736011258	1,53E-05	Ctgf	Connective tissue growth factor [Source:UniProtKB/Swiss-Prot;Acc:Q9R1E9]
A_42_P484738	10,5626364634734	0,000138849879389906	11,4608939275064	5,64E-06	Ctgf	Connective tissue growth factor [Source:UniProtKB/Swiss-Prot;Acc:Q9R1E9]
A_42_P484738	11,5579564149227	7,55E-05	13,0937019239725	1,92E-06	Ctgf	Connective tissue growth factor [Source:UniProtKB/Swiss-Prot;Acc:Q9R1E9]
A_42_P484738	12,4938575768852	4,51E-05	13,7654924184764	1,28E-06	Ctgf	Connective tissue growth factor [Source:UniProtKB/Swiss-Prot;Acc:Q9R1E9]
A_42_P484738	14,6632891117255	1,68E-05	14,1989551396835	1,01E-06	Ctgf	Connective tissue growth factor [Source:UniProtKB/Swiss-Prot;Acc:Q9R1E9]
A_42_P484738	15,8211201302032	9,99E-06	14,6011482944373	7,95E-07	Ctgf	Connective tissue growth factor [Source:UniProtKB/Swiss-Prot;Acc:Q9R1E9]
A_42_P484738	16,8771265533958	6,58E-06	15,1814438175565	5,79E-07	Ctgf	Connective tissue growth factor [Source:UniProtKB/Swiss-Prot;Acc:Q9R1E9]
A_42_P484738	17,3495029383131	5,42E-06	16,2850245531535	3,32E-07	Ctgf	Connective tissue growth factor [Source:UniProtKB/Swiss-Prot;Acc:Q9R1E9]
A_42_P484738	18,1735665697179	3,96E-06	17,0689677564912	2,19E-07	Ctgf	Connective tissue growth factor [Source:UniProtKB/Swiss-Prot;Acc:Q9R1E9]
A_42_P484738	20,3914352312274	1,94E-06	17,2108628170933	2,06E-07	Ctgf	Connective tissue growth factor [Source:UniProtKB/Swiss-Prot;Acc:Q9R1E9]
A_42_P504653	-16,4612671065577	7,68E-06	-13,9631267424248	1,15E-06	F10	Coagulation factor XFactor X light chainFactor X heavy chainActivated factor Xa heavy chain [Source:UniProtKB/Swiss-Prot;Acc:Q63207]
A_42_P518033	-12,8015190126549	3,91E-05	-11,6503382808634	4,88E-06	Hsd17b1	Estradiol 17-beta-dehydrogenase 1 [Source:UniProtKB/Swiss-Prot;Acc:P51657]
A_42_P597638	8,49698731703097	0,000570720830346989	13,9811280039594	1,14E-06	Acot2	Acyl-coenzyme A thioesterase 2, mitochondrial [Source:UniProtKB/Swiss-Prot;Acc:O55171]
A_42_P678904	9,21446198479937	0,000347459360230796	8,78023592394464	4,71E-05	RGD1563547	RGD1563547 (RGD1563547), mRNA [Source:RefSeq DNA;Acc:NM_001108266]
A_42_P702550	6,61964139314025	0,00248301323105872	11,799791492463	4,42E-06	Sts	Steryl-sulfatase [Source:UniProtKB/Swiss-Prot;Acc:P15589]
A_42_P703647	16,184440414727	8,57E-06	6,7894063693279	0,000331474329177753	Cda	cytidine deaminase [Source:RefSeq peptide;Acc:NP_001102158]
A_42_P741027	10,4071281612992	0,000155507425427825	20,1783726070314	5,65E-08	Jun	Transcription factor AP-1 [Source:UniProtKB/Swiss-Prot;Acc:P17325]
A_42_P741027	10,618562018155	0,000135530791332995	21,6391180146386	3,11E-08	Jun	Transcription factor AP-1 [Source:UniProtKB/Swiss-Prot;Acc:P17325]
A_42_P741027	11,2710579277402	9,00E-05	22,1287163759997	2,64E-08	Jun	Transcription factor AP-1 [Source:UniProtKB/Swiss-Prot;Acc:P17325]
A_42_P741027	11,5880430449053	7,44E-05	22,2851949602477	2,50E-08	Jun	Transcription factor AP-1 [Source:UniProtKB/Swiss-Prot;Acc:P17325]
A_42_P741027	11,6685586518843	7,07E-05	22,8700531665743	1,98E-08	Jun	Transcription factor AP-1 [Source:UniProtKB/Swiss-Prot;Acc:P17325]
A_42_P741027	12,0568788671264	5,72E-05	23,9363985358423	1,32E-08	Jun	Transcription factor AP-1 [Source:UniProtKB/Swiss-Prot;Acc:P17325]
A_42_P741027	12,2299566264323	5,19E-05	24,2855737024997	1,16E-08	Jun	Transcription factor AP-1 [Source:UniProtKB/Swiss-Prot;Acc:P17325]
A_42_P741027	7,73426797046876	0,00100367984028148	25,6683561617689	7,39E-09	Jun	Transcription factor AP-1 [Source:UniProtKB/Swiss-Prot;Acc:P17325]
A_42_P741027	8,56679250566277	0,000547535610871005	26,1706809616555	6,57E-09	Jun	Transcription factor AP-1 [Source:UniProtKB/Swiss-Prot;Acc:P17325]
A_42_P741027	9,98696250677446	0,000203589954801068	26,2257155236714	6,57E-09	Jun	Transcription factor AP-1 [Source:UniProtKB/Swiss-Prot;Acc:P17325]
A_42_P756652	-15,3953756492208	1,24E-05	-8,80266197671769	4,62E-05	RGD620382	Deoxyribonucleoside 5'-monophosphate N-glycosidase [Source:UniProtKB/Swiss-Prot;Acc:O35820]
A_42_P767077	-18,682340427905	3,19E-06	-21,9457111023308	2,81E-08	Gja4	Gap junction alpha-4 protein [Source:UniProtKB/Swiss-Prot;Acc:Q03190]
A_43_P10225	-9,03639670409646	0,000396234397317742	-5,10144206264391	0,00245151267486243	Fgfr2	fibroblast growth factor receptor 2 isoform a [Source:RefSeq peptide;Acc:NP_036844]
A_43_P11971	12,1944519196732	5,24E-05	10,9612773601381	8,17E-06	Cd47	Leukocyte surface antigen CD47 [Source:UniProtKB/Swiss-Prot;Acc:P97829]
A_43_P12559	-8,5242336235128	0,00055937453928531	-7,26544850850074	0,000199938090370587	Camkk2	Calcium/calmodulin-dependent protein kinase kinase 2 [Source:UniProtKB/Swiss-Prot;Acc:O88831]
A_43_P12662	19,1920017274786	2,70E-06	24,0362903596902	1,27E-08	Alcam	CD166 antigen [Source:UniProtKB/Swiss-Prot;Acc:O35112]
A_43_P12768	8,76829166774234	0,000471755810370244	7,54722015687486	0,000148931591831466	Bhlhe40	Class E basic helix-loop-helix protein 40 [Source:UniProtKB/Swiss-Prot;Acc:O35780]
A_43_P12841	-6,18137621094375	0,00359197303696114	-10.6279	1.04874e-05	Enpp1	Ectonucleotide pyrophosphatase/phosphodiesterase family member 1Alkaline phosphodiesterase INucleotide pyrophosphatase [Source:UniProtKB/Swiss-Prot;Acc:Q924C3]
A_43_P13225	-9,06790687881268	0,000389052086211276	-11,6697485324556	4,82E-06	Gcsh	Glycine cleavage system H protein, mitochondrial [Source:UniProtKB/Swiss-Prot;Acc:Q5I0P2]
A_43_P13290	-5,98051032415486	0,00424140842154037	-11,7683712167829	4,50E-06	Pbld	Phenazine biosynthesis-like domain-containing protein [Source:UniProtKB/Swiss-Prot;Acc:Q68G31]
A_43_P13342	11,8918167339125	6,20E-05	14,0543482150998	1,10E-06	Gstp1	Glutathione S-transferase P [Source:UniProtKB/Swiss-Prot;Acc:P04906]
A_43_P15261	10,0092854456463	0,000200476297530969	7,0081223355596	0,000262818730408185	Nr3c2	Mineralocorticoid receptor [Source:UniProtKB/Swiss-Prot;Acc:P22199]
A_43_P15269	-7,86654632973298	0,000912182024426804	-11,2913649934251	6,37E-06	Oprk1	Kappa-type opioid receptor [Source:UniProtKB/Swiss-Prot;Acc:P34975]
A_43_P15750	11,5300157980286	7,64E-05	5,48629084746102	0,00150648695266381	Cfd	Complement factor D [Source:UniProtKB/Swiss-Prot;Acc:P32038]
A_43_P17148	-6,69541470683151	0,00234220103953338	-7,19301760179365	0,000215731115309881	Ostalpha	organic solute transporter subunit alpha [Source:RefSeq peptide;Acc:NP_001100557]
A_43_P18571	-6,84898580949076	0,002053193654969	-16,6865171913091	2,67E-07	Tekt4	Tektin-4 [Source:UniProtKB/Swiss-Prot;Acc:Q6AXV2]
A_43_P21520	-6,11415002838897	0,00377692200795701	-15,2240129828581	5,66E-07	Lrp8	Uncharacterized protein [Source:UniProtKB/TrEMBL;Acc:D3ZE47]
A_43_P21893	-6,09994362869804	0,00383419250428778	-15,5916253802173	4,62E-07	Cdh16	cadherin-16 [Source:RefSeq peptide;Acc:NP_001012055]
A_44_P1008738	33,5379994614409	1,12E-07	25,9168932710314	6,82E-09	Alcam	CD166 antigen [Source:UniProtKB/Swiss-Prot;Acc:O35112]
A_44_P1012226	8,971640677006	0,000415028916328116	10,2414864430074	1,40E-05	Pomt1	Protein O-mannosyl-transferase 1 [Source:UniProtKB/Swiss-Prot;Acc:Q99PR0]
A_44_P102628	-6,72885633638104	0,00227405219646912	-12,0300545018874	3,81E-06	Kcnk1	Potassium channel subfamily K member 1 [Source:UniProtKB/Swiss-Prot;Acc:Q9Z2T2]
A_44_P1029805	8,12692376801413	0,000751143064228534	7,7688033196676	0,000119017552721125	Krt7	Keratin, type II cytoskeletal 7 [Source:UniProtKB/Swiss-Prot;Acc:Q6IG12]
A_44_P1041539	-15,6881060596778	1,07E-05	-28,6494593197992	3,16E-09	Arhgap22	rho GTPase-activating protein 22 [Source:RefSeq peptide;Acc:NP_001100767]
A_44_P112362	6,5336074436071	0,00265814928805077	12,2624939262005	3,27E-06	Tmem140	Transmembrane protein 140 [Source:UniProtKB/Swiss-Prot;Acc:Q5M826]
A_44_P135277	13,0310234264555	3,48E-05	18,6671549554677	1,09E-07	Alcam	CD166 antigen [Source:UniProtKB/Swiss-Prot;Acc:O35112]
A_44_P144988	13,1170648505283	3,35E-05	18,7250485798028	1,06E-07	Fam13a1	family with sequence similarity 13, member A1 [Source:RefSeq peptide;Acc:NP_001094332]
A_44_P165715	-6,61858189175425	0,00248420809259339	-14,7080058192053	7,48E-07	Ankrd9	ankyrin repeat domain-containing protein 9 [Source:RefSeq peptide;Acc:NP_001012112]
A_44_P166790	-27,8718448548091	3,89E-07	-5,85197311352982	0,000953927321499653	Nrip3	nuclear receptor-interacting protein 3 [Source:RefSeq peptide;Acc:NP_001101968]
A_44_P180012	7,0900688419181	0,00167599927492375	6,68480261109643	0,000370652355800455	Dgat2	Diacylglycerol O-acyltransferase 2 [Source:UniProtKB/Swiss-Prot;Acc:Q5FVP8]
A_44_P196172	14,1472573167569	2,06E-05	47,7243021142042	7,58E-11	Rsad2	Radical S-adenosyl methionine domain-containing protein 2 [Source:UniProtKB/Swiss-Prot;Acc:O70600]
A_44_P199553	8,65762282432517	0,000515828643769843	12,0283736761146	3,81E-06	Lrrc58	leucine-rich repeat-containing protein 58 [Source:RefSeq peptide;Acc:NP_001182487]
A_44_P228351	7,60610912196874	0,00110120731395181	9,6510702018429	2,24E-05	Cd47	Leukocyte surface antigen CD47 [Source:UniProtKB/Swiss-Prot;Acc:P97829]
A_44_P251064	10,9548671651268	0,00010937318567842	17,4622666567024	1,84E-07	Krt14	Keratin, type I cytoskeletal 14 [Source:UniProtKB/Swiss-Prot;Acc:Q6IFV1]
A_44_P253208	6,14497261932467	0,00368822614935585	18,0374653199494	1,43E-07	Adamts9	A disintegrin and metalloproteinase with thrombospondin motifs 9 [Source:RefSeq peptide;Acc:NP_001101347]
A_44_P264240	15,9029677615243	9,64E-06	6,14611449933507	0,000676782968508387	Igfbp5	Insulin-like growth factor-binding protein 5 [Source:UniProtKB/Swiss-Prot;Acc:P24594]
A_44_P267444	-5,92905354753975	0,00443003084825918	-7,21308396179781	0,000211256646857337	Galk2	N-acetylgalactosamine kinase [Source:UniProtKB/Swiss-Prot;Acc:Q5XIG6]
A_44_P285534	12,4243562780677	4,69E-05	7,11562399051074	0,000234169123220968	Igfbp5	Insulin-like growth factor-binding protein 5 [Source:UniProtKB/Swiss-Prot;Acc:P24594]
A_44_P336075	-7,13126850293211	0,0016145964205148	-6,99890418692594	0,000265130930716366	Rasl10a	ras-like protein family member 10A [Source:RefSeq peptide;Acc:NP_001102332]
A_44_P395522	-10,1369694416754	0,000184872457334416	-17,5957907193846	1,73E-07	Camk1g	Calcium/calmodulin-dependent protein kinase type 1G [Source:UniProtKB/Swiss-Prot;Acc:Q7TNJ7]
A_44_P462076	-6,84853511128953	0,002053193654969	-13,9771843588207	1,14E-06	Acy1	Aminoacylase-1A [Source:UniProtKB/Swiss-Prot;Acc:Q6AYS7]
A_44_P463425	22,0074560588654	1,24E-06	7,89947889489838	0,000105627110339431	Igfbp5	Insulin-like growth factor-binding protein 5 [Source:UniProtKB/Swiss-Prot;Acc:P24594]
A_44_P467541	10,9167617216752	0,000111637822585322	21,1436996913949	3,77E-08	Lactb	serine beta-lactamase-like protein LACTB, mitochondrial [Source:RefSeq peptide;Acc:NP_001100303]
A_44_P472791	-9,48006337347381	0,000284876001770234	-6,1838687685419	0,000646628958854561	Nup107	Nuclear pore complex protein Nup107 [Source:UniProtKB/Swiss-Prot;Acc:P52590]
A_44_P531758	-34,308724103329	1,12E-07	-28,9128113705062	2,94E-09	Cryab	Alpha-crystallin B chain [Source:UniProtKB/Swiss-Prot;Acc:P23928]
A_44_P555418	-11,0900475944316	0,000100262345119406	-11,8363179361072	4,34E-06	Gcsh	Glycine cleavage system H protein, mitochondrial [Source:UniProtKB/Swiss-Prot;Acc:Q5I0P2]
A_44_P634470	-7,68566668429898	0,00103511842725518	-29,3601336514749	2,68E-09	Prr5l	Proline-rich protein 5-like [Source:UniProtKB/Swiss-Prot;Acc:A1L1K1]
A_44_P700084	-10,7397871442759	0,000124594574089235	-7,81365383682422	0,000114483842256933	Eif4e	Eukaryotic translation initiation factor 4E [Source:UniProtKB/Swiss-Prot;Acc:P63074]
A_44_P809279	-7,01193911172744	0,00179172421439862	-20,2044170269793	5,59E-08	Ptplad2	protein tyrosine phosphatase-like protein PTPLAD2 [Source:RefSeq peptide;Acc:NP_001102139]
A_44_P837764	6,61155448400221	0,00249957117958117	-5,34101523717088	0,00181012483474108	Rassf2	Ras association domain-containing protein 2 [Source:UniProtKB/Swiss-Prot;Acc:Q3B7D5]
A_44_P897008	9,51448611346262	0,000277769403476416	10,2744584194079	1,36E-05	Irgq	immunity-related GTPase family, Q [Source:RefSeq peptide;Acc:NP_001129214]
A_44_P992458	8,20457364556232	0,000710295523378544	5,6133826392868	0,00128461573152122	Braf	Uncharacterized protein [Source:UniProtKB/TrEMBL;Acc:F1LZI6]

## Sheet: results_WT_vs_PAX8
ProbeName	SystematicName	logFC	AveExpr	t	P.Value	adj.P.Val	GeneName
A_42_P695401	NM_031530	2.67918	7.69331	67.4199	5.2837e-16	7.92871e-12	Ccl2
A_42_P695401	NM_031530	2.49484	7.64054	67.6806	5.06009e-16	7.92871e-12	Ccl2
A_42_P695401	NM_031530	2.74935	7.78438	71.5	2.73531e-16	7.92871e-12	Ccl2
A_42_P695401	NM_031530	2.62373	7.63492	64.8124	8.21935e-16	9.25047e-12	Ccl2
A_42_P695401	NM_031530	2.63052	7.78358	61.389	1.50936e-15	1.13247e-11	Ccl2
A_44_P215027	AY383688	2.06281	9.44629	62.1838	1.30687e-15	1.13247e-11	LOC498544
A_42_P695401	NM_031530	2.38088	7.49243	59.0543	2.32994e-15	1.49842e-11	Ccl2
A_42_P695401	NM_031530	2.70737	7.80297	54.7785	5.40392e-15	3.04092e-11	Ccl2
A_42_P695401	NM_031530	2.45823	7.57361	52.9571	7.88925e-15	3.55158e-11	Ccl2
A_42_P695401	NM_031530	2.75526	7.70132	53.1145	7.63153e-15	3.55158e-11	Ccl2
A_44_P286788	ENSRNOT00000009544	-1.4747	11.73	-51.7173	1.02833e-14	4.20851e-11	NA
A_42_P695401	NM_031530	2.46337	7.59198	50.8429	1.2444e-14	4.66838e-11	Ccl2
A_44_P303430	AW142654	1.83122	10.1291	49.7428	1.58928e-14	5.50356e-11	NA
A_44_P1021535	ENSRNOT00000054764	2.40741	9.4734	49.2009	1.7964e-14	5.77644e-11	NA
A_44_P196172	NM_138881	4.28724	8.91862	47.7243	2.5255e-14	7.57953e-11	Rsad2
A_44_P1058445	NM_012583	1.34544	13.1896	47.0605	2.95351e-14	8.31007e-11	Hprt1
A_44_P1058445	NM_012583	1.33709	13.4653	46.5078	3.37041e-14	8.92524e-11	Hprt1
A_43_P11527	NM_012715	1.65604	9.64769	45.8505	3.95151e-14	9.88272e-11	Adm
A_44_P130513	NM_001008884	-1.2465	8.96041	-45.4315	4.37835e-14	1.03739e-10	RT1-Db1
A_44_P1058445	NM_012583	1.34978	13.5263	44.9207	4.9679e-14	1.06498e-10	Hprt1
A_44_P1039994	NM_001033691	2.38601	12.0338	45.082	4.77287e-14	1.06498e-10	Irf7
A_43_P11527	NM_012715	1.67013	9.88696	44.69	5.26202e-14	1.07675e-10	Adm
A_44_P1058445	NM_012583	1.35213	13.4677	44.4203	5.63015e-14	1.10199e-10	Hprt1
A_43_P11527	NM_012715	1.65573	9.61876	43.9757	6.29973e-14	1.1344e-10	Adm
A_43_P11527	NM_012715	1.62185	9.75031	44.1267	6.06305e-14	1.1344e-10	Adm
A_44_P130516	NM_001008884	-1.21971	8.891	-43.6672	6.81503e-14	1.18e-10	RT1-Db1
A_44_P186165	XM_578804	-1.62135	9.555	-43.4741	7.16093e-14	1.19397e-10	Rab17
A_42_P536702	NM_017342	2.64171	7.67205	42.9598	8.17877e-14	1.26963e-10	Sftpc
A_43_P11261	ENSRNOT00000051326	1.60843	10.5166	42.9767	8.1428e-14	1.26963e-10	NA
A_44_P1058445	NM_012583	1.335	13.2688	42.4681	9.30049e-14	1.39563e-10	Hprt1
A_43_P11527	NM_012715	1.65039	9.87037	42.2568	9.83317e-14	1.42797e-10	Adm
A_43_P11527	NM_012715	1.67978	10.0286	41.4589	1.21649e-13	1.71138e-10	Adm
A_44_P323106	NM_178095	1.75397	9.7615	41.0969	1.3416e-13	1.7256e-10	Abca1
A_44_P1058445	NM_012583	1.34855	13.4895	41.117	1.33427e-13	1.7256e-10	Hprt1
A_43_P11527	NM_012715	1.65893	9.9781	41.1331	1.32846e-13	1.7256e-10	Adm
A_44_P480573	NM_001012086	1.18918	9.56889	40.6754	1.50516e-13	1.8822e-10	Cytip
A_44_P1058445	NM_012583	1.34333	13.4955	40.4177	1.61577e-13	1.96591e-10	Hprt1
A_44_P365506	NM_057108	-1.09481	7.06909	-40.1794	1.72601e-13	2.00477e-10	Serpinb5
A_44_P1058445	NM_012583	1.34489	13.3322	40.157	1.73677e-13	2.00477e-10	Hprt1
A_44_P240696	NM_053750	-1.36301	10.0522	-39.4667	2.10744e-13	2.19898e-10	Nppc
A_43_P11257	NM_012583	1.41529	14.5799	39.3972	2.14926e-13	2.19898e-10	Hprt1
A_42_P768732	AW918387	1.71924	10.7905	39.5295	2.07041e-13	2.19898e-10	Abca1
A_43_P11527	NM_012715	1.6707	9.94218	39.5362	2.06645e-13	2.19898e-10	Adm
A_44_P1058445	NM_012583	1.33606	13.4199	39.6987	1.97403e-13	2.19898e-10	Hprt1
A_44_P866539	AW913986	1.26471	9.67191	39.1757	2.28877e-13	2.28969e-10	NA
A_42_P596024	NM_019167	-1.1941	8.99524	-39.0072	2.40149e-13	2.34e-10	Sptbn2
A_44_P520929	NM_001007675	1.28239	8.15611	38.9473	2.44302e-13	2.34e-10	C1qtnf1
A_42_P736315	ENSRNOT00000043660	3.76516	10.8417	38.744	2.58987e-13	2.42898e-10	NA
A_44_P1058445	NM_012583	1.33791	13.4042	38.4882	2.78843e-13	2.56183e-10	Hprt1
A_44_P216395	NM_024127	1.75664	13.1657	37.6395	3.57543e-13	3.21918e-10	Gadd45a
A_43_P11527	NM_012715	1.69181	10.038	37.5586	3.66223e-13	3.23267e-10	Adm
A_44_P330584	ENSRNOT00000017442	-1.38577	9.04197	-37.1812	4.09861e-13	3.54829e-10	NA
A_44_P378845	CF109250	1.27103	8.3885	37.0408	4.27502e-13	3.63118e-10	Rasgrp3
A_43_P11527	NM_012715	1.66397	10.0139	36.6564	4.80218e-13	3.93063e-10	Adm
A_44_P233080	NM_012551	1.37584	8.52313	36.6771	4.77203e-13	3.93063e-10	Egr1
A_44_P414299	NM_130401	-1.00302	7.83173	-36.1362	5.63104e-13	4.52675e-10	Pdzk1ip1
A_44_P742116	AI454044	1.09831	8.54139	35.8735	6.10793e-13	4.82398e-10	LOC689039
A_44_P151156	NM_012696	-1.33135	8.5102	-35.7533	6.34055e-13	4.83794e-10	Kng1
A_44_P575340	NM_012583	1.22292	12.4999	35.7809	6.28636e-13	4.83794e-10	Hprt1
A_44_P423691	NM_012976	2.13297	8.70898	35.4443	6.98423e-13	5.24027e-10	Lgals5
A_44_P140684	ENSRNOT00000060838	1.40818	9.69193	35.3448	7.2063e-13	5.31825e-10	NA
A_44_P284200	NM_001014058	2.62711	9.67341	35.2852	7.34313e-13	5.33182e-10	Usp18
A_44_P304323	NM_031116	1.31924	7.25792	35.0518	7.90644e-13	5.64971e-10	Ccl5
A_44_P226658	NM_017046	1.42313	9.44085	34.8849	8.33788e-13	5.86492e-10	Scnn1g
A_44_P348781	NM_012696	-1.15723	8.01311	-34.629	9.05003e-13	6.17294e-10	Kng1
A_44_P838725	TC626632	1.2642	7.79655	34.6558	8.97255e-13	6.17294e-10	NA
A_44_P226658	NM_017046	1.39469	9.41258	34.1735	1.04876e-12	7.04671e-10	Scnn1g
A_44_P226658	NM_017046	1.40077	9.35784	33.9853	1.11521e-12	7.38299e-10	Scnn1g
A_42_P624493	ENSRNOT00000007640	-1.04225	11.5397	-33.8834	1.1531e-12	7.52324e-10	NA
A_44_P370299	ENSRNOT00000004815	-1.03444	7.36853	-33.556	1.2847e-12	8.2621e-10	NA
A_44_P378959	AA859348	1.40181	9.31885	33.347	1.37715e-12	8.73194e-10	NA
A_44_P226658	NM_017046	1.36482	9.12538	32.9271	1.58567e-12	9.91438e-10	Scnn1g
A_44_P332505	NM_020072	1.64759	8.92394	32.6037	1.76965e-12	1.09132e-09	Acpp
A_44_P901521	TC635214	1.22325	8.33047	32.5589	1.79689e-12	1.09314e-09	NA
A_43_P13426	NM_173339	-1.05812	6.94897	-32.387	1.90582e-12	1.14275e-09	Ceacam10
A_44_P900802	A_44_P900802	0.793182	8.47791	32.3515	1.92921e-12	1.14275e-09	NA
A_44_P233080	NM_012551	1.35656	8.56817	31.7639	2.3653e-12	1.36514e-09	Egr1
A_44_P355620	BF549650	0.945772	11.5593	31.7739	2.35703e-12	1.36514e-09	NA
A_44_P226658	NM_017046	1.381	9.22632	31.4341	2.65615e-12	1.49468e-09	Scnn1g
A_44_P1013314	ENSRNOT00000039263	2.99421	12.7393	31.4667	2.62573e-12	1.49468e-09	NA
A_44_P233080	NM_012551	1.36732	8.52716	31.2105	2.8755e-12	1.59814e-09	Egr1
A_44_P226658	NM_017046	1.44959	9.54097	31.0104	3.08849e-12	1.69558e-09	Scnn1g
A_42_P529711	BF554994	-0.96005	8.08109	-30.8252	3.30102e-12	1.7714e-09	Nkd1
A_44_P226658	NM_017046	1.33233	9.1369	30.8216	3.30529e-12	1.7714e-09	Scnn1g
A_44_P368436	ENSRNOT00000011972	-0.806767	8.62475	-30.6404	3.52901e-12	1.82544e-09	NA
A_44_P439292	NM_031644	-1.12111	7.5794	-30.5935	3.58947e-12	1.82544e-09	Ptgds2
A_42_P603700	NM_144750	-1.43398	8.6252	-30.567	3.62418e-12	1.82544e-09	Aspg
A_44_P930417	DV720316	1.06565	10.1655	30.548	3.64942e-12	1.82544e-09	NA
A_44_P303275	XM_573863	0.938794	7.44801	30.5915	3.59215e-12	1.82544e-09	Ldb3
A_44_P994368	ENSRNOT00000038038	0.869026	10.0826	30.6086	3.56992e-12	1.82544e-09	NA
A_44_P556345	BQ200482	-0.890052	7.54239	-29.7439	4.90732e-12	2.42767e-09	Large
A_44_P254130	AA875032	1.01059	7.3831	29.6807	5.02448e-12	2.45861e-09	NA
A_43_P11683	NM_013057	-0.880268	13.002	-29.619	5.14182e-12	2.48897e-09	F3
A_44_P233080	NM_012551	1.37275	8.51617	29.5849	5.20802e-12	2.4942e-09	Egr1
A_44_P634470	ENSRNOT00000006291	-1.01006	10.2617	-29.3601	5.66795e-12	2.67513e-09	NA
A_44_P233080	NM_012551	1.37228	8.5913	29.3431	5.70466e-12	2.67513e-09	Egr1
A_44_P454376	NM_001009628	-1.18631	8.33779	-29.2665	5.87233e-12	2.69756e-09	Kng1l1
A_44_P150017	TC582911	3.42781	10.1137	29.2899	5.82055e-12	2.69756e-09	NA
A_44_P233080	NM_012551	1.42536	8.77916	29.2063	6.00819e-12	2.73209e-09	Egr1
A_44_P549494	NM_013069	-1.04429	8.98368	-29.1612	6.1121e-12	2.74885e-09	Cd74
A_44_P445344	NM_024134	1.37617	9.93207	29.1376	6.16718e-12	2.74885e-09	Ddit3
A_44_P531758	NM_012935	-1.00012	14.8595	-28.9128	6.7204e-12	2.93727e-09	Cryab
A_44_P532270	ENSRNOT00000031023	1.50993	7.57216	28.9251	6.68874e-12	2.93727e-09	NA
A_44_P157229	NM_001014058	2.00129	7.48123	28.8828	6.79829e-12	2.94274e-09	Usp18
A_44_P759658	AW920939	0.92279	7.52605	28.8426	6.9042e-12	2.96012e-09	NA
A_44_P1041539	ENSRNOT00000035926	-0.911611	8.99045	-28.6495	7.43819e-12	3.15789e-09	NA
A_43_P12423	NM_024359	1.03754	13.5703	28.6261	7.50575e-12	3.15789e-09	Hif1a
A_43_P17060	XM_001053262	1.1817	7.62846	28.5973	7.59016e-12	3.16383e-09	RGD1562059
A_44_P462768	BF563517	0.840386	7.23998	28.4618	8.00029e-12	3.30419e-09	LOC690830
A_44_P400379	NM_013044	-1.24497	10.1852	-28.3341	8.40955e-12	3.43534e-09	Tmod1
A_44_P110352	ENSRNOT00000032512	2.06725	7.7743	28.3156	8.47045e-12	3.43534e-09	NA
A_44_P853254	TC600083	1.7345	12.3707	28.2648	8.64096e-12	3.4732e-09	NA
A_44_P469113	ENSRNOT00000055957	1.12017	10.3452	28.2231	8.78337e-12	3.4992e-09	NA
A_44_P508935	ENSRNOT00000033651	-0.87865	8.86124	-28.1701	8.96847e-12	3.5416e-09	NA
A_43_P19260	XM_001053368	-0.998217	9.92288	-28.0526	9.39364e-12	3.67724e-09	Mro
A_44_P1039128	NM_139089	1.85965	9.31617	27.8673	1.01095e-11	3.92335e-09	Cxcl10
A_44_P367688	NM_001008847	-0.762206	6.81554	-27.6736	1.09217e-11	4.16904e-09	H2-Ea
A_44_P810032	TC602051	-1.5772	10.0394	-27.6722	1.09278e-11	4.16904e-09	NA
A_44_P164512	NM_032612	1.29036	9.70391	27.6218	1.11506e-11	4.21832e-09	Stat1
A_43_P15752	S68809	0.699307	11.992	27.4247	1.20716e-11	4.52864e-09	S100a1
A_44_P226658	NM_017046	1.38581	9.40913	27.3834	1.22747e-11	4.56681e-09	Scnn1g
A_44_P654586	TC628280	1.04794	7.74055	27.231	1.30573e-11	4.81816e-09	NA
A_43_P16588	XM_342414	-0.76907	9.36994	-27.207	1.31853e-11	4.82581e-09	Sh2d3c
A_44_P961703	XM_346464	1.04069	8.45091	27.167	1.3402e-11	4.86558e-09	Slit2
A_44_P991532	NM_001008847	-1.15248	8.03348	-27.1301	1.36052e-11	4.89982e-09	H2-Ea
A_44_P226658	NM_017046	1.43578	9.5285	27.0486	1.40661e-11	5.02562e-09	Scnn1g
A_44_P173299	ENSRNOT00000006291	-0.782718	9.422	-27.0057	1.43158e-11	5.07456e-09	NA
A_44_P1034937	NM_001011966	-0.865488	13.2812	-26.9688	1.45338e-11	5.10314e-09	Smarcd3
A_44_P1048380	ENSRNOT00000013586	0.810194	11.4543	26.9351	1.47365e-11	5.10314e-09	NA
A_44_P365155	NM_012583	1.23261	12.7345	26.9367	1.47266e-11	5.10314e-09	Hprt1
A_42_P629321	NM_031590	1.07426	7.92102	26.7637	1.58159e-11	5.43512e-09	Wisp2
A_44_P609157	TC642268	0.901262	8.27443	26.6508	1.65735e-11	5.65231e-09	NA
A_44_P310714	NM_057207	1.33395	13.7008	26.5686	1.71493e-11	5.80472e-09	Sv2b
A_44_P290457	D45413	-0.995392	7.31712	-26.1796	2.01894e-11	6.57108e-09	Ptprh
A_44_P346959	NM_001012041	1.91645	8.91624	26.168	2.02892e-11	6.57108e-09	Irf9
A_42_P741027	NM_021835	0.929687	12.8429	26.1707	2.02658e-11	6.57108e-09	Jun
A_44_P233080	NM_012551	1.4146	8.80999	26.1819	2.01699e-11	6.57108e-09	Egr1
A_43_P12727	NM_032612	1.11788	9.63877	26.1995	2.00202e-11	6.57108e-09	Stat1
A_42_P741027	NM_021835	0.9343	12.512	26.2257	1.98003e-11	6.57108e-09	Jun
A_44_P457548	ENSRNOT00000030975	1.12742	9.85925	26.1288	2.06277e-11	6.63298e-09	NA
A_44_P321719	DY471722	-0.923757	7.86214	-26.0785	2.10724e-11	6.70503e-09	NA
A_42_P559414	NM_053402	-1.24902	13.4051	-26.0323	2.14902e-11	6.70503e-09	Wnt4
A_44_P194274	NM_021653	-0.761034	9.74235	-26.0206	2.15965e-11	6.70503e-09	Dio1
A_44_P561395	XM_001065153	0.764174	10.341	26.0495	2.13335e-11	6.70503e-09	LOC688990
A_44_P126061	NM_001009682	2.29124	10.5745	26.0595	2.12426e-11	6.70503e-09	Oasl2
A_44_P390995	NM_013044	-1.03456	8.00942	-25.9842	2.19338e-11	6.72118e-09	Tmod1
A_44_P576215	TC586797	1.24395	9.80503	25.9669	2.20964e-11	6.72118e-09	NA
A_44_P423641	NM_012977	1.71407	8.39858	25.9692	2.20747e-11	6.72118e-09	Lgals9
A_44_P1008738	DV719651	0.883362	11.7106	25.9169	2.25721e-11	6.81981e-09	Alcam
A_43_P19238	NM_001034137	1.28984	10.3848	25.8429	2.32974e-11	6.99203e-09	Sp110
A_44_P1007965	ENSRNOT00000007701	0.987637	7.57512	25.7325	2.44264e-11	7.2823e-09	NA
A_44_P434462	NM_013003	-0.809372	9.6337	-25.6901	2.48761e-11	7.36758e-09	Pemt
A_42_P741027	NM_021835	0.959251	12.4693	25.6684	2.51099e-11	7.3882e-09	Jun
A_44_P233080	NM_012551	1.38953	8.80913	25.6104	2.57456e-11	7.47753e-09	Egr1
A_42_P627998	NM_012588	0.793112	13.9336	25.6226	2.56101e-11	7.47753e-09	Igfbp3
A_44_P318778	ENSRNOT00000055210	0.746491	7.60055	25.5802	2.60829e-11	7.47898e-09	NA
A_44_P696994	NM_001024753	1.42299	7.00671	25.5899	2.59742e-11	7.47898e-09	Ifit2
A_44_P396370	NM_001014193	0.666733	8.90458	25.4679	2.73829e-11	7.80203e-09	RGD1359529
A_43_P14382	XM_347003	0.832734	13.8855	25.4313	2.7822e-11	7.8773e-09	RGD1566118
A_44_P853879	TC624399	1.65224	8.83639	25.4139	2.80336e-11	7.88761e-09	NA
A_43_P12233	NM_022513	-1.17295	8.37395	-25.1191	3.18899e-11	8.91689e-09	Sult1b1
A_42_P677628	NM_031642	0.944561	13.4745	25.1041	3.21018e-11	8.92072e-09	Klf6
A_44_P423281	XM_340910	-0.760941	9.43807	-24.8948	3.52123e-11	9.72508e-09	Etv4
A_44_P233080	NM_012551	1.37285	8.80556	24.8686	3.5624e-11	9.77878e-09	Egr1
A_42_P529550	NM_139185	-0.847062	8.98314	-24.8046	3.66521e-11	1e-08	Gng8
A_44_P226658	NM_017046	1.39844	9.49102	24.7486	3.7579e-11	1.01911e-08	Scnn1g
A_44_P1053321	NM_133624	1.76242	11.8693	24.7126	3.81877e-11	1.02329e-08	Gbp2
A_44_P233080	NM_012551	1.34266	8.5844	24.7205	3.80535e-11	1.02329e-08	Egr1
A_44_P195619	DY471722	-0.8742	8.29704	-24.6671	3.89722e-11	1.03203e-08	NA
A_44_P301729	NM_012740	0.674714	6.74257	24.6709	3.89069e-11	1.03203e-08	Th
A_44_P180127	NM_012588	0.631486	12.5706	24.5824	4.04811e-11	1.06572e-08	Igfbp3
A_44_P194230	ENSRNOT00000005477	1.2669	12.3812	24.5174	4.16807e-11	1.09092e-08	NA
A_44_P145290	ENSRNOT00000002970	0.961274	11.9141	24.4649	4.26789e-11	1.11059e-08	NA
A_44_P552452	NM_001004084	-0.760867	6.78625	-24.3975	4.39983e-11	1.1364e-08	RT1-Bb
A_42_P708593	NM_031678	-0.698114	9.10251	-24.3886	4.41758e-11	1.1364e-08	Per2
A_42_P682589	NM_024388	0.76667	11.61	24.3518	4.49184e-11	1.14245e-08	Nr4a1
A_44_P997843	NM_057144	0.892758	7.1847	24.356	4.48337e-11	1.14245e-08	Csrp3
A_43_P12737	NM_033349	-0.661568	13.0099	-24.2956	4.60789e-11	1.16271e-08	Hagh
A_43_P22577	XM_575365	2.40917	8.17749	24.2761	4.64899e-11	1.16271e-08	RGD1563091
A_42_P741027	NM_021835	0.925934	12.6984	24.2856	4.62897e-11	1.16271e-08	Jun
A_42_P729340	NM_138913	2.95617	12.0381	24.2197	4.76984e-11	1.18635e-08	Oas1a
A_44_P560710	TC613084	0.963137	8.03479	24.0958	5.04748e-11	1.2485e-08	NA
A_43_P12662	NM_031753	0.960038	8.75754	24.0363	5.18709e-11	1.26909e-08	Alcam
A_44_P180127	NM_012588	0.665728	12.8698	24.0436	5.1696e-11	1.26909e-08	Igfbp3
A_42_P741027	NM_021835	0.931812	12.7204	23.9364	5.43092e-11	1.32156e-08	Jun
A_44_P334736	NM_012548	0.694402	7.84213	23.8724	5.5937e-11	1.35386e-08	Edn1
A_44_P140429	ENSRNOT00000041515	-0.916244	7.68782	-23.6743	6.13206e-11	1.47622e-08	NA
A_42_P470649	NM_021653	-0.850993	12.2414	-23.654	6.19034e-11	1.48232e-08	Dio1
A_44_P265709	NM_013195	-0.658504	8.9644	-23.5897	6.37884e-11	1.51938e-08	Il2rb
A_44_P490484	AI044674	1.02175	9.5683	23.5431	6.51938e-11	1.54468e-08	NA
A_44_P210921	ENSRNOT00000042571	-0.990227	8.01516	-23.5035	6.64151e-11	1.56538e-08	NA
A_44_P287652	BF553180	-0.665827	8.24896	-23.443	6.83304e-11	1.58559e-08	NA
A_44_P591983	TC604606	1.02641	10.896	23.4104	6.93859e-11	1.58559e-08	NA
A_44_P576954	XM_216380	1.01059	9.9539	23.421	6.90391e-11	1.58559e-08	Ddx58
A_44_P495480	NM_022197	0.922836	7.9201	23.431	6.87149e-11	1.58559e-08	Fos
A_44_P946117	TC622042	0.843284	7.20368	23.4357	6.85642e-11	1.58559e-08	NA
A_42_P812263	NM_001007667	0.832516	12.0524	23.4414	6.83809e-11	1.58559e-08	Sat1
A_44_P240436	BG671786	-1.04779	11.3484	-23.3657	7.08609e-11	1.61112e-08	NA
A_44_P1003715	XM_341501	0.774456	10.8432	23.265	7.4316e-11	1.68118e-08	Fbxw17
A_44_P259957	NM_001007636	0.797538	12.1104	23.2193	7.59421e-11	1.70938e-08	S100a1
A_44_P180127	NM_012588	0.660262	12.7997	23.1077	8.00816e-11	1.79359e-08	Igfbp3
A_42_P645923	NM_012522	-0.80861	8.29329	-23.0612	8.18794e-11	1.81579e-08	Cbs
A_44_P1034640	TC591151	0.958232	10.3152	23.0639	8.17765e-11	1.81579e-08	NA
A_42_P741027	NM_021835	0.911391	12.4656	22.8701	8.97403e-11	1.98036e-08	Jun
A_42_P577482	BM387057	-0.653412	12.3102	-22.7745	9.39719e-11	2.04368e-08	NA
A_44_P685554	TC617271	1.07941	9.20988	22.7835	9.3567e-11	2.04368e-08	NA
A_44_P407771	ENSRNOT00000029990	1.13976	12.1885	22.7937	9.31041e-11	2.04368e-08	NA
A_42_P669544	ENSRNOT00000044413	-0.772707	7.54978	-22.682	9.82792e-11	2.12708e-08	NA
A_44_P179956	AY321344	1.0025	7.44192	22.5799	1.03282e-10	2.22467e-08	Igtp
A_44_P381906	NM_019349	1.59763	12.7021	22.5368	1.0548e-10	2.26119e-08	Slk
A_43_P23262	NM_001012086	0.785578	7.7967	22.4873	1.0806e-10	2.30551e-08	Cytip
A_44_P675006	CB578979	-0.789865	11.822	-22.426	1.11355e-10	2.3646e-08	NA
A_43_P22998	ENSRNOT00000029194	1.53438	12.5511	22.4063	1.12441e-10	2.37646e-08	NA
A_43_P12571	NM_031514	0.663422	10.2431	22.3725	1.14323e-10	2.40496e-08	Jak2
A_42_P741027	NM_021835	0.926502	12.7279	22.2852	1.19346e-10	2.49893e-08	Jun
A_44_P899222	TC609830	-0.698122	9.14704	-22.2466	1.21645e-10	2.53528e-08	NA
A_44_P520382	NM_001007014	-0.673199	10.6287	-22.2001	1.24477e-10	2.56293e-08	Rbm4b
A_44_P299213	NM_130743	1.98064	14.1284	22.1968	1.24679e-10	2.56293e-08	Ifi27l
A_42_P467037	NM_019335	0.996292	11.4402	22.2096	1.23888e-10	2.56293e-08	Eif2ak2
A_42_P741027	NM_021835	0.918553	12.8637	22.1287	1.28962e-10	2.63892e-08	Jun
A_44_P478144	AF152002	0.86079	7.65048	22.1123	1.30017e-10	2.64846e-08	LOC290595
A_44_P544063	NM_001012007	1.03193	9.46257	22.0206	1.36101e-10	2.73526e-08	Irgm
A_43_P12571	NM_031514	0.653838	10.4493	22.0291	1.35523e-10	2.73526e-08	Jak2
A_44_P778258	TC626043	0.764417	8.91069	22.0293	1.35508e-10	2.73526e-08	NA
A_44_P412236	NM_053730	-0.721719	7.68561	-22.0078	1.36973e-10	2.74056e-08	Stag3
A_42_P767077	NM_021654	-0.929299	10.9532	-21.9457	1.41291e-10	2.81445e-08	Gja4
A_44_P951259	AI599545	-0.531233	7.3135	-21.9128	1.43642e-10	2.84868e-08	NA
A_44_P142242	NM_031334	0.583581	8.91945	21.9023	1.44399e-10	2.85113e-08	Cdh1
A_44_P180127	NM_012588	0.644896	12.8645	21.8935	1.45043e-10	2.85132e-08	Igfbp3
A_44_P383241	BG663107	-1.01357	6.73371	-21.8819	1.45884e-10	2.85539e-08	Akap12
A_42_P638181	NM_133395	-0.990204	7.96629	-21.8442	1.48682e-10	2.89125e-08	Tpo1
A_44_P832271	A_44_P832271	-0.701019	7.28943	-21.8399	1.49e-10	2.89125e-08	NA
A_44_P518576	ENSRNOT00000037444	-0.892801	11.4897	-21.8185	1.50617e-10	2.91007e-08	NA
A_44_P529240	NM_183054	-0.936448	11.6572	-21.7737	1.54058e-10	2.96385e-08	Rhbg
A_44_P219026	NM_012513	0.714423	7.25618	21.7093	1.59148e-10	3.04874e-08	Bdnf
A_42_P822048	ENSRNOT00000060750	-0.701171	12.2618	-21.6965	1.6019e-10	3.04954e-08	NA
A_43_P21748	ENSRNOT00000037448	-0.938721	9.15463	-21.6921	1.60545e-10	3.04954e-08	NA
A_42_P741027	NM_021835	0.941481	12.625	21.6391	1.64916e-10	3.10635e-08	Jun
A_44_P870442	TC618620	0.683938	8.70751	21.6399	1.64847e-10	3.10635e-08	NA
A_43_P16277	S63458	1.05492	7.85896	21.6149	1.66961e-10	3.13177e-08	NA
A_44_P1050200	ENSRNOT00000027055	-1.88844	10.1208	-21.6007	1.68163e-10	3.14123e-08	NA
A_44_P463749	BC099136	-1.32069	10.0781	-21.5546	1.72157e-10	3.18936e-08	Rasd1
A_44_P638421	TC599269	0.655534	8.98436	21.5589	1.71785e-10	3.18936e-08	NA
A_44_P423613	NM_139324	-0.937611	10.8402	-21.5352	1.7387e-10	3.20789e-08	Ehd4
A_43_P12571	NM_031514	0.686202	10.594	21.3764	1.88591e-10	3.46529e-08	Jak2
A_44_P301729	NM_012740	0.68546	6.7842	21.3616	1.90033e-10	3.4776e-08	Th
A_44_P354469	BF555106	-0.827979	7.9288	-21.3245	1.93697e-10	3.5303e-08	RGD1307569
A_44_P531647	NM_017168	-0.749449	8.95707	-21.2886	1.97313e-10	3.57436e-08	Plcg2
A_44_P164188	XM_221401	0.911743	9.63927	21.277	1.98496e-10	3.57436e-08	Parp14
A_43_P21799	ENSRNOT00000024718	1.25857	7.36194	21.2836	1.97822e-10	3.57436e-08	NA
A_44_P697736	AI501106	0.737201	9.22174	21.254	2.0087e-10	3.58841e-08	NA
A_44_P548543	ENSRNOT00000055030	0.803194	8.50058	21.2601	2.00232e-10	3.58841e-08	NA
A_44_P226999	NM_001009680	1.46689	9.84472	21.1368	2.13441e-10	3.76811e-08	Oas1i
A_44_P467541	AA963075	1.52048	15.2103	21.1437	2.12672e-10	3.76811e-08	Lactb
A_44_P378742	ENSRNOT00000006454	0.835964	9.00471	21.1483	2.12167e-10	3.76811e-08	NA
A_44_P300612	NM_022850	-0.643123	6.88259	-21.1174	2.15602e-10	3.7914e-08	Dpp6
A_44_P501142	ENSRNOT00000047053	0.599449	10.4341	21.0955	2.18071e-10	3.81989e-08	NA
A_44_P972303	AW916976	0.971413	14.1071	21.084	2.19378e-10	3.82789e-08	NA
A_44_P214846	NM_134350	3.0686	8.03934	21.0212	2.2667e-10	3.93985e-08	Mx2
A_42_P603096	NM_053981	0.790227	10.3064	20.9889	2.30534e-10	3.99161e-08	Kcnj12
A_44_P541640	XM_217361	-0.86424	9.8268	-20.9579	2.34295e-10	4.04118e-08	RGD1566137
A_44_P334736	NM_012548	0.681045	7.60263	20.9063	2.4072e-10	4.13616e-08	Edn1
A_44_P222845	XM_236411	0.865971	11.0686	20.8426	2.48911e-10	4.26063e-08	Myo5c
A_44_P776488	TC589204	0.713941	7.4439	20.8116	2.53016e-10	4.31449e-08	NA
A_43_P19435	ENSRNOT00000005968	0.823736	7.8624	20.7762	2.57786e-10	4.37925e-08	NA
A_44_P161770	ENSRNOT00000052288	-0.599753	9.277	-20.7281	2.64416e-10	4.475e-08	NA
A_44_P101792	NM_012954	0.512154	7.212	20.6902	2.69776e-10	4.5486e-08	Fosl2
A_44_P390495	NM_024356	0.496012	9.81302	20.6671	2.73102e-10	4.58751e-08	Gch1
A_44_P428326	NM_173094	-0.551335	6.7833	-20.6423	2.76724e-10	4.63106e-08	Hmgcs2
A_42_P515405	NM_212505	-0.631468	10.9122	-20.5457	2.91323e-10	4.85732e-08	Ier3
A_44_P731083	TC603037	-0.716645	9.16614	-20.5094	2.97013e-10	4.93393e-08	NA
A_43_P12571	NM_031514	0.659604	10.6109	20.4929	2.99655e-10	4.9595e-08	Jak2
A_44_P321945	NM_001013126	-0.906587	11.8432	-20.3956	3.15692e-10	5.2058e-08	Cyb5r1
A_44_P1003716	ENSRNOT00000044073	0.695709	9.43835	20.3861	3.17299e-10	5.21321e-08	NA
A_42_P507027	NM_139107	0.609799	11.4634	20.2938	3.33482e-10	5.43938e-08	Tmem150
A_44_P1037972	NM_001012738	0.771322	7.13109	20.2984	3.32661e-10	5.43938e-08	Ckmt1
A_44_P268864	NM_138502	0.906053	9.39396	20.2803	3.35915e-10	5.45929e-08	Mgll
A_42_P490305	AI013671	0.973264	11.1708	20.2627	3.39135e-10	5.49179e-08	NA
A_44_P995373	BP485722	-0.528608	11.432	-20.2323	3.44749e-10	5.54003e-08	NA
A_43_P12473	NM_031006	0.617553	7.00518	20.2267	3.45806e-10	5.54003e-08	Adar
A_44_P490490	AI044674	0.969081	8.98223	20.2282	3.45524e-10	5.54003e-08	NA
A_44_P809279	TC596499	-0.813527	9.70117	-20.2044	3.49999e-10	5.58732e-08	NA
A_42_P741027	NM_021835	0.913357	12.4147	20.1784	3.54978e-10	5.64678e-08	Jun
A_43_P12571	NM_031514	0.667651	10.4723	20.1644	3.57687e-10	5.66984e-08	Jak2
A_44_P858839	AI137349	0.675717	8.30925	20.1502	3.6045e-10	5.69359e-08	NA
A_44_P837846	DV723320	0.678982	8.52544	20.0844	3.73602e-10	5.8807e-08	NA
A_44_P123926	XM_227820	1.05306	6.8396	20.0703	3.76471e-10	5.90521e-08	H28
A_44_P238424	NM_133515	-1.23408	10.227	-20.0248	3.85939e-10	6.01183e-08	Akap5
A_44_P587679	XM_573863	1.09573	7.80222	20.0288	3.85098e-10	6.01183e-08	Ldb3
A_43_P20957	ENSRNOT00000024718	0.829195	7.05352	20.0042	3.9031e-10	6.05896e-08	NA
A_44_P501142	ENSRNOT00000047053	0.572121	10.3174	19.9963	3.92013e-10	6.06448e-08	NA
A_44_P1029298	ENSRNOT00000047831	0.936887	10.344	19.9679	3.98152e-10	6.13835e-08	NA
A_43_P17469	BF559670	-0.741028	8.60385	-19.9126	4.10433e-10	6.30611e-08	Grhl3
A_43_P11359	DN948752	0.935662	11.2164	19.9058	4.11958e-10	6.30799e-08	NA
A_44_P501142	ENSRNOT00000047053	0.575624	10.4268	19.8643	4.21481e-10	6.41022e-08	NA
A_44_P316959	AI112954	0.503614	7.24858	19.8664	4.21003e-10	6.41022e-08	Phospho1
A_43_P12996	NM_053955	-1.04245	9.06937	-19.8219	4.31444e-10	6.53965e-08	Crym
A_44_P428708	ENSRNOT00000015181	-0.841471	7.81159	-19.803	4.35976e-10	6.58616e-08	NA
A_44_P329177	NM_001007014	-0.851988	10.2814	-19.779	4.41809e-10	6.65196e-08	Rbm4b
A_44_P294675	NM_053687	2.03402	7.88124	19.7652	4.4518e-10	6.68037e-08	Slfn3
A_44_P966553	TC612309	0.815055	10.2211	19.7054	4.60184e-10	6.85979e-08	NA
A_44_P160697	XM_217218	0.560829	8.48717	19.7065	4.59913e-10	6.85979e-08	Fam46a
A_43_P15574	NM_031973	0.738519	12.9784	19.6809	4.6649e-10	6.93085e-08	Dpp7
A_44_P824642	TC613276	-0.574128	7.95197	-19.6726	4.68649e-10	6.93116e-08	NA
A_43_P12827	NM_053507	-0.960743	11.8498	-19.669	4.69591e-10	6.93116e-08	Nme3
A_42_P830311	ENSRNOT00000036027	-1.06999	8.26293	-19.6614	4.71586e-10	6.93786e-08	NA
A_44_P388673	NM_012582	-0.869791	9.0242	-19.6268	4.80744e-10	7.04956e-08	Hp
A_43_P14751	NM_022960	-1.41223	7.40303	-19.5813	4.93112e-10	7.20744e-08	Aqp9
A_42_P667296	NM_080903	0.744135	6.48595	19.5357	5.05827e-10	7.36936e-08	Trim63
A_44_P332744	NM_144752	1.62462	7.5803	19.4981	5.1659e-10	7.50189e-08	Oas1b
A_42_P475623	NM_053394	-0.755387	9.33392	-19.4375	5.34472e-10	7.73661e-08	Klf5
A_44_P792746	TC602468	0.59089	7.69198	19.4271	5.3763e-10	7.75737e-08	NA
A_44_P917186	TC611090	1.4759	9.50306	19.3884	5.49474e-10	7.90295e-08	NA
A_44_P283726	NM_001007694	1.08989	6.82221	19.3713	5.54798e-10	7.95411e-08	Ifit3
A_44_P976747	TC613633	-0.724535	10.4586	-19.3478	5.62207e-10	8.03474e-08	NA
A_44_P1004064	XM_342414	-0.62668	7.52959	-19.3227	5.7024e-10	8.12375e-08	Sh2d3c
A_44_P468544	NM_001013126	-0.791037	10.1372	-19.3011	5.77241e-10	8.19754e-08	Cyb5r1
A_43_P15572	NM_031836	0.70266	11.1707	19.266	5.88819e-10	8.33568e-08	Vegfa
A_44_P501142	ENSRNOT00000047053	0.56835	10.4403	19.2454	5.95737e-10	8.38091e-08	NA
A_42_P695042	NM_023981	0.793859	10.6469	19.2507	5.93976e-10	8.38091e-08	Csf1
A_44_P271039	AI008646	-0.8293	11.8532	-19.2078	6.08598e-10	8.48231e-08	NA
A_44_P972656	AI548160	0.502562	12.0477	19.2126	6.06941e-10	8.48231e-08	rCG_34148
A_44_P334736	NM_012548	0.750588	7.90922	19.2168	6.05516e-10	8.48231e-08	Edn1
A_43_P11614	NM_012904	0.820722	13.7908	19.1811	6.17942e-10	8.58595e-08	Anxa1
A_43_P13424	NM_173290	0.539437	10.5064	19.1423	6.31752e-10	8.69731e-08	Yy1
A_44_P348614	NM_001034137	0.879398	9.45406	19.1464	6.30281e-10	8.69731e-08	Sp110
A_43_P14036	NM_206846	1.5029	10.5866	19.1464	6.30266e-10	8.69731e-08	isg12(b)
A_44_P669179	TC584115	-0.877625	8.95387	-19.0806	6.54419e-10	8.9819e-08	NA
A_44_P501142	ENSRNOT00000047053	0.569057	10.3933	19.0639	6.60694e-10	9.04046e-08	NA
A_44_P579264	CF109910	0.614452	12.6657	19.0262	6.75119e-10	9.20984e-08	NA
A_44_P107048	AW507352	-0.804364	7.86177	-19.005	6.83422e-10	9.29495e-08	RGD1559871
A_44_P252390	AW917391	-0.514967	7.53814	-18.9974	6.86401e-10	9.30735e-08	NA
A_44_P301729	NM_012740	0.677356	6.74908	18.8313	7.55423e-10	1.01819e-07	Th
A_44_P256199	CB547883	0.566149	7.88926	18.8359	7.53401e-10	1.01819e-07	Ppm1l
A_42_P677623	NM_031642	0.663157	8.88701	18.7933	7.72269e-10	1.03779e-07	Klf6
A_42_P611963	AI029559	-0.555265	7.77651	-18.7564	7.89008e-10	1.05319e-07	NA
A_44_P141797	BF549837	-0.685479	10.1584	-18.7526	7.90747e-10	1.05319e-07	Mllt3
A_42_P555426	TC615836	0.610035	9.11451	18.7529	7.9059e-10	1.05319e-07	NA
A_44_P305200	NM_012838	0.528408	13.9611	18.7342	7.9925e-10	1.05825e-07	Cstb
A_44_P1028549	NM_053736	0.638131	10.7734	18.7347	7.99023e-10	1.05825e-07	Casp4
A_44_P144988	ENSRNOT00000010898	1.24099	10.7169	18.725	8.03529e-10	1.0608e-07	NA
A_44_P671098	TC618872	-0.843162	8.0993	-18.6901	8.20069e-10	1.07947e-07	NA
A_44_P192801	BF283485	0.656997	6.87061	18.6765	8.26595e-10	1.08489e-07	Sp110
A_44_P135277	NM_031753	0.953149	10.1172	18.6672	8.31129e-10	1.08767e-07	Alcam
A_44_P255236	NM_019212	-0.652142	8.28178	-18.6563	8.36414e-10	1.09141e-07	Acta1
A_44_P161208	ENSRNOT00000011972	-0.979717	10.4787	-18.6503	8.39372e-10	1.09211e-07	NA
A_43_P14111	AB105879	-0.631412	7.59738	-18.6241	8.52299e-10	1.10573e-07	Kitlg
A_44_P110966	ENSRNOT00000007882	-0.620506	7.1468	-18.5735	8.78008e-10	1.13581e-07	NA
A_44_P334736	NM_012548	0.74824	7.856	18.5541	8.88026e-10	1.14548e-07	Edn1
A_42_P527070	NM_133595	-0.756632	8.71028	-18.531	9.00159e-10	1.15781e-07	Gchfr
A_44_P866659	XM_574584	-0.730311	7.51548	-18.4637	9.36616e-10	1.19029e-07	Adam8
A_42_P793807	NM_139101	-0.558129	11.7275	-18.4617	9.37677e-10	1.19029e-07	Alg10b
A_44_P995374	BP485722	-0.519363	11.9417	-18.4505	9.4392e-10	1.19029e-07	NA
A_44_P454065	NM_019147	0.761319	9.32161	18.4513	9.43454e-10	1.19029e-07	Jag1
A_44_P334736	NM_012548	0.744529	7.91183	18.4538	9.42078e-10	1.19029e-07	Edn1
A_43_P15489	NM_133311	0.651572	7.316	18.4667	9.34934e-10	1.19029e-07	Il24
A_43_P12571	NM_031514	0.68039	10.2871	18.4719	9.32087e-10	1.19029e-07	Jak2
A_44_P434859	BC090353	1.09342	12.3422	18.4162	9.63287e-10	1.21132e-07	NA
A_44_P231583	NM_032462	-0.635684	11.624	-18.405	9.6965e-10	1.21486e-07	Kcnip3
A_43_P21574	NM_001012043	0.62548	8.17959	18.4018	9.71502e-10	1.21486e-07	Tdrd3
A_44_P727824	ENSRNOT00000000078	-0.620455	14.5934	-18.3898	9.78408e-10	1.22011e-07	NA
A_44_P220325	XM_341694	-0.962064	8.46523	-18.3706	9.89612e-10	1.22819e-07	Dynlrb2
A_43_P12159	NM_022205	-0.483617	8.43608	-18.3694	9.90344e-10	1.22819e-07	Cxcr4
A_42_P756876	NM_019332	0.657367	6.88892	18.335	1.01074e-09	1.25004e-07	Padi1
A_44_P528552	ENSRNOT00000052003	0.707689	8.34467	18.3144	1.02323e-09	1.26202e-07	NA
A_44_P321761	BF550393	1.10511	9.62013	18.3065	1.02807e-09	1.26452e-07	NA
A_44_P334736	NM_012548	0.683286	7.93124	18.2572	1.05869e-09	1.29864e-07	Edn1
A_43_P21776	ENSRNOT00000001498	-0.564609	10.7219	-18.2419	1.06843e-09	1.3063e-07	NA
A_44_P869863	TC606533	0.801069	8.50487	18.2382	1.07074e-09	1.3063e-07	NA
A_44_P369997	AB040807	-0.561673	8.32876	-18.2083	1.09004e-09	1.32625e-07	Trpm4
A_44_P1025349	ENSRNOT00000046483	1.45576	9.47949	18.1824	1.10712e-09	1.34341e-07	NA
A_43_P12571	NM_031514	0.614236	10.2956	18.1645	1.11902e-09	1.35419e-07	Jak2
A_44_P180127	NM_012588	0.636458	12.8626	18.1571	1.12403e-09	1.35661e-07	Igfbp3
A_44_P158079	BI395434	1.64722	15.1605	18.1211	1.14852e-09	1.38247e-07	NA
A_44_P527363	XM_001054874	0.610107	6.51207	18.1024	1.16157e-09	1.39444e-07	LOC679894
A_44_P425580	NM_022205	-0.442477	8.50673	-18.0604	1.19127e-09	1.42629e-07	Cxcr4
A_44_P334736	NM_012548	0.778689	7.92691	18.0509	1.19815e-09	1.43073e-07	Edn1
A_44_P1049015	XM_001055029	-0.483618	8.72329	-18.0405	1.20568e-09	1.43094e-07	LOC679221
A_44_P253208	XM_232202	0.8031	11.5239	18.0375	1.20787e-09	1.43094e-07	Adamts9
A_43_P15572	NM_031836	0.691555	11.0377	18.0438	1.20324e-09	1.43094e-07	Vegfa
A_44_P788634	XM_577028	-0.809706	8.88747	-18.0149	1.22444e-09	1.43174e-07	Mum1l1
A_43_P12698	NM_031832	1.38569	14.3276	18.0154	1.22407e-09	1.43174e-07	Lgals3
A_44_P899239	XM_001069386	1.50762	12.7067	18.0209	1.22e-09	1.43174e-07	Samd9l
A_44_P461351	NM_001033852	0.947185	10.5922	18.0252	1.21685e-09	1.43174e-07	Cdw92
A_44_P125025	NM_013174	0.757183	11.2945	18.0278	1.21495e-09	1.43174e-07	Tgfb3
A_44_P699044	TC605130	0.998791	8.49947	17.991	1.24227e-09	1.44883e-07	NA
A_44_P250371	A_44_P250371	-0.533381	10.2889	-17.9803	1.25029e-09	1.44988e-07	NA
A_44_P334736	NM_012548	0.696323	7.66855	17.977	1.25284e-09	1.44988e-07	Edn1
A_43_P14633	DV720603	0.715263	7.71508	17.9833	1.24807e-09	1.44988e-07	NA
A_44_P699644	NM_001014070	-0.670086	11.0504	-17.9296	1.2893e-09	1.47832e-07	LOC313672
A_42_P784614	NM_031721	-0.538486	8.13503	-17.928	1.29055e-09	1.47832e-07	Htra1
A_44_P353978	XM_345064	0.614552	7.43766	17.9284	1.29028e-09	1.47832e-07	NA
A_42_P822638	NM_031345	0.664488	11.8413	17.9378	1.28294e-09	1.47832e-07	Tsc22d3
A_44_P501142	ENSRNOT00000047053	0.55894	10.1633	17.8605	1.34461e-09	1.53634e-07	NA
A_43_P11817	NM_017094	0.65527	7.61845	17.8479	1.35497e-09	1.54425e-07	Ghr
A_43_P11651	NM_013003	-0.705795	10.7515	-17.8344	1.36616e-09	1.55307e-07	Pemt
A_44_P994686	NM_012676	0.812908	9.88384	17.821	1.37737e-09	1.56187e-07	Tnnt2
A_44_P490308	ENSRNOT00000002418	-0.791141	7.19404	-17.8101	1.38658e-09	1.56444e-07	NA
A_44_P301729	NM_012740	0.601098	6.68064	17.8136	1.38363e-09	1.56444e-07	Th
A_44_P608318	CA511179	-0.818145	10.8447	-17.7967	1.39796e-09	1.57333e-07	Fam167a
A_42_P656837	NM_080688	-0.668511	8.59103	-17.7893	1.40435e-09	1.57658e-07	Plcd4
A_44_P1034541	NM_022602	-0.773881	12.5036	-17.7848	1.40816e-09	1.57693e-07	Pim3
A_44_P762268	TC607749	-0.55704	9.39613	-17.7615	1.42844e-09	1.59567e-07	NA
A_44_P180127	NM_012588	0.618024	12.6143	17.7479	1.4404e-09	1.60504e-07	Igfbp3
A_44_P653879	TC596924	0.551955	7.5918	17.7102	1.47405e-09	1.63849e-07	NA
A_44_P417595	NM_001007726	-0.723991	7.19691	-17.6956	1.4873e-09	1.64914e-07	Dnai2
A_44_P962553	TC639029	0.551999	7.71959	17.6892	1.4932e-09	1.65162e-07	NA
A_44_P191285	ENSRNOT00000056603	0.596857	7.82967	17.6803	1.50138e-09	1.65659e-07	NA
A_44_P274491	ENSRNOT00000018434	-1.22276	9.15688	-17.6657	1.51494e-09	1.66747e-07	NA
A_44_P320858	NM_017094	0.740256	9.37504	17.6356	1.54324e-09	1.69448e-07	Ghr
A_44_P395522	NM_182842	-0.861783	9.05827	-17.5958	1.58161e-09	1.7317e-07	Camk1g
A_44_P404898	NM_019622	-0.544454	8.84212	-17.5915	1.58583e-09	1.7317e-07	Espn
A_44_P429321	NM_001008377	0.52529	8.28143	17.5886	1.58868e-09	1.7317e-07	RGD1307315
A_44_P501142	ENSRNOT00000047053	0.568363	10.0702	17.5828	1.59438e-09	1.73371e-07	NA
A_43_P15572	NM_031836	0.700989	11.1147	17.577	1.60004e-09	1.73568e-07	Vegfa
A_44_P820062	AI029786	-0.770536	11.7486	-17.5723	1.60469e-09	1.73654e-07	NA
A_44_P322590	NM_057211	-0.674816	8.94147	-17.5611	1.61587e-09	1.74444e-07	Klf9
A_43_P13882	NM_023022	-1.08265	7.29239	-17.5447	1.63236e-09	1.75802e-07	Rhag
A_43_P17271	ENSRNOT00000002838	-0.854655	13.8296	-17.5139	1.66381e-09	1.78762e-07	NA
A_44_P414311	NM_147205	-0.568037	12.8556	-17.473	1.70667e-09	1.82931e-07	St6gal1
A_44_P251064	NM_001008751	1.09489	7.53185	17.4623	1.71806e-09	1.83714e-07	Krt14
A_42_P631122	NM_001013916	-0.537364	7.5555	-17.4535	1.72746e-09	1.84282e-07	Cd302
A_44_P250368	DY316560	-0.549575	10.431	-17.4083	1.7768e-09	1.8865e-07	Tk1
A_43_P12571	NM_031514	0.642311	10.2143	17.4108	1.77406e-09	1.8865e-07	Jak2
A_44_P372529	NM_017334	-0.766031	9.55135	-17.3841	1.80377e-09	1.90976e-07	Crem
A_44_P1027005	NM_012518	-0.635773	10.7097	-17.3811	1.80719e-09	1.90976e-07	Calm3
A_44_P432388	ENSRNOT00000015353	-0.605774	7.52918	-17.3756	1.81345e-09	1.9119e-07	NA
A_44_P242614	XM_342692	-0.497847	8.12091	-17.3498	1.84292e-09	1.93843e-07	Znrf1
A_42_P839655	BF555716	0.623101	7.24912	17.3215	1.87591e-09	1.96853e-07	NA
A_44_P1047441	NM_030827	-0.760565	8.54279	-17.2765	1.92957e-09	2.01593e-07	Lrp2
A_43_P15572	NM_031836	0.684841	11.1148	17.2761	1.93004e-09	2.01593e-07	Vegfa
A_44_P299247	NM_012778	-0.555211	7.02913	-17.2451	1.96807e-09	2.04361e-07	Aqp1
A_44_P886124	TC602539	-0.510493	7.6214	-17.2434	1.97016e-09	2.04361e-07	NA
A_44_P180127	NM_012588	0.633265	12.4387	17.2476	1.96491e-09	2.04361e-07	Igfbp3
A_44_P410192	ENSRNOT00000012510	-0.445057	10.4964	-17.2367	1.9785e-09	2.04754e-07	NA
A_44_P359032	ENSRNOT00000020820	0.6861	11.0101	17.2257	1.99226e-09	2.05705e-07	NA
A_44_P1054993	XM_345832	0.548258	9.08933	17.2092	2.01304e-09	2.0643e-07	Gli1
A_42_P484738	NM_022266	0.472988	13.3408	17.2109	2.01096e-09	2.0643e-07	Ctgf
A_44_P509144	ENSRNOT00000002957	0.589972	7.23471	17.2126	2.00875e-09	2.0643e-07	NA
A_44_P262382	NM_021865	-0.944595	7.67845	-17.2044	2.01917e-09	2.06588e-07	Batf3
A_44_P608648	TC601250	-0.538386	7.19886	-17.1999	2.02488e-09	2.06703e-07	NA
A_44_P164192	XM_221401	0.977446	9.32157	17.1915	2.03573e-09	2.0734e-07	Parp14
A_44_P897781	AW915141	-0.735625	9.63797	-17.1872	2.04126e-09	2.07435e-07	NA
A_44_P579684	TC624360	0.820539	7.04881	17.1541	2.08434e-09	2.1086e-07	NA
A_43_P12571	NM_031514	0.661908	10.3483	17.1576	2.07978e-09	2.1086e-07	Jak2
A_44_P582605	A_44_P582605	-1.09795	13.4353	-17.1346	2.11017e-09	2.12995e-07	NA
A_42_P734384	ENSRNOT00000014546	-0.555318	12.4861	-17.1261	2.1216e-09	2.13669e-07	NA
A_44_P578390	DV729235	-0.606176	9.51245	-17.1074	2.14693e-09	2.14906e-07	NA
A_44_P129262	ENSRNOT00000048197	-0.561767	8.55644	-17.1064	2.1482e-09	2.14906e-07	NA
A_43_P15572	NM_031836	0.69999	11.0943	17.1078	2.14634e-09	2.14906e-07	Vegfa
A_44_P953483	TC637089	0.451068	11.2419	17.0915	2.1687e-09	2.16476e-07	NA
A_44_P1039927	NM_001014088	0.612398	7.65611	17.0626	2.20882e-09	2.19024e-07	Eepd1
A_44_P716323	TC591828	0.737982	8.70812	17.0651	2.2053e-09	2.19024e-07	NA
A_42_P484738	NM_022266	0.467205	13.3329	17.069	2.1999e-09	2.19024e-07	Ctgf
A_44_P212953	ENSRNOT00000005353	-0.553833	6.5241	-17.0566	2.21721e-09	2.19372e-07	NA
A_44_P428068	ENSRNOT00000046509	0.542384	12.8097	17.038	2.24359e-09	2.21496e-07	NA
A_44_P124013	ENSRNOT00000000013	-0.65663	8.64611	-16.9843	2.32169e-09	2.28387e-07	NA
A_44_P214873	NM_024362	0.445774	10.1522	16.9831	2.32355e-09	2.28387e-07	Arntl
A_44_P299247	NM_012778	-0.524506	7.02036	-16.9764	2.33351e-09	2.28867e-07	Aqp1
A_44_P640131	TC621874	0.480424	7.06488	16.9653	2.35017e-09	2.29501e-07	NA
A_43_P15572	NM_031836	0.68278	11.1767	16.9657	2.34944e-09	2.29501e-07	Vegfa
A_42_P533918	NM_153474	-0.642481	8.72918	-16.9485	2.37545e-09	2.31468e-07	Fzd3
A_44_P301729	NM_012740	0.627283	6.78928	16.9292	2.40501e-09	2.33842e-07	Th
A_44_P121417	ENSRNOT00000026946	-0.520282	8.92233	-16.9116	2.43227e-09	2.35982e-07	NA
A_44_P313507	NM_130812	0.799512	9.14883	16.8963	2.45616e-09	2.36264e-07	Cdkn2b
A_44_P474796	AW915356	0.570761	10.2749	16.8973	2.45465e-09	2.36264e-07	Asap1
A_44_P1003623	AI113137	0.726976	12.3338	16.901	2.44883e-09	2.36264e-07	NA
A_44_P639102	TC605665	0.559541	7.26923	16.9042	2.44381e-09	2.36264e-07	NA
A_44_P105899	BI289678	-0.766871	10.3904	-16.8833	2.47681e-09	2.37353e-07	RGD1305081
A_44_P592248	NM_001017488	0.490907	12.6318	16.8825	2.47803e-09	2.37353e-07	Slc24a6
A_43_P16393	NM_020305	0.476114	7.73351	16.8381	2.5498e-09	2.43709e-07	Adam4
A_44_P1017035	NM_019214	0.6638	9.57504	16.7754	2.65488e-09	2.53215e-07	Slc26a4
A_44_P346637	NM_013002	-1.00172	8.39455	-16.7649	2.67296e-09	2.544e-07	Pcp4
A_44_P792124	A_44_P792124	0.849285	8.69848	16.7458	2.70613e-09	2.57014e-07	NA
A_43_P18571	NM_001013965	-0.69486	10.0443	-16.6865	2.81215e-09	2.66521e-07	Tekt4
A_44_P558411	NM_033499	-0.730481	6.8902	-16.6637	2.85421e-09	2.69939e-07	Scrg1
A_42_P614692	NM_053904	-0.641787	8.52505	-16.607	2.96148e-09	2.79496e-07	Oplah
A_44_P225834	AW918854	-0.648837	10.5731	-16.5955	2.98373e-09	2.81008e-07	Eya2
A_44_P172645	NM_053343	0.633745	8.76936	16.5387	3.09648e-09	2.91017e-07	Dclk1
A_44_P444614	BF284803	0.474325	6.5686	16.5341	3.10576e-09	2.91281e-07	Irf7
A_44_P417031	ENSRNOT00000026714	-0.540849	7.65189	-16.5307	3.11272e-09	2.91327e-07	NA
A_44_P180127	NM_012588	0.647491	12.6016	16.5234	3.12762e-09	2.92115e-07	Igfbp3
A_44_P393531	NM_144744	-0.672103	7.09457	-16.5143	3.14635e-09	2.93256e-07	Adipoq
A_44_P158837	NP516919	-0.585779	7.4857	-16.5043	3.16697e-09	2.94568e-07	NA
A_44_P820605	AW143900	0.658091	14.4256	16.4839	3.20972e-09	2.97928e-07	NA
A_44_P487492	XM_344494	-0.482766	10.7896	-16.4633	3.25328e-09	3.01351e-07	NA
A_44_P961201	TC605364	1.66144	9.44818	16.4495	3.28289e-09	3.03468e-07	NA
A_42_P481696	NM_022508	-0.557297	12.8991	-16.416	3.35617e-09	3.09607e-07	Mthfd1
A_44_P441107	ENSRNOT00000047406	-0.840125	8.05688	-16.4002	3.39137e-09	3.12214e-07	NA
A_44_P208576	ENSRNOT00000020697	-0.637167	10.8546	-16.3826	3.43097e-09	3.15215e-07	NA
A_44_P853384	TC607435	-0.480562	11.4426	-16.3518	3.50149e-09	3.20848e-07	NA
A_42_P491707	BF546374	0.670633	13.5256	16.3496	3.50654e-09	3.20848e-07	NA
A_44_P316319	ENSRNOT00000028348	-0.428687	10.0061	-16.3375	3.53467e-09	3.22766e-07	NA
A_44_P192840	AA818342	0.422996	6.57877	16.3287	3.55535e-09	3.23998e-07	NA
A_43_P15572	NM_031836	0.705292	11.1782	16.2885	3.65139e-09	3.32077e-07	Vegfa
A_42_P484738	NM_022266	0.468515	13.193	16.285	3.65978e-09	3.32169e-07	Ctgf
A_42_P552681	NM_001024273	-0.460001	7.54909	-16.2502	3.74536e-09	3.38709e-07	Cmah
A_44_P620591	AA892259	-0.577088	8.00391	-16.2495	3.74708e-09	3.38709e-07	Irf8
A_44_P538658	NM_031341	-0.556814	7.64778	-16.2432	3.76293e-09	3.38709e-07	Slc7a7
A_42_P667829	NM_053327	-0.465042	6.6677	-16.2371	3.77828e-09	3.38709e-07	Clcnka
A_43_P23155	BF553320	-0.55019	8.85398	-16.2346	3.7845e-09	3.38709e-07	Mcm10
A_44_P180127	NM_012588	0.648494	12.8808	16.2366	3.77935e-09	3.38709e-07	Igfbp3
A_44_P975418	CK599755	1.25871	10.4567	16.2407	3.76907e-09	3.38709e-07	NA
A_44_P1040796	ENSRNOT00000011508	0.436221	15.0833	16.2283	3.80045e-09	3.39461e-07	NA
A_43_P15727	NM_031322	-0.622107	9.45762	-16.2012	3.86962e-09	3.44955e-07	Lrp4
A_44_P959077	ENSRNOT00000008846	-0.403404	9.22966	-16.191	3.89599e-09	3.4662e-07	NA
A_44_P371125	NM_022513	-0.780179	7.11431	-16.1824	3.91853e-09	3.47937e-07	Sult1b1
A_44_P317639	XM_573538	-0.75182	9.532	-16.178	3.93008e-09	3.48276e-07	Vash2
A_44_P526917	NM_199497	-1.11387	8.68953	-16.1721	3.94556e-09	3.48962e-07	Slc4a8
A_44_P186951	NM_207598	-0.590642	11.3085	-16.16	3.97761e-09	3.51106e-07	Abca7
A_42_P541872	NM_001013158	0.453276	10.0955	16.1475	4.01098e-09	3.53359e-07	B3galnt1
A_44_P365286	NM_022407	-1.23623	9.33843	-16.1313	4.05471e-09	3.55986e-07	Aldh1a1
A_42_P473398	NM_030845	1.10141	7.84074	16.1306	4.05662e-09	3.55986e-07	Cxcl1
A_44_P614028	AI406967	1.02277	8.43038	16.126	4.06921e-09	3.56396e-07	NA
A_44_P1020608	ENSRNOT00000029990	1.3096	11.9325	16.1164	4.09532e-09	3.57987e-07	NA
A_44_P512504	DV720316	0.908767	9.48778	16.0979	4.1465e-09	3.61758e-07	NA
A_44_P930826	TC603594	-0.509489	10.2745	-16.0936	4.15838e-09	3.62093e-07	NA
A_44_P837271	ENSRNOT00000030016	-0.478617	7.77045	-16.0823	4.18998e-09	3.6414e-07	NA
A_44_P426345	NM_017080	-0.526745	12.3908	-16.0657	4.23717e-09	3.66946e-07	Hsd11b1
A_44_P453519	AI511358	1.11525	8.81506	16.0652	4.23857e-09	3.66946e-07	NA
A_44_P406636	CB557036	0.77879	7.14498	16.0594	4.25492e-09	3.67654e-07	NA
A_42_P621826	NM_030988	-0.962314	16.0029	-16.0394	4.31267e-09	3.7154e-07	Tg
A_44_P731007	CK479210	0.425785	8.271	16.0381	4.31639e-09	3.7154e-07	NA
A_43_P15590	NM_080698	0.621101	7.92017	16.0317	4.33505e-09	3.72433e-07	Fmod
A_44_P791322	TC632806	-0.642703	7.63279	-15.9963	4.43968e-09	3.79369e-07	NA
A_44_P535612	CF111193	0.464062	14.1627	15.9959	4.44105e-09	3.79369e-07	B2m
A_44_P522047	XM_001072266	0.562998	7.99081	15.9968	4.43818e-09	3.79369e-07	LOC684871
A_43_P14249	CF110190	0.800629	12.1277	15.9504	4.57944e-09	3.89711e-07	NA
A_44_P501142	ENSRNOT00000047053	0.543777	10.1526	15.9523	4.57384e-09	3.89711e-07	NA
A_43_P15536	NM_019127	0.444466	6.37842	15.9339	4.63105e-09	3.93359e-07	Ifnb1
A_44_P1054453	ENSRNOT00000017373	0.686288	13.7023	15.903	4.72889e-09	4.00914e-07	NA
A_44_P975723	CB784117	0.507159	11.5846	15.8907	4.76863e-09	4.03523e-07	NA
A_44_P562496	TC600409	0.469199	9.36882	15.8848	4.78777e-09	4.04383e-07	NA
A_43_P22638	XM_233037	-0.689535	10.8343	-15.8776	4.8112e-09	4.056e-07	Pappa
A_44_P171629	ENSRNOT00000005234	-0.537917	7.02263	-15.8709	4.83327e-09	4.06699e-07	NA
A_42_P625263	ENSRNOT00000038247	-0.455311	10.3521	-15.8581	4.87542e-09	4.08825e-07	NA
A_44_P595161	TC606277	-0.585703	7.06626	-15.8505	4.90064e-09	4.08825e-07	NA
A_44_P932103	XM_001062176	0.520302	7.84608	15.8495	4.90394e-09	4.08825e-07	LOC685074
A_44_P837560	TC583130	0.524437	13.7138	15.8529	4.89268e-09	4.08825e-07	NA
A_44_P400324	NM_019318	0.587918	9.67186	15.8549	4.88601e-09	4.08825e-07	Maf
A_44_P458591	CB326471	-0.434256	8.06469	-15.8452	4.91834e-09	4.09268e-07	NA
A_43_P14852	AW144408	-1.09176	10.313	-15.8337	4.95723e-09	4.11743e-07	NA
A_43_P13096	NM_080902	0.427837	14.9091	15.8178	5.01112e-09	4.15452e-07	Higd1a
A_44_P178448	ENSRNOT00000047053	0.83435	13.2661	15.8104	5.03635e-09	4.16011e-07	NA
A_44_P1020615	ENSRNOT00000029990	1.14697	11.634	15.8115	5.03274e-09	4.16011e-07	NA
A_44_P763262	TC612875	-0.629132	8.12949	-15.7837	5.12923e-09	4.22811e-07	NA
A_44_P301729	NM_012740	0.563205	6.7702	15.7813	5.13745e-09	4.22811e-07	Th
A_44_P1051678	ENSRNOT00000059456	0.505407	8.78853	15.7755	5.15799e-09	4.23727e-07	NA
A_44_P343859	NM_023981	0.828496	10.2066	15.7725	5.16856e-09	4.23822e-07	Csf1
A_42_P475759	ENSRNOT00000014780	-1.0897	14.1143	-15.7612	5.20861e-09	4.2633e-07	NA
A_43_P12437	NM_024385	-0.53371	15.1172	-15.7571	5.22306e-09	4.26736e-07	Hhex
A_44_P808845	TC630658	0.739065	8.9051	15.744	5.27011e-09	4.298e-07	NA
A_42_P547847	NM_053716	0.481936	7.28087	15.7337	5.30754e-09	4.32071e-07	Fbp2
A_44_P977206	TC632033	-1.38651	7.39054	-15.7241	5.34246e-09	4.34128e-07	NA
A_44_P127784	AW914767	-0.645685	7.88275	-15.7191	5.36094e-09	4.34845e-07	A2bp1
A_44_P988767	BF564195	-0.700333	7.79686	-15.7031	5.41997e-09	4.38085e-07	Crem
A_43_P11601	NM_012880	-0.539863	14.2256	-15.703	5.42035e-09	4.38085e-07	Sod3
A_44_P793692	TC606133	0.789827	7.36492	15.6922	5.46085e-09	4.40567e-07	NA
A_44_P1040494	ENSRNOT00000008360	-0.609086	8.53346	-15.6816	5.50058e-09	4.42188e-07	NA
A_44_P852000	ENSRNOT00000039215	0.433635	6.71842	15.6833	5.49442e-09	4.42188e-07	NA
A_44_P652577	TC601788	-0.717626	7.1629	-15.6773	5.51707e-09	4.42723e-07	NA
A_43_P23463	XM_343611	0.730936	10.8825	15.6722	5.53649e-09	4.4349e-07	NA
A_42_P640277	NM_001003401	-0.40628	14.1032	-15.6678	5.55326e-09	4.44044e-07	Enc1
A_43_P15664	XM_001061794	-0.639691	9.03086	-15.6442	5.64398e-09	4.50497e-07	Wasl
A_44_P219046	CF110435	0.708206	10.0243	15.6228	5.72785e-09	4.56383e-07	NA
A_42_P739860	NM_133578	0.519518	12.5357	15.62	5.73903e-09	4.56466e-07	Dusp5
A_44_P180127	NM_012588	0.615316	12.8279	15.6095	5.78069e-09	4.58969e-07	Igfbp3
A_43_P11320	XM_343337	0.392869	13.7491	15.6023	5.80962e-09	4.59644e-07	NA
A_43_P15572	NM_031836	0.651658	10.7436	15.6041	5.80246e-09	4.59644e-07	Vegfa
A_43_P21893	NM_001012055	-0.94351	8.70044	-15.5916	5.85249e-09	4.62223e-07	Cdh16
A_44_P430874	NM_001004238	0.448086	12.0415	15.5725	5.93054e-09	4.67568e-07	Rab21
A_44_P387677	NM_001007647	0.51122	12.0024	15.5617	5.97493e-09	4.69423e-07	Rnf181
A_42_P806395	NM_001008332	0.596857	8.67787	15.5625	5.97164e-09	4.69423e-07	Col4a4
A_42_P700209	NM_017217	0.405139	6.69205	15.5467	6.03736e-09	4.73501e-07	Slc7a3
A_44_P337351	NM_001033883	-0.719971	11.2873	-15.5291	6.11136e-09	4.77807e-07	Cxcl12
A_44_P438675	ENSRNOT00000040898	-0.66355	9.02517	-15.5286	6.11349e-09	4.77807e-07	NA
A_44_P555072	NM_001004282	-0.672099	8.1876	-15.4977	6.24614e-09	4.87329e-07	Tmem178
A_44_P330675	NM_001013153	-0.459329	8.85829	-15.4911	6.27481e-09	4.88719e-07	Ubtd1
A_44_P468887	XM_001056772	-1.07814	8.19207	-15.4739	6.35008e-09	4.93727e-07	En1
A_44_P335278	XR_006319	-0.534569	10.2664	-15.466	6.38494e-09	4.95582e-07	LOC685910
A_44_P177983	ENSRNOT00000040487	-0.486801	8.25453	-15.4586	6.41796e-09	4.97287e-07	NA
A_42_P809953	NM_019357	0.483957	14.9761	15.4559	6.43035e-09	4.97391e-07	Ezr
A_44_P900333	TC624655	0.475233	6.93533	15.4257	6.56675e-09	5.0707e-07	NA
A_44_P214040	NM_012512	0.59155	16.1631	15.4208	6.58932e-09	5.07942e-07	B2m
A_44_P988945	AA957187	0.558837	8.31756	15.416	6.61137e-09	5.0877e-07	NA
A_44_P261538	NM_001014193	0.887293	11.8076	15.4008	6.68223e-09	5.13346e-07	RGD1359529
A_44_P217250	NM_012949	0.589037	10.5744	15.3876	6.74402e-09	5.1721e-07	Eno3
A_44_P566390	TC603120	0.730304	8.58997	15.368	6.83701e-09	5.2345e-07	NA
A_42_P693948	TC644207	-0.549693	8.39109	-15.3209	7.06688e-09	5.4013e-07	NA
A_44_P455059	NM_001014261	-0.762093	7.91328	-15.3163	7.08963e-09	5.40951e-07	LOC366473
A_43_P11871	NM_017230	0.511619	7.51379	15.2987	7.17756e-09	5.46733e-07	Padi3
A_44_P115192	NM_052983	-0.597165	13.7892	-15.2902	7.22078e-09	5.49096e-07	Slc5a5
A_44_P825753	TC610549	0.519605	8.29584	15.2854	7.24528e-09	5.5003e-07	NA
A_43_P11739	NM_013156	0.867415	16.0491	15.2702	7.32329e-09	5.55017e-07	Ctsl1
A_44_P412170	NM_172062	0.642735	10.5342	15.2585	7.38396e-09	5.58674e-07	P4ha1
A_44_P811872	TC623035	0.707208	7.28961	15.2484	7.43631e-09	5.61691e-07	NA
A_44_P334736	NM_012548	0.742911	7.82739	15.2452	7.45305e-09	5.62012e-07	Edn1
A_44_P251944	NM_053539	-0.589934	10.4378	-15.2368	7.49769e-09	5.6349e-07	Idi1
A_44_P1017481	NM_021989	0.750417	16.3303	15.2369	7.49681e-09	5.6349e-07	Timp2
A_44_P105448	ENSRNOT00000025677	0.904178	10.457	15.2311	7.52764e-09	5.64799e-07	NA
A_42_P727564	TC588013	-0.620401	9.12456	-15.2251	7.5595e-09	5.65756e-07	NA
A_43_P21520	ENSRNOT00000017575	-0.511364	8.68419	-15.224	7.56553e-09	5.65756e-07	NA
A_44_P315661	NM_013134	-0.691512	9.78564	-15.2097	7.64258e-09	5.7057e-07	Hmgcr
A_44_P321346	ENSRNOT00000023913	-0.538827	11.0753	-15.1947	7.72414e-09	5.75704e-07	NA
A_44_P299247	NM_012778	-0.550226	7.11439	-15.1817	7.79526e-09	5.79193e-07	Aqp1
A_42_P484738	NM_022266	0.463609	13.228	15.1814	7.79669e-09	5.79193e-07	Ctgf
A_44_P250983	XM_001057073	0.424301	7.47381	15.1738	7.839e-09	5.81378e-07	Nrbp2
A_44_P1033848	ENSRNOT00000009532	-0.49085	7.56946	-15.1619	7.90525e-09	5.85327e-07	NA
A_42_P828242	NM_173328	0.536506	9.78194	15.1515	7.96363e-09	5.88681e-07	Lgr4
A_44_P650648	BF561546	-0.627298	7.51957	-15.1458	7.9964e-09	5.90135e-07	NA
A_44_P715561	ENSRNOT00000037612	-0.395035	6.95343	-15.1238	8.12202e-09	5.97324e-07	NA
A_43_P13622	ENSRNOT00000029521	-0.917583	9.2773	-15.1195	8.14689e-09	5.97324e-07	NA
A_44_P597305	AI137791	0.523826	8.85162	15.1216	8.13495e-09	5.97324e-07	NA
A_44_P809374	NM_207615	0.540788	9.31684	15.1216	8.13465e-09	5.97324e-07	Clcf1
A_44_P654687	TC621365	-0.403162	6.74717	-15.1058	8.22648e-09	6.01265e-07	NA
A_44_P823303	TC601583	0.46787	7.55789	15.1057	8.22735e-09	6.01265e-07	NA
A_44_P577880	TC628671	0.493831	7.33072	15.0989	8.26725e-09	6.03201e-07	NA
A_44_P884020	TC585627	-0.422269	11.0254	-15.0943	8.29412e-09	6.04182e-07	NA
A_44_P659449	TC611149	-0.811529	8.82457	-15.0799	8.37973e-09	6.09433e-07	NA
A_43_P11983	NM_019224	-0.449893	6.94496	-15.0776	8.39356e-09	6.09454e-07	Rgs9
A_43_P14795	NM_001044248	0.534454	10.7362	15.049	8.56652e-09	6.21011e-07	Traf3ip2
A_43_P12228	NM_022505	-0.422081	7.44	-15.0406	8.61749e-09	6.23701e-07	Rhd
A_44_P730837	TC591409	-0.383602	10.9728	-15.0302	8.68204e-09	6.23836e-07	NA
A_44_P170527	NM_021266	-0.395111	12.2856	-15.0274	8.69957e-09	6.23836e-07	Fzd1
A_44_P747697	TC631926	1.01593	8.13668	15.0269	8.70249e-09	6.23836e-07	NA
A_44_P288982	ENSRNOT00000010983	0.441351	10.6031	15.0302	8.68215e-09	6.23836e-07	NA
A_44_P484889	AF164039	0.629839	12.7808	15.0302	8.68178e-09	6.23836e-07	Ifitm3
A_44_P1049618	AI230379	0.721334	12.973	15.0343	8.65633e-09	6.23836e-07	NA
A_44_P377245	NM_053337	-0.612261	10.9796	-15.0217	8.73486e-09	6.2516e-07	Pias2
A_43_P12236	NM_022521	-0.532585	14.8623	-15.019	8.75181e-09	6.2538e-07	Oat
A_44_P288756	ENSRNOT00000045687	-0.546142	12.8987	-15.0144	8.78045e-09	6.25633e-07	NA
A_44_P358921	NM_020075	0.395693	11.4991	15.014	8.78316e-09	6.25633e-07	Eif5
A_44_P271810	NM_023022	-0.655457	6.89347	-15.0022	8.85752e-09	6.29934e-07	Rhag
A_44_P308877	NM_001005244	-0.39388	8.93907	-14.9877	8.9497e-09	6.35485e-07	Dmd
A_43_P19500	ENSRNOT00000055945	-0.436602	6.81671	-14.9701	9.06333e-09	6.4254e-07	NA
A_44_P147538	XM_233562	-0.64795	7.98025	-14.9545	9.16588e-09	6.48789e-07	Myom3
A_42_P490296	NM_013180	-0.555232	10.178	-14.9294	9.33258e-09	6.58517e-07	Itgb4
A_44_P133132	NM_001017453	0.386489	7.96254	14.9296	9.33073e-09	6.58517e-07	Pik3ip1
A_44_P436528	ENSRNOT00000014310	0.406246	9.4289	14.9248	9.36297e-09	6.59628e-07	NA
A_43_P21639	ENSRNOT00000008721	-0.515427	9.9978	-14.9185	9.40584e-09	6.61613e-07	NA
A_44_P301729	NM_012740	0.465367	6.74252	14.9148	9.43071e-09	6.62327e-07	Th
A_44_P481513	AI177755	0.467815	6.64869	14.9109	9.45727e-09	6.63158e-07	Nampt
A_44_P206985	NM_012767	0.573134	7.33408	14.9072	9.48231e-09	6.6388e-07	Gnrh1
A_44_P345081	ENSRNOT00000036917	-0.366226	10.1999	-14.8998	9.53354e-09	6.6643e-07	NA
A_44_P382979	NM_019280	0.404727	6.60558	14.8941	9.57274e-09	6.68133e-07	Gja5
A_44_P410272	NM_199102	0.41936	13.4275	14.8722	9.72502e-09	6.77711e-07	MGC72560
A_44_P502855	BE109222	0.391021	6.72659	14.8536	9.85643e-09	6.85806e-07	NA
A_44_P274061	NM_001008841	0.537258	13.1477	14.8435	9.92867e-09	6.89767e-07	RT1-CE3
A_44_P1034793	BC086371	-0.464969	11.282	-14.8397	9.95557e-09	6.9057e-07	Nedd4l
A_44_P793670	TC603202	-0.572431	7.23931	-14.837	9.97491e-09	6.90847e-07	NA
A_44_P529299	NM_184046	0.469925	13.0846	14.8241	1.00684e-08	6.96254e-07	Rtkn
A_44_P996997	NM_033351	0.433672	10.7016	14.809	1.01791e-08	7.02826e-07	Fcgrt
A_44_P145030	ENSRNOT00000008465	0.738198	8.00375	14.7905	1.03167e-08	7.11235e-07	NA
A_44_P492025	NM_001009681	0.825055	6.83822	14.7821	1.03794e-08	7.14465e-07	Oasl
A_44_P128820	A_44_P128820	0.698565	9.38215	14.7338	1.07505e-08	7.38883e-07	NA
A_43_P15572	NM_031836	0.657499	10.774	14.7278	1.07973e-08	7.40967e-07	Vegfa
A_44_P944294	NM_001044263	-0.407657	8.77343	-14.7243	1.08246e-08	7.41709e-07	Rfxap
A_43_P12767	NM_053326	0.903543	10.1349	14.7136	1.09094e-08	7.46385e-07	Pdlim5
A_44_P165715	NM_001012112	-0.396328	8.68767	-14.708	1.0954e-08	7.48297e-07	Ankrd9
A_44_P993914	NM_001014125	-0.358349	12.2714	-14.6929	1.10752e-08	7.5543e-07	Pdia5
A_44_P822447	ENSRNOT00000061422	-0.682686	7.06644	-14.6875	1.11189e-08	7.57262e-07	NA
A_44_P116898	ENSRNOT00000061391	0.712783	11.5024	14.6799	1.1181e-08	7.60341e-07	NA
A_44_P173019	NM_017348	0.624514	11.1684	14.6626	1.13227e-08	7.68817e-07	Slc6a8
A_44_P768625	XM_220058	0.531688	7.80061	14.6474	1.14498e-08	7.76274e-07	Ifit1lb
A_44_P1057690	NM_053907	-0.454602	6.9209	-14.6424	1.14916e-08	7.77936e-07	Dnase1l3
A_44_P257221	NM_057213	0.618303	11.5026	14.6381	1.15279e-08	7.79224e-07	Atp6v1b2
A_44_P445306	NM_053517	-0.619821	9.91482	-14.6277	1.16161e-08	7.84006e-07	Shc1
A_43_P21657	XR_008610	0.771398	8.66191	14.6212	1.16708e-08	7.86521e-07	RGD1561472
A_44_P237994	NM_053502	0.661591	9.56407	14.6185	1.16941e-08	7.8691e-07	Abcg1
A_42_P484738	NM_022266	0.468459	13.1448	14.6011	1.1844e-08	7.94627e-07	Ctgf
A_44_P881475	AA874941	0.773444	10.9858	14.6018	1.18385e-08	7.94627e-07	Adfp
A_44_P459666	ENSRNOT00000009582	0.637532	8.45957	14.5879	1.196e-08	8.01215e-07	NA
A_44_P768805	TC626081	-0.487237	8.67231	-14.5754	1.20702e-08	8.06196e-07	NA
A_44_P630109	A_44_P630109	0.616287	7.43805	14.5771	1.20553e-08	8.06196e-07	NA
A_44_P321600	ENSRNOT00000040475	0.38163	10.0924	14.561	1.21982e-08	8.13541e-07	NA
A_43_P12036	NM_019353	-0.653895	11.307	-14.5486	1.23101e-08	8.19785e-07	Tpo
A_44_P367761	NM_012923	-0.477627	13.3112	-14.5293	1.2486e-08	8.29877e-07	Ccng1
A_44_P807184	TC591169	-0.573387	7.37511	-14.528	1.24985e-08	8.29877e-07	NA
A_42_P473314	NM_198741	-0.49913	11.1521	-14.5125	1.26416e-08	8.38141e-07	Hla-dma
A_44_P426624	XM_344380	-0.506061	7.59335	-14.5076	1.2688e-08	8.39986e-07	NA
A_43_P19921	ENSRNOT00000017401	-0.828013	10.0906	-14.4732	1.30139e-08	8.60293e-07	NA
A_44_P124265	ENSRNOT00000045419	-0.495273	14.1677	-14.4687	1.30579e-08	8.61935e-07	NA
A_44_P513747	ENSRNOT00000029764	0.469411	8.19068	14.4622	1.31209e-08	8.64826e-07	NA
A_44_P722210	TC592989	0.528989	8.19681	14.4579	1.31621e-08	8.66277e-07	NA
A_44_P108861	AI058964	-0.426683	6.93364	-14.4462	1.32767e-08	8.72542e-07	Hnrnpu
A_43_P12865	NM_053598	0.508963	13.8994	14.4332	1.34052e-08	8.79703e-07	Nudt4
A_44_P365560	NM_199207	0.837265	12.8249	14.4271	1.34662e-08	8.82415e-07	Fam21c
A_44_P447895	ENSRNOT00000057978	-0.463528	11.919	-14.4076	1.36628e-08	8.93999e-07	NA
A_44_P590748	ENSRNOT00000009620	0.500432	8.12296	14.4006	1.37341e-08	8.97358e-07	NA
A_44_P988121	AW920845	-0.68118	10.5826	-14.3967	1.37733e-08	8.98616e-07	NA
A_42_P755326	NM_001004263	-0.466436	7.33365	-14.3876	1.38669e-08	9.03414e-07	Itgb6
A_44_P301729	NM_012740	0.536375	6.62274	14.3647	1.41048e-08	9.17588e-07	Th
A_44_P390734	AW143618	-0.38218	8.44297	-14.3557	1.41997e-08	9.21234e-07	NA
A_44_P463235	CF109644	-0.782888	10.2639	-14.3552	1.42049e-08	9.21234e-07	NA
A_44_P180810	A_44_P180810	0.535711	7.70599	14.3536	1.42223e-08	9.21234e-07	NA
A_44_P391902	XR_008581	-0.598476	11.526	-14.3348	1.44234e-08	9.31986e-07	RGD1562835
A_44_P131796	M16433	0.597898	9.27704	14.3323	1.44504e-08	9.31986e-07	NA
A_44_P883997	TC588418	0.368733	9.16555	14.3332	1.444e-08	9.31986e-07	NA
A_44_P168569	NM_001035255	0.501667	11.3277	14.3284	1.44916e-08	9.33308e-07	Sfrs11
A_44_P466189	NM_133569	-0.581622	12.0697	-14.3161	1.46253e-08	9.39234e-07	Angptl2
A_44_P692981	ENSRNOT00000007422	0.434061	6.68662	14.318	1.4605e-08	9.39234e-07	NA
A_43_P10692	TC618651	-0.75994	10.7878	-14.3126	1.46636e-08	9.39576e-07	NA
A_44_P807058	NM_012843	-0.605831	10.9591	-14.3118	1.46724e-08	9.39576e-07	Emp1
A_44_P128186	ENSRNOT00000013385	-0.604295	8.53985	-14.3095	1.4698e-08	9.39877e-07	NA
A_44_P398033	NM_012631	0.547784	13.2492	14.299	1.48133e-08	9.45905e-07	Prnp
A_44_P501142	ENSRNOT00000047053	0.545436	10.3441	14.2935	1.48752e-08	9.47176e-07	NA
A_42_P794149	AA848230	0.40085	9.99501	14.2942	1.48667e-08	9.47176e-07	NA
A_44_P179806	NM_012873	-0.6137	9.21015	-14.2642	1.52041e-08	9.66747e-07	Prm2
A_44_P106053	AI575648	0.470014	6.67461	14.2575	1.52805e-08	9.70236e-07	Sp110
A_44_P638910	TC608132	-0.464516	8.34132	-14.2425	1.54539e-08	9.79863e-07	NA
A_44_P234550	XM_340745	-0.341745	7.23497	-14.2286	1.56164e-08	9.88776e-07	NA
A_43_P12769	NM_053329	-0.485538	7.26118	-14.2171	1.57509e-08	9.95891e-07	Igfals
A_44_P777805	TC617332	0.525488	6.96518	14.1984	1.59745e-08	1.00579e-06	NA
A_42_P484738	NM_022266	0.47516	13.3506	14.199	1.59677e-08	1.00579e-06	Ctgf
A_44_P999395	NM_001013950	0.415947	7.21991	14.2014	1.59387e-08	1.00579e-06	Lmbr1l
A_44_P412647	ENSRNOT00000023709	-0.376175	10.2072	-14.1901	1.60745e-08	1.01068e-06	NA
A_44_P483288	ENSRNOT00000019574	-0.805211	14.0963	-14.1842	1.61466e-08	1.01379e-06	NA
A_44_P140557	ENSRNOT00000014987	-0.39999	8.58077	-14.1764	1.62409e-08	1.01829e-06	NA
A_44_P165817	NP798075	0.50126	12.763	14.1459	1.66187e-08	1.04053e-06	NA
A_44_P508055	NM_171988	-0.467873	7.40694	-14.1424	1.66626e-08	1.04183e-06	Bcl2l11
A_44_P334736	NM_012548	0.701074	7.62845	14.1328	1.6784e-08	1.04797e-06	Edn1
A_44_P625180	TC633753	0.657984	7.38934	14.1303	1.68156e-08	1.04848e-06	NA
A_44_P309800	NM_198755	0.726014	7.68887	14.1244	1.6891e-08	1.05173e-06	Vwa5a
A_44_P109998	XM_227287	0.87075	11.7705	14.1153	1.70082e-08	1.05756e-06	RGD1562174
A_44_P439473	ENSRNOT00000017901	0.410933	11.2546	14.0998	1.72087e-08	1.06855e-06	NA
A_44_P131290	ENSRNOT00000023126	-0.681815	8.68258	-14.0886	1.73554e-08	1.07618e-06	NA
A_44_P383874	NM_134388	-0.406402	7.89625	-14.0846	1.74077e-08	1.07794e-06	Tnnt1
A_44_P116591	NM_134455	0.736221	13.3821	14.0727	1.75649e-08	1.08618e-06	Cx3cl1
A_44_P361380	ENSRNOT00000038715	0.439628	9.67078	14.0687	1.76192e-08	1.08804e-06	NA
A_44_P539312	NM_001009601	0.370954	9.06343	14.0645	1.76753e-08	1.09001e-06	Klc4
A_44_P438473	ENSRNOT00000048116	0.522743	9.75053	14.06	1.77359e-08	1.09225e-06	NA
A_43_P13342	NM_138974	0.448835	15.5996	14.0543	1.78117e-08	1.09542e-06	Gstp1
A_44_P384821	ENSRNOT00000017118	-0.454737	7.3973	-14.0513	1.78529e-08	1.09645e-06	NA
A_44_P941132	ENSRNOT00000030569	0.456105	13.0893	14.0386	1.80254e-08	1.10554e-06	NA
A_44_P805040	XM_219201	0.707793	11.6317	14.0341	1.80884e-08	1.10789e-06	Ppfibp2
A_44_P553297	ENSRNOT00000049856	0.553021	15.6157	14.0304	1.81387e-08	1.10947e-06	NA
A_43_P13404	NM_145087	-0.572179	6.50348	-14.0279	1.81735e-08	1.11009e-06	Spag11b
A_44_P869955	TC608333	0.490906	7.24486	14.0258	1.82022e-08	1.11033e-06	NA
A_44_P878711	XM_001071614	-0.455178	7.59182	-14.0197	1.82874e-08	1.11402e-06	LOC690642
A_44_P395374	NM_053779	-0.364267	7.51693	-14.0015	1.85426e-08	1.12694e-06	Serpini1
A_44_P1028858	NM_017113	0.565742	15.3549	14.001	1.85495e-08	1.12694e-06	Grn
A_44_P884640	TC596063	0.81305	9.59461	13.9972	1.86036e-08	1.1287e-06	NA
A_42_P597638	NM_138907	0.455019	10.5457	13.9811	1.88324e-08	1.13951e-06	Acot2
A_44_P363229	NM_030829	0.66138	11.4893	13.9821	1.88189e-08	1.13951e-06	Grk5
A_44_P670516	TC600276	-0.939162	9.24959	-13.9773	1.88877e-08	1.13988e-06	NA
A_44_P462076	NM_001005383	-0.575971	12.9962	-13.9772	1.88891e-08	1.13988e-06	Acy1
A_44_P1037953	NM_031511	-0.623507	8.28369	-13.9749	1.89218e-08	1.14033e-06	Igf2
A_44_P553751	NM_134373	-0.341181	14.8155	-13.966	1.90505e-08	1.14565e-06	Avpi1
A_44_P714816	CA509943	0.69505	12.3493	13.9653	1.9061e-08	1.14565e-06	NA
A_42_P504653	NM_017143	-0.747737	8.9304	-13.9631	1.90929e-08	1.14603e-06	F10
A_44_P299247	NM_012778	-0.488238	7.04942	-13.9601	1.91372e-08	1.14716e-06	Aqp1
A_44_P440517	NM_001008842	0.502217	14.0794	13.953	1.92412e-08	1.15033e-06	RT1-CE4
A_44_P418912	DV718192	0.428807	8.19565	13.953	1.9241e-08	1.15033e-06	NA
A_44_P387934	BG372678	-0.507964	10.5922	-13.9474	1.9324e-08	1.15375e-06	RGD1359600
A_42_P741139	NM_030990	0.571986	7.57459	13.9333	1.95339e-08	1.16474e-06	Plp1
A_44_P638345	NM_001034130	0.479591	7.01843	13.9311	1.95662e-08	1.16512e-06	Iqub
A_43_P12868	NM_053605	0.44138	13.0657	13.928	1.96122e-08	1.16632e-06	Smpd3
A_44_P344077	NM_199390	0.521609	13.7396	13.92	1.97333e-08	1.17197e-06	Flcn
A_44_P604492	AW914998	-0.496696	7.18814	-13.9122	1.9852e-08	1.17747e-06	NA
A_44_P704947	A_44_P704947	0.460706	8.38009	13.9087	1.9904e-08	1.179e-06	NA
A_44_P500660	NM_001007645	-0.442368	8.43686	-13.9048	1.99643e-08	1.17947e-06	MGC95152
A_44_P149114	NM_057213	0.733299	9.96471	13.9056	1.99513e-08	1.17947e-06	Atp6v1b2
A_44_P702964	TC609600	0.823411	8.08567	13.9021	2.00051e-08	1.18033e-06	NA
A_44_P425673	AA875032	0.711096	6.8956	13.8912	2.01741e-08	1.18874e-06	NA
A_44_P390700	NM_031677	0.683588	8.95598	13.8789	2.03649e-08	1.19842e-06	Fhl2
A_44_P625286	TC584343	0.603694	10.2002	13.8667	2.05572e-08	1.20815e-06	NA
A_42_P810395	BG668499	-0.818752	9.49393	-13.863	2.06151e-08	1.20997e-06	NA
A_44_P508307	ENSRNOT00000027763	0.361352	8.97949	13.8596	2.06688e-08	1.21155e-06	NA
A_44_P206985	NM_012767	0.580358	7.39461	13.8567	2.07156e-08	1.21271e-06	Gnrh1
A_44_P532180	A_44_P532180	-0.65354	9.95079	-13.838	2.10157e-08	1.22868e-06	NA
A_44_P558607	NM_001025011	-0.325481	8.76582	-13.8358	2.10509e-08	1.22914e-06	RGD1305464
A_43_P20937	XM_235768	-0.338033	6.83497	-13.8241	2.12422e-08	1.23871e-06	Tmprss6
A_44_P744974	NM_001012135	-0.490572	7.3765	-13.8128	2.14283e-08	1.24591e-06	Mlph
A_42_P524707	NM_001024762	-0.36692	9.19794	-13.8119	2.14422e-08	1.24591e-06	Prim2
A_43_P21800	NM_001024254	0.41347	7.26546	13.8115	2.14488e-08	1.24591e-06	Taok3
A_43_P17481	ENSRNOT00000056392	0.662878	10.3223	13.7949	2.17254e-08	1.26036e-06	NA
A_44_P242329	NM_130433	-0.667142	12.7802	-13.7877	2.18472e-08	1.26579e-06	Acaa2
A_44_P471691	ENSRNOT00000015179	0.608922	8.98621	13.7816	2.19494e-08	1.27008e-06	NA
A_44_P873329	TC606482	0.693335	10.2051	13.7708	2.21335e-08	1.27909e-06	NA
A_44_P163957	XM_343681	-0.51532	7.08275	-13.7666	2.22068e-08	1.28108e-06	NA
A_42_P484738	NM_022266	0.438954	13.1056	13.7655	2.2225e-08	1.28108e-06	Ctgf
A_44_P835214	NM_181473	0.6896	10.8732	13.7568	2.23744e-08	1.28805e-06	Klhl24
A_44_P238204	NM_206950	0.437031	14.0913	13.7503	2.24883e-08	1.29295e-06	Mid1ip1
A_44_P160688	H35674	-0.506281	7.47021	-13.7452	2.25777e-08	1.29643e-06	Nt5dc2
A_43_P11050	BF555763	0.532197	8.80683	13.7413	2.26457e-08	1.29868e-06	Net1
A_44_P638225	DV728620	0.431542	10.2599	13.7345	2.27641e-08	1.30381e-06	NA
A_43_P11776	NM_017014	-0.479269	7.0362	-13.7302	2.28417e-08	1.30659e-06	Gstm1
A_44_P109562	NM_001014240	-0.410686	7.36026	-13.7171	2.30739e-08	1.3182e-06	Akr1c13
A_43_P14782	NM_001008336	0.426927	14.674	13.7111	2.31825e-08	1.32105e-06	Tnk2
A_44_P1039435	NM_032613	0.441893	13.6323	13.7121	2.31646e-08	1.32105e-06	Lasp1
A_44_P491796	NM_012881	-0.369046	6.99991	-13.6717	2.39024e-08	1.36035e-06	Spp1
A_44_P335716	ENSRNOT00000032560	-0.615147	8.61727	-13.6699	2.39357e-08	1.36052e-06	NA
A_44_P445044	NM_001003403	-0.666269	8.25556	-13.6593	2.41344e-08	1.36836e-06	Apold1
A_43_P10275	AW915934	0.368364	10.0059	13.6608	2.41059e-08	1.36836e-06	NA
A_44_P184685	NM_001007735	0.486667	8.56627	13.6471	2.43658e-08	1.37975e-06	Sertad1
A_44_P1012333	BC090353	1.1701	12.0278	13.6364	2.45698e-08	1.38955e-06	NA
A_44_P884231	TC604610	-0.45133	10.6301	-13.6213	2.48602e-08	1.40421e-06	NA
A_43_P21913	ENSRNOT00000019684	0.448738	7.67317	13.6179	2.49259e-08	1.40616e-06	NA
A_44_P748361	TC604164	0.778072	9.51029	13.6163	2.49578e-08	1.4062e-06	NA
A_44_P291196	ENSRNOT00000004191	-0.51232	7.61528	-13.6094	2.50921e-08	1.41024e-06	NA
A_44_P123333	NM_013124	0.413584	7.73585	13.611	2.50615e-08	1.41024e-06	Pparg
A_44_P491796	NM_012881	-0.384346	7.12808	-13.6073	2.51333e-08	1.41079e-06	Spp1
A_44_P159500	NM_001009714	0.926652	10.1939	13.5975	2.53279e-08	1.41994e-06	Mitd1
A_44_P743637	XM_235261	-0.48701	8.60863	-13.5953	2.53707e-08	1.42057e-06	Lrp12
A_44_P246030	ENSRNOT00000023607	-0.363732	10.3904	-13.5884	2.55088e-08	1.42653e-06	NA
A_44_P976703	BF564180	-0.463187	7.18757	-13.5683	2.59135e-08	1.44563e-06	NA
A_44_P728719	NM_001017487	-0.400786	9.39275	-13.5682	2.59146e-08	1.44563e-06	Bri3bp
A_44_P206985	NM_012767	0.625738	7.55387	13.5614	2.60537e-08	1.45159e-06	Gnrh1
A_44_P151264	AA900409	0.42998	6.67739	13.5568	2.61469e-08	1.45498e-06	NA
A_44_P166544	CK478588	0.930372	9.90612	13.5502	2.62825e-08	1.46072e-06	NA
A_44_P433935	NM_001024894	-0.383384	6.65717	-13.5448	2.63944e-08	1.46513e-06	Plac1
A_42_P476269	ENSRNOT00000057462	-0.405621	10.9596	-13.5383	2.65297e-08	1.47083e-06	NA
A_43_P15572	NM_031836	0.659713	10.9636	13.5116	2.70932e-08	1.50022e-06	Vegfa
A_44_P286123	NM_001014043	0.643497	8.19288	13.5098	2.71317e-08	1.50051e-06	Sgms2
A_44_P655406	TC642089	0.596348	7.06025	13.4993	2.73565e-08	1.50924e-06	NA
A_44_P247568	AA849222	0.433495	11.5654	13.4998	2.73451e-08	1.50924e-06	NA
A_42_P656495	NM_133424	-0.789266	8.06397	-13.4964	2.74176e-08	1.51076e-06	Actn3
A_44_P359548	BF542749	0.354565	10.4556	13.4908	2.75403e-08	1.51566e-06	NA
A_44_P1016309	ENSRNOT00000025779	-0.45631	7.64259	-13.486	2.76439e-08	1.5195e-06	NA
A_44_P140514	ENSRNOT00000012512	-0.347203	10.162	-13.4667	2.8068e-08	1.53906e-06	NA
A_44_P673326	CB718208	0.700638	9.66689	13.467	2.80606e-08	1.53906e-06	NA
A_44_P210431	AF218849	0.501942	9.4231	13.4454	2.8543e-08	1.5632e-06	Sptbn1
A_44_P207677	AA900863	0.338486	8.73199	13.4391	2.86853e-08	1.56908e-06	Eif4a1
A_42_P821581	XM_236746	-0.41685	6.79521	-13.4322	2.88425e-08	1.57577e-06	NA
A_44_P698919	ENSRNOT00000030288	0.557856	8.89213	13.4266	2.89716e-08	1.5809e-06	NA
A_44_P102588	NM_133586	-0.66989	8.43173	-13.4116	2.9316e-08	1.59776e-06	Ces2
A_44_P520737	NM_001012221	-0.437513	7.07649	-13.4002	2.95828e-08	1.61035e-06	Oxct2a
A_44_P378129	XM_237039	0.456658	7.97895	13.3871	2.98921e-08	1.62522e-06	NA
A_44_P853102	TC583187	0.429612	10.4085	13.3828	2.99945e-08	1.62882e-06	NA
A_43_P12571	NM_031514	0.632915	10.1915	13.3677	3.03561e-08	1.64647e-06	Jak2
A_44_P988400	CF111186	1.28335	7.43525	13.3615	3.05055e-08	1.6506e-06	NA
A_44_P411505	NM_171992	0.498103	14.8077	13.3623	3.04864e-08	1.6506e-06	Ccnd1
A_44_P206985	NM_012767	0.596383	7.52058	13.3587	3.05746e-08	1.65235e-06	Gnrh1
A_44_P257492	NM_020305	0.525358	7.68637	13.3403	3.10232e-08	1.67058e-06	Adam4
A_44_P389670	ENSRNOT00000056416	0.365149	11.5686	13.3407	3.10137e-08	1.67058e-06	NA
A_44_P684770	TC589877	0.676158	8.81573	13.3411	3.10042e-08	1.67058e-06	NA
A_44_P1019957	NM_017314	0.498233	17.0163	13.3387	3.10631e-08	1.67073e-06	Ubc
A_44_P277876	NM_001011903	-0.518306	9.47259	-13.3366	3.11161e-08	1.67158e-06	Tpst1
A_44_P206985	NM_012767	0.568658	7.46338	13.3299	3.12812e-08	1.67844e-06	Gnrh1
A_44_P299247	NM_012778	-0.558215	7.06076	-13.3227	3.14624e-08	1.68616e-06	Aqp1
A_44_P444610	BF284803	0.384186	6.35463	13.3207	3.15117e-08	1.6868e-06	Irf7
A_44_P440870	ENSRNOT00000014546	-0.538858	8.88517	-13.3162	3.16262e-08	1.69091e-06	NA
A_44_P822839	TC594281	-0.451735	10.0941	-13.3051	3.19058e-08	1.70384e-06	NA
A_44_P174992	NM_172019	0.467173	6.34952	13.2999	3.20385e-08	1.7089e-06	Ifi47
A_42_P492195	NM_172334	-0.40591	9.61217	-13.2966	3.21242e-08	1.71144e-06	Fibp
A_44_P392004	TC613432	-0.751105	9.71475	-13.2921	3.22384e-08	1.71165e-06	NA
A_44_P184817	NM_080892	-0.423299	8.51574	-13.292	3.22422e-08	1.71165e-06	Selenbp1
A_44_P101211	NM_021846	0.445315	10.9415	13.2934	3.22042e-08	1.71165e-06	Mcl1
A_44_P206985	NM_012767	0.581179	7.44406	13.2853	3.24147e-08	1.71676e-06	Gnrh1
A_44_P114207	NM_022179	0.594434	7.27141	13.2864	3.23855e-08	1.71676e-06	Hk3
A_44_P201349	NM_001024802	0.413697	10.1798	13.2765	3.26426e-08	1.7268e-06	Tmem165
A_44_P1033692	NM_172030	0.590079	12.3731	13.2739	3.27097e-08	1.72831e-06	Entpd2
A_44_P439573	DV728042	0.349908	8.27456	13.2687	3.28472e-08	1.73354e-06	NA
A_44_P930730	TC585294	-0.429957	7.9252	-13.2604	3.30665e-08	1.74255e-06	NA
A_43_P15106	ENSRNOT00000056074	-0.624758	11.9824	-13.2593	3.30953e-08	1.74255e-06	NA
A_44_P300751	NM_031836	0.464917	10.1047	13.2571	3.31541e-08	1.74361e-06	Vegfa
A_44_P745585	NM_001024309	0.484898	11.2951	13.2432	3.35248e-08	1.759e-06	LOC499749
A_42_P658264	NM_001008349	0.398873	10.3459	13.2432	3.35229e-08	1.759e-06	Nfkb2
A_44_P192543	NM_001013105	-0.577265	11.5677	-13.2387	3.36449e-08	1.75971e-06	Fkbp11
A_44_P408520	NM_031569	-0.382369	6.38414	-13.2387	3.36454e-08	1.75971e-06	Oprl1
A_44_P986010	CF108537	0.412548	7.07963	13.2383	3.36557e-08	1.75971e-06	NA
A_42_P660129	NM_130422	0.451536	8.9869	13.2349	3.37475e-08	1.76247e-06	Casp12
A_44_P1031479	XM_001077382	-0.657951	13.2344	-13.227	3.39631e-08	1.77167e-06	RGD1565591
A_43_P16491	BC092654	0.964451	12.1032	13.2224	3.40869e-08	1.77607e-06	Col16a1
A_44_P299247	NM_012778	-0.53722	7.05105	-13.2168	3.42401e-08	1.78199e-06	Aqp1
A_44_P128151	NM_001008886	0.630319	13.2351	13.1976	3.47733e-08	1.80765e-06	H2-T23
A_44_P203812	NM_001039606	-0.360706	11.7045	-13.1935	3.48862e-08	1.81071e-06	Gmds
A_44_P934688	TC618126	0.427523	7.51105	13.1926	3.49126e-08	1.81071e-06	NA
A_44_P140092	ENSRNOT00000027132	-0.448015	9.31033	-13.1896	3.49955e-08	1.81292e-06	NA
A_44_P206985	NM_012767	0.571665	7.49108	13.1864	3.50877e-08	1.81561e-06	Gnrh1
A_42_P537443	NM_138875	-0.479756	13.0356	-13.1743	3.54301e-08	1.83122e-06	Jund
A_44_P338109	ENSRNOT00000003224	0.428958	7.0153	13.1714	3.55118e-08	1.83334e-06	NA
A_44_P370229	XM_573367	-0.477655	13.3733	-13.1666	3.56512e-08	1.83843e-06	Fam20c
A_44_P319221	ENSRNOT00000010283	-0.403236	7.9299	-13.1645	3.57098e-08	1.83934e-06	NA
A_44_P531245	S57440	0.45481	7.38935	13.1618	3.57874e-08	1.84123e-06	NA
A_42_P744495	NM_017125	0.375572	15.2533	13.1599	3.58428e-08	1.84197e-06	Cd63
A_44_P473594	XM_213050	0.399148	7.2027	13.1521	3.60677e-08	1.85142e-06	NA
A_43_P23375	XM_214616	0.707573	8.38854	13.1404	3.64095e-08	1.86684e-06	Dsg1b
A_44_P181548	AW915616	-0.886055	9.68376	-13.1374	3.64976e-08	1.86879e-06	Pip4k2a
A_44_P1013248	XM_001057161	0.554997	7.53372	13.1363	3.65306e-08	1.86879e-06	Dqx1
A_43_P20288	CB548450	-0.37948	12.7725	-13.1208	3.69915e-08	1.88927e-06	NA
A_44_P165833	NM_017127	0.368247	7.87622	13.12	3.70149e-08	1.88927e-06	Chka
A_44_P394521	AW526293	0.837104	7.77266	13.1047	3.74743e-08	1.91055e-06	NA
A_44_P791370	TC628686	-0.431924	10.2876	-13.0978	3.76839e-08	1.91906e-06	NA
A_44_P439475	ENSRNOT00000017901	0.411586	11.0185	13.0926	3.78447e-08	1.92073e-06	NA
A_42_P484738	NM_022266	0.468293	13.3114	13.0937	3.78099e-08	1.92073e-06	Ctgf
A_44_P221168	AF387339	0.65135	8.29336	13.094	3.7802e-08	1.92073e-06	NA
A_44_P618099	ENSRNOT00000044635	0.421033	11.6154	13.0889	3.79583e-08	1.92433e-06	NA
A_43_P15253	NM_012967	0.40902	11.7434	13.0766	3.83354e-08	1.94126e-06	Icam1
A_42_P541032	NM_022500	0.468116	15.5291	13.0748	3.8394e-08	1.94205e-06	Ftl
A_44_P373222	XM_343871	-0.743913	6.86598	-13.0669	3.86396e-08	1.95227e-06	NA
A_44_P155816	NM_012947	0.404695	11.8025	13.0634	3.87477e-08	1.95554e-06	Eef2k
A_44_P1022002	NM_001007612	0.356487	6.3983	13.0507	3.91502e-08	1.97364e-06	Ccl7
A_44_P351963	ENSRNOT00000061379	-0.448105	6.97678	-13.0431	3.93916e-08	1.98359e-06	NA
A_44_P555253	NM_022934	0.358412	14.3803	13.0292	3.98395e-08	2.0039e-06	Dnaja1
A_43_P15253	NM_012967	0.409887	11.8616	13.0209	4.01087e-08	2.01519e-06	Icam1
A_44_P762133	XR_007714	0.660341	8.32907	13.019	4.01709e-08	2.01607e-06	Epha4
A_42_P570241	NM_177928	0.510665	10.0531	13.0164	4.02556e-08	2.01807e-06	Nampt
A_44_P517012	NM_001008384	-0.577135	6.85357	-13.0135	4.03519e-08	2.02006e-06	Rac2
A_43_P11616	NM_012912	0.552821	10.6634	13.0125	4.0385e-08	2.02006e-06	Atf3
A_44_P437896	NM_012513	0.373229	6.48159	13.0101	4.0462e-08	2.02166e-06	Bdnf
A_44_P1058735	TC596716	0.829767	10.8786	13.0068	4.05709e-08	2.02486e-06	NA
A_44_P121736	XM_346293	-0.542012	13.5365	-12.9963	4.09186e-08	2.0332e-06	RGD1564338
A_44_P315562	NM_013146	0.784671	8.3405	12.9969	4.08996e-08	2.0332e-06	Cald1
A_44_P700588	TC638908	0.581233	7.44604	12.9974	4.08843e-08	2.0332e-06	NA
A_44_P1044984	ENSRNOT00000026286	0.620428	9.19572	12.9986	4.08437e-08	2.0332e-06	NA
A_44_P822943	TC601003	0.532341	11.0929	12.9939	4.09989e-08	2.03494e-06	NA
A_44_P175584	XM_345159	0.4989	14.2094	12.9897	4.11407e-08	2.03748e-06	RGD1561520
A_44_P501142	ENSRNOT00000047053	0.528114	9.94277	12.9908	4.11044e-08	2.03748e-06	NA
A_44_P822950	AW916957	0.66155	13.7938	12.9792	4.14954e-08	2.05279e-06	NA
A_44_P731793	TC606208	-0.504278	7.95519	-12.9757	4.16119e-08	2.0563e-06	NA
A_43_P11520	NM_012703	0.55049	11.4656	12.9656	4.19559e-08	2.07102e-06	Thrsp
A_44_P260433	ENSRNOT00000017941	-0.421872	12.4678	-12.9638	4.20192e-08	2.07188e-06	NA
A_44_P781533	TC627588	-0.532865	9.19412	-12.9558	4.22927e-08	2.08071e-06	NA
A_42_P626008	NM_001004264	-0.409451	11.2706	-12.9556	4.22988e-08	2.08071e-06	Traf4af1
A_44_P1027846	NM_053698	0.421049	11.2454	12.9545	4.23371e-08	2.08071e-06	Cited2
A_42_P730505	ENSRNOT00000026454	-0.422252	10.6461	-12.9304	4.31792e-08	2.11978e-06	NA
A_44_P437896	NM_012513	0.465779	6.45785	12.922	4.34784e-08	2.13215e-06	Bdnf
A_44_P193446	NM_013127	0.370394	6.99561	12.9143	4.37524e-08	2.14325e-06	Cd38
A_44_P865620	AW914057	-0.623168	10.9463	-12.9102	4.3902e-08	2.14824e-06	NA
A_44_P665738	DV728333	0.370296	10.8133	12.9015	4.42132e-08	2.16112e-06	RGD1561149
A_44_P994500	CF111094	-0.453863	8.80502	-12.8953	4.44398e-08	2.16924e-06	NA
A_44_P1053032	XM_001067775	0.536711	8.51963	12.8943	4.44758e-08	2.16924e-06	Rnf150
A_44_P137699	NM_138843	-0.561231	9.32558	-12.8879	4.47099e-08	2.1783e-06	Mpst
A_44_P200116	NM_022236	-0.540946	8.53501	-12.872	4.52979e-08	2.20456e-06	Pde10a
A_44_P622283	XM_215564	-0.638701	13.1465	-12.8663	4.5509e-08	2.21006e-06	Spg20
A_43_P11819	NM_017097	0.377073	10.69	12.8668	4.54926e-08	2.21006e-06	Ctsc
A_44_P880417	BF551339	-0.406012	11.8595	-12.8611	4.57067e-08	2.21488e-06	NA
A_44_P761444	TC622940	0.348239	6.80694	12.8616	4.56873e-08	2.21488e-06	NA
A_44_P379891	NM_001025672	-0.482813	9.43805	-12.8512	4.6079e-08	2.23052e-06	Pspc1
A_44_P883826	TC586481	0.714002	10.6131	12.8468	4.6246e-08	2.2362e-06	NA
A_44_P702404	TC594701	0.473677	8.93614	12.8326	4.67882e-08	2.25999e-06	NA
A_44_P276276	ENSRNOT00000013630	0.721028	6.6971	12.8195	4.7297e-08	2.28212e-06	NA
A_44_P491796	NM_012881	-0.403101	7.1108	-12.8105	4.76502e-08	2.2967e-06	Spp1
A_44_P479359	NM_031063	-0.382202	9.11031	-12.7955	4.82431e-08	2.32279e-06	Mvk
A_42_P672545	NM_001031656	-0.372722	7.26711	-12.7876	4.85563e-08	2.33499e-06	Serinc2
A_44_P975601	NM_001014235	0.896885	9.34145	12.7865	4.86002e-08	2.33499e-06	Phf11l
A_44_P919600	TC627427	0.376428	9.4613	12.7758	4.90354e-08	2.35338e-06	NA
A_44_P372979	XM_216278	0.66058	11.0689	12.7735	4.91273e-08	2.35528e-06	Leprel2
A_44_P527795	ENSRNOT00000011008	0.467498	10.9904	12.7704	4.92514e-08	2.35872e-06	NA
A_42_P762618	NM_053425	-0.434246	13.4802	-12.7655	4.94533e-08	2.36336e-06	Ccs
A_44_P996338	ENSRNOT00000031608	0.391507	9.65352	12.7663	4.94204e-08	2.36336e-06	NA
A_44_P956990	AW144454	-0.31079	8.22742	-12.7567	4.98163e-08	2.36814e-06	NA
A_44_P1045680	NM_001013864	0.373657	7.58144	12.7573	4.97905e-08	2.36814e-06	Lpp
A_44_P793279	TC639826	0.460026	7.95594	12.7586	4.97367e-08	2.36814e-06	NA
A_44_P206985	NM_012767	0.548061	7.25891	12.7593	4.97087e-08	2.36814e-06	Gnrh1
A_44_P373209	NM_001013041	0.532402	11.0705	12.7608	4.96447e-08	2.36814e-06	Clk4
A_44_P375282	XM_344652	-0.408156	9.83284	-12.7503	5.00812e-08	2.37822e-06	Klhl14
A_44_P988207	BM392264	-0.549477	7.29371	-12.748	5.01747e-08	2.38015e-06	NA
A_42_P574411	XM_237957	-0.420501	12.2267	-12.7406	5.04848e-08	2.39234e-06	Thoc3
A_44_P440558	NM_031823	-0.465689	10.3889	-12.739	5.05485e-08	2.39284e-06	Wfs1
A_44_P487240	NM_017268	-0.47111	9.96253	-12.7214	5.1292e-08	2.42549e-06	Hmgcs1
A_43_P10689	XM_001055657	0.55481	10.2783	12.7112	5.17278e-08	2.44353e-06	Synm
A_44_P524359	NM_012904	0.714939	13.2036	12.701	5.2171e-08	2.46188e-06	Anxa1
A_44_P529477	NM_001077648	0.372855	8.21873	12.6992	5.22471e-08	2.46289e-06	Prdm2
A_44_P886440	DV722143	-0.446582	6.59347	-12.6955	5.24076e-08	2.46787e-06	NA
A_43_P12242	NM_022538	0.448578	9.20906	12.6934	5.25021e-08	2.46974e-06	Ppap2a
A_44_P309202	NM_001014027	-0.752004	13.2704	-12.6864	5.28077e-08	2.48152e-06	Slc25a22
A_44_P275029	NM_022715	0.564906	9.56768	12.6803	5.30755e-08	2.4915e-06	Mvp
A_44_P206985	NM_012767	0.597391	7.4028	12.6767	5.32348e-08	2.49638e-06	Gnrh1
A_44_P397495	NM_024359	0.876748	11.768	12.6752	5.32997e-08	2.49682e-06	Hif1a
A_44_P886240	TC606783	0.802027	9.80788	12.6699	5.35348e-08	2.50523e-06	NA
A_44_P513193	NM_012793	-0.544275	11.7884	-12.6655	5.37319e-08	2.51184e-06	Gamt
A_44_P196591	NM_022693	-0.432683	8.81565	-12.6536	5.42707e-08	2.53439e-06	Sh3bp4
A_43_P12202	NM_022289	0.382807	9.26458	12.6489	5.44838e-08	2.54171e-06	Snx16
A_44_P411912	NM_173339	-0.536756	6.42775	-12.6467	5.45809e-08	2.54361e-06	Ceacam10
A_44_P183784	NM_057103	-0.511786	6.52846	-12.6428	5.47599e-08	2.54931e-06	Akap12
A_44_P1019957	NM_017314	0.479635	16.9576	12.6395	5.49122e-08	2.55112e-06	Ubc
A_42_P535835	NM_001037218	0.451939	11.1146	12.6396	5.49055e-08	2.55112e-06	Radil
A_44_P973186	AW142467	-0.529564	12.5569	-12.6326	5.52292e-08	2.56321e-06	Shc1
A_44_P668927	TC595416	0.607177	12.1837	12.6165	5.59758e-08	2.59518e-06	NA
A_44_P299247	NM_012778	-0.46345	6.9553	-12.6133	5.61239e-08	2.59707e-06	Aqp1
A_44_P298465	NM_012707	0.577269	8.86188	12.6132	5.61319e-08	2.59707e-06	Gcg
A_43_P16582	CK601207	-0.557559	12.6717	-12.6113	5.62181e-08	2.59838e-06	NA
A_44_P213433	XM_343479	0.403996	8.39955	12.6044	5.65447e-08	2.6108e-06	Sema3b
A_44_P501783	ENSRNOT00000006755	0.631	10.0313	12.5923	5.71193e-08	2.63463e-06	NA
A_44_P772130	AW917766	0.393757	7.0489	12.5905	5.72068e-08	2.63596e-06	NA
A_44_P870678	TC607151	0.413018	7.17177	12.5873	5.7358e-08	2.64023e-06	NA
A_44_P196957	AF468695	-0.620729	8.66152	-12.5817	5.76285e-08	2.64726e-06	Plekha5
A_44_P1025454	NM_001034131	0.540625	13.7203	12.582	5.76176e-08	2.64726e-06	Foxp1
A_43_P17490	NM_001025740	-0.780614	9.61728	-12.574	5.80038e-08	2.66179e-06	Rrm2
A_44_P508602	NM_001012036	0.289036	12.1989	12.5616	5.86067e-08	2.68672e-06	Utp3
A_42_P548520	ENSRNOT00000000674	0.3697	12.5298	12.557	5.88381e-08	2.69458e-06	NA
A_44_P428691	NM_134383	-0.384569	8.61112	-12.5414	5.96095e-08	2.72714e-06	Elovl6
A_43_P12079	NM_021583	-0.702691	11.0953	-12.535	5.9934e-08	2.73356e-06	Ptges
A_44_P437945	NM_173837	0.507387	11.9918	12.5338	5.99927e-08	2.73356e-06	Bbc3
A_44_P348418	AW917057	0.382938	7.96439	12.5344	5.99632e-08	2.73356e-06	Npepo
A_44_P466417	NM_001047086	0.56724	7.03278	12.5367	5.98471e-08	2.73356e-06	Irf2
A_43_P23049	NM_001012183	-0.343464	9.06579	-12.5304	6.01657e-08	2.73866e-06	Cryz
A_44_P477819	NM_031588	0.712954	9.33814	12.5179	6.08033e-08	2.76489e-06	Nrg1
A_44_P457362	BC092654	0.496074	7.89212	12.515	6.0949e-08	2.76872e-06	Col16a1
A_44_P608624	CB718612	0.376943	7.89934	12.5112	6.11436e-08	2.77197e-06	NA
A_44_P400601	XM_238109	0.908725	9.16904	12.5121	6.10966e-08	2.77197e-06	NA
A_44_P825266	TC603718	-0.365825	10.5775	-12.5048	6.14772e-08	2.7836e-06	NA
A_44_P137618	NM_053610	-0.311275	14.1529	-12.5036	6.15352e-08	2.7836e-06	Prdx5
A_42_P650709	NM_001008288	-0.372984	12.0452	-12.5027	6.15856e-08	2.7836e-06	RGD1306954
A_42_P684538	NM_138827	0.516872	13.6378	12.4952	6.19765e-08	2.79565e-06	Slc2a1
A_44_P947165	TC643032	0.572066	8.60512	12.4956	6.1955e-08	2.79565e-06	NA
A_44_P467509	BE107198	0.589464	6.643	12.4898	6.22556e-08	2.80543e-06	NA
A_43_P22646	ENSRNOT00000005742	1.63099	8.57935	12.4729	6.31496e-08	2.84287e-06	NA
A_44_P364620	AI548256	0.544239	9.75503	12.4637	6.36423e-08	2.86219e-06	NA
A_44_P759995	XM_001065985	-0.552889	8.80257	-12.4551	6.41087e-08	2.88029e-06	LOC683447
A_44_P561933	TC582377	-0.385643	8.92699	-12.4537	6.41867e-08	2.88092e-06	NA
A_44_P929443	TC605414	-0.49993	9.87237	-12.4397	6.49487e-08	2.91069e-06	NA
A_43_P19155	ENSRNOT00000010211	0.341287	6.81319	12.4391	6.49793e-08	2.91069e-06	NA
A_43_P13870	CB547748	0.307041	6.69176	12.4327	6.53368e-08	2.92379e-06	NA
A_43_P20658	ENSRNOT00000006786	-0.34974	6.96281	-12.4209	6.59886e-08	2.95002e-06	NA
A_44_P301729	NM_012740	0.613809	6.7976	12.4185	6.6126e-08	2.95324e-06	Th
A_44_P293467	BQ203725	0.390073	6.59149	12.4157	6.62849e-08	2.9574e-06	Hprt1
A_44_P1042473	NM_139096	0.796112	13.9822	12.4094	6.66387e-08	2.96437e-06	Lgals3bp
A_44_P328136	NM_173096	1.12727	6.6282	12.41	6.66038e-08	2.96437e-06	Mx1
A_44_P172121	AI045568	0.838535	8.22448	12.41	6.66022e-08	2.96437e-06	NA
A_42_P783292	NM_017182	-0.428049	13.8721	-12.3962	6.73863e-08	2.99467e-06	H2afy
A_44_P279331	ENSRNOT00000018684	0.41372	9.19196	12.3785	6.84107e-08	3.03719e-06	NA
A_44_P960755	TC596991	0.975842	11.0281	12.3711	6.88419e-08	3.05333e-06	NA
A_44_P291862	BC090554	-0.363829	10.7137	-12.3691	6.89583e-08	3.05548e-06	NA
A_44_P398148	NM_054011	-0.348153	8.08508	-12.3674	6.90548e-08	3.05674e-06	Sh3bp5
A_44_P825523	XM_221048	0.399592	13.2496	12.3659	6.91459e-08	3.05777e-06	Smurf2
A_44_P324707	NM_012645	0.537933	12.2833	12.3565	6.96986e-08	3.07919e-06	RT1-Aw2
A_44_P337699	XM_215595	-0.593163	9.00245	-12.3498	7.0099e-08	3.09384e-06	Mnd1
A_43_P12843	NM_053539	-0.627144	12.2711	-12.3452	7.03751e-08	3.10298e-06	Idi1
A_44_P260170	ENSRNOT00000027777	-0.363206	7.92651	-12.3412	7.06155e-08	3.11054e-06	NA
A_44_P104271	ENSRNOT00000046486	-0.412588	7.6806	-12.3306	7.12589e-08	3.13385e-06	NA
A_44_P821841	A_44_P821841	0.345446	10.4974	12.3301	7.12839e-08	3.13385e-06	NA
A_42_P574153	NM_133320	0.345522	13.0319	12.3169	7.20938e-08	3.16636e-06	Ndel1
A_44_P653870	NM_024384	0.394572	9.69588	12.312	7.23947e-08	3.17338e-06	Thoc6
A_44_P855350	TC643741	0.728857	8.41957	12.3122	7.23843e-08	3.17338e-06	NA
A_44_P397495	NM_024359	0.880167	11.7556	12.3013	7.30607e-08	3.19635e-06	Hif1a
A_44_P853145	CK840482	0.513008	10.6833	12.3017	7.30352e-08	3.19635e-06	NA
A_44_P110972	ENSRNOT00000007882	-0.518541	6.70866	-12.2975	7.3297e-08	3.20357e-06	NA
A_44_P109600	NM_013156	0.877226	15.7153	12.2913	7.36859e-08	3.21433e-06	Ctsl1
A_42_P686078	AW143067	0.474693	8.3771	12.2916	7.36679e-08	3.21433e-06	NA
A_44_P154436	ENSRNOT00000021972	-0.350313	10.2102	-12.2823	7.42595e-08	3.23309e-06	NA
A_44_P871211	TC616180	0.490942	7.83885	12.2831	7.42038e-08	3.23309e-06	NA
A_44_P605123	DV716579	-0.58164	10.199	-12.2717	7.49339e-08	3.25615e-06	NA
A_44_P190136	ENSRNOT00000058636	0.53531	6.75256	12.2721	7.49106e-08	3.25615e-06	NA
A_44_P276087	NM_138876	0.420622	6.73957	12.2703	7.50219e-08	3.25683e-06	Ampd1
A_44_P182463	ENSRNOT00000023460	-0.644458	8.58633	-12.269	7.51101e-08	3.25752e-06	NA
A_44_P409496	NM_023962	0.3617	8.68944	12.2651	7.53583e-08	3.26514e-06	Pdgfd
A_44_P902718	DN933938	0.478592	7.93683	12.2623	7.55425e-08	3.26683e-06	Pdlim5
A_44_P112362	NM_001009709	0.519331	7.82017	12.2625	7.55274e-08	3.26683e-06	Tmem140
A_44_P944786	TC617673	-0.436115	8.993	-12.2515	7.62446e-08	3.29403e-06	NA
A_42_P841704	ENSRNOT00000058306	0.555958	7.65692	12.2459	7.66103e-08	3.30666e-06	NA
A_44_P452527	A_44_P452527	0.452343	12.7884	12.2392	7.70544e-08	3.32264e-06	NA
A_44_P997737	AA942848	-0.469964	8.94063	-12.2355	7.72977e-08	3.32994e-06	NA
A_44_P561324	BC081753	0.448649	13.2985	12.2258	7.79406e-08	3.35443e-06	Akap1
A_44_P408520	NM_031569	-0.315573	6.43175	-12.2225	7.81618e-08	3.36074e-06	Oprl1
A_43_P15427	NM_022670	0.392314	6.60545	12.2163	7.85811e-08	3.37554e-06	Sct
A_44_P386349	NM_199408	0.562776	13.2641	12.2098	7.90245e-08	3.39135e-06	Gpr177
A_44_P367421	DV728079	0.348236	10.8208	12.2064	7.92545e-08	3.39798e-06	NA
A_44_P184614	NM_212517	-0.352937	11.1231	-12.2051	7.9341e-08	3.39845e-06	Ndufa11
A_43_P19519	XM_223781	0.50382	8.97044	12.2012	7.96103e-08	3.40675e-06	Vcl
A_44_P342047	ENSRNOT00000027375	-0.513777	7.60261	-12.1931	8.01676e-08	3.42734e-06	NA
A_43_P12871	NM_053613	-0.413745	9.0537	-12.189	8.04504e-08	3.42965e-06	Rtn4r
A_44_P193736	AI011505	0.51026	7.3	12.1891	8.04428e-08	3.42965e-06	NA
A_44_P449551	NM_153316	0.300986	8.06729	12.1907	8.03317e-08	3.42965e-06	Slc35e4
A_42_P708181	ENSRNOT00000047692	-0.349267	10.4851	-12.1833	8.08462e-08	3.43677e-06	NA
A_44_P1010500	NM_001011959	0.617371	14.025	12.184	8.07986e-08	3.43677e-06	Ppgb
A_44_P825644	TC608734	0.427532	9.48142	12.1841	8.07914e-08	3.43677e-06	NA
A_44_P704618	TC605286	-0.529009	8.17932	-12.1759	8.13616e-08	3.45541e-06	NA
A_44_P123333	NM_013124	0.419424	7.90109	12.1693	8.18261e-08	3.47186e-06	Pparg
A_44_P684463	TC586029	-0.494103	7.89285	-12.1549	8.28496e-08	3.5083e-06	NA
A_44_P914723	ENSRNOT00000005939	0.310933	12.2253	12.154	8.29187e-08	3.5083e-06	NA
A_44_P1057403	XM_220982	0.5273	14.8895	12.1556	8.27999e-08	3.5083e-06	Ptrf
A_44_P356320	ENSRNOT00000054906	-0.418914	7.08598	-12.1512	8.31167e-08	3.51008e-06	NA
A_44_P397495	NM_024359	0.868301	11.7303	12.1519	8.30658e-08	3.51008e-06	Hif1a
A_44_P110110	NM_012837	0.528247	13.2908	12.149	8.32742e-08	3.51344e-06	Cst3
A_44_P1024756	XM_343196	0.404226	6.59398	12.1336	8.43916e-08	3.55725e-06	Mybpc1
A_42_P684538	NM_138827	0.519449	13.6472	12.1307	8.46015e-08	3.56276e-06	Slc2a1
A_44_P150317	BF550562	-0.533078	10.0198	-12.1281	8.47896e-08	3.56734e-06	NA
A_44_P823938	TC594613	0.412291	7.90859	12.1267	8.4895e-08	3.56844e-06	NA
A_44_P686616	TC604897	0.574603	7.44358	12.124	8.50923e-08	3.5734e-06	NA
A_42_P794172	ENSRNOT00000042097	0.407854	9.52755	12.119	8.5464e-08	3.58566e-06	NA
A_44_P623645	TC608485	-0.369132	7.26585	-12.1138	8.58494e-08	3.59848e-06	NA
A_42_P669954	BF559364	0.459672	7.95345	12.1074	8.63229e-08	3.61496e-06	NA
A_44_P560681	TC610097	-0.630093	7.92004	-12.0901	8.76321e-08	3.66638e-06	NA
A_42_P667292	NM_080903	0.309826	6.28956	12.0889	8.77228e-08	3.66676e-06	Trim63
A_44_P700166	A_44_P700166	0.53728	7.93817	12.0831	8.81631e-08	3.67834e-06	NA
A_42_P664913	ENSRNOT00000039909	0.391409	8.51735	12.0841	8.80878e-08	3.67834e-06	NA
A_42_P659682	AW143252	-0.77738	8.72234	-12.0805	8.83627e-08	3.67931e-06	NA
A_44_P290539	NM_001013096	-0.583013	11.674	-12.0796	8.84316e-08	3.67931e-06	Mycn
A_44_P177369	BI290063	0.474012	8.04946	12.0809	8.83357e-08	3.67931e-06	Plag1
A_44_P533794	NM_130426	0.605345	10.1113	12.0728	8.89554e-08	3.69769e-06	Tnfrsf1b
A_44_P257893	ENSRNOT00000022648	0.521262	6.6095	12.057	9.01866e-08	3.74196e-06	NA
A_44_P437896	NM_012513	0.404539	6.46591	12.0574	9.01558e-08	3.74196e-06	Bdnf
A_42_P820023	NM_080477	0.602404	8.09104	12.0485	9.08554e-08	3.76623e-06	Pfkfb2
A_44_P322910	NM_012801	-0.42223	10.4826	-12.044	9.12143e-08	3.77763e-06	Pdgfa
A_43_P14131	NM_053453	-0.585823	10.1901	-12.0423	9.13491e-08	3.77974e-06	Rgs2
A_44_P189696	XM_001064803	-0.315892	8.8171	-12.0405	9.14942e-08	3.78226e-06	LOC683179
A_44_P974489	ENSRNOT00000024587	-0.333764	9.91045	-12.0345	9.19698e-08	3.79699e-06	NA
A_43_P10714	XM_001053368	-1.0322	12.1447	-12.0339	9.2019e-08	3.79699e-06	Mro
A_44_P102628	NM_021688	-0.842434	10.4877	-12.0301	9.23264e-08	3.80618e-06	Kcnk1
A_44_P381360	AW915808	0.601727	9.46382	12.0273	9.25452e-08	3.80823e-06	NA
A_44_P199553	ENSRNOT00000034334	0.412194	9.51587	12.0284	9.24617e-08	3.80823e-06	NA
A_44_P197140	A_44_P197140	-0.377176	7.7457	-12.0245	9.27732e-08	3.81412e-06	NA
A_43_P16221	ENSRNOT00000011972	-0.743958	7.92761	-12.0178	9.33187e-08	3.83305e-06	NA
A_44_P762950	TC623486	0.904994	10.9056	12.0092	9.40221e-08	3.85842e-06	NA
A_44_P437214	AI045555	-0.412415	6.64127	-12.0027	9.45581e-08	3.87236e-06	Fam132a
A_44_P520159	NM_017255	-0.520166	9.69704	-12.0019	9.462e-08	3.87236e-06	P2ry2
A_43_P23282	ENSRNOT00000047831	0.565053	8.77148	12.0032	9.45179e-08	3.87236e-06	NA
A_43_P21810	NM_001025000	-0.49357	6.79575	-11.9996	9.48138e-08	3.8748e-06	Iyd
A_43_P10241	CB606336	-0.437722	10.0525	-11.9988	9.48743e-08	3.8748e-06	NA
A_43_P14813	TC575084	-0.594437	12.5253	-11.9981	9.49376e-08	3.8748e-06	NA
A_44_P837569	XM_001074928	-0.338655	12.2334	-11.9967	9.50525e-08	3.87597e-06	Atp8b2
A_44_P686919	TC581331	-0.723199	9.38999	-11.9932	9.5341e-08	3.88071e-06	NA
A_44_P701459	TC598211	0.588917	9.82858	11.9934	9.53242e-08	3.88071e-06	NA
A_44_P1007131	NM_022607	-0.371383	12.5804	-11.9879	9.57818e-08	3.89513e-06	Ndufv3
A_43_P19094	ENSRNOT00000014074	-0.403941	8.71414	-11.9828	9.62143e-08	3.90918e-06	NA
A_44_P1004150	NM_001012194	-0.408489	11.4812	-11.9771	9.66916e-08	3.92503e-06	Vrk1
A_44_P1006090	ENSRNOT00000057978	-0.667997	11.0533	-11.965	9.77253e-08	3.96342e-06	NA
A_44_P421405	NM_053360	-0.374063	8.38876	-11.9618	9.79987e-08	3.97093e-06	Sh3kbp1
A_44_P1016061	DV729072	0.607812	9.72026	11.9593	9.82143e-08	3.97609e-06	NA
A_44_P928928	ENSRNOT00000044499	-0.365003	12.8841	-11.9502	9.90011e-08	4.00434e-06	NA
A_44_P763752	TC614286	0.370408	7.04764	11.9406	9.9831e-08	4.03428e-06	NA
A_42_P543774	NM_144755	0.608195	13.113	11.9265	1.01076e-07	4.08094e-06	Trib3
A_44_P809389	TC635205	-0.544185	6.93883	-11.9214	1.01527e-07	4.09287e-06	NA
A_44_P1041460	ENSRNOT00000009730	0.399073	11.2886	11.9212	1.01553e-07	4.09287e-06	NA
A_44_P643501	AI059089	0.854193	9.26255	11.9189	1.01758e-07	4.09744e-06	NA
A_44_P945950	TC609811	0.408868	7.81517	11.9135	1.0224e-07	4.11318e-06	NA
A_43_P15253	NM_012967	0.38893	11.945	11.9071	1.02814e-07	4.13257e-06	Icam1
A_44_P1051281	ENSRNOT00000003318	0.414956	12.6804	11.8998	1.03476e-07	4.15547e-06	NA
A_44_P899616	ENSRNOT00000016152	-1.09578	9.73674	-11.8968	1.03752e-07	4.16284e-06	NA
A_42_P532458	XM_215701	-0.384059	12.1481	-11.8922	1.0417e-07	4.16436e-06	Papss1
A_44_P314081	ENSRNOT00000014546	-0.482894	9.21359	-11.8913	1.04252e-07	4.16436e-06	NA
A_44_P534772	ENSRNOT00000017613	0.363845	7.56994	11.8928	1.04119e-07	4.16436e-06	NA
A_43_P15253	NM_012967	0.405868	11.8751	11.8939	1.04015e-07	4.16436e-06	Icam1
A_44_P727893	CX569326	0.468185	7.19752	11.8947	1.03943e-07	4.16436e-06	NA
A_44_P286430	ENSRNOT00000010609	-0.465077	7.11301	-11.89	1.0437e-07	4.16536e-06	NA
A_44_P1037997	BG670699	0.438416	11.166	11.8831	1.05008e-07	4.18339e-06	NA
A_44_P397495	NM_024359	0.886022	11.8775	11.8837	1.0495e-07	4.18339e-06	Hif1a
A_44_P759962	XM_001070056	0.420645	8.22479	11.8791	1.05384e-07	4.19466e-06	LOC365232
A_44_P100790	XM_233376	-0.408111	7.77106	-11.8656	1.06644e-07	4.23734e-06	RGD1310012
A_44_P608475	TC633776	0.499356	7.6648	11.8663	1.06575e-07	4.23734e-06	NA
A_44_P397495	NM_024359	0.882698	11.8112	11.8555	1.07597e-07	4.27145e-06	Hif1a
A_44_P607386	TC645077	0.527959	9.34974	11.8507	1.08047e-07	4.28552e-06	NA
A_44_P555418	BC088114	-0.417975	11.9721	-11.8363	1.09433e-07	4.33667e-06	Gcsh
A_42_P693964	NM_181087	-0.463177	7.03408	-11.8338	1.09678e-07	4.33879e-06	Cyp26b1
A_44_P175654	A_44_P175654	-0.457439	9.90569	-11.8338	1.09679e-07	4.33879e-06	NA
A_42_P664699	NM_080478	-0.401687	9.83526	-11.8325	1.098e-07	4.33976e-06	Apbb1
A_44_P386866	ENSRNOT00000027047	0.364682	13.1146	11.8285	1.10189e-07	4.3513e-06	NA
A_44_P607583	NM_001007706	0.366195	12.5556	11.819	1.11125e-07	4.38443e-06	RGD1359191
A_44_P759863	AY623034	-0.52368	8.50694	-11.8167	1.11352e-07	4.38955e-06	Glt8d3
A_42_P547856	NM_012713	-0.33382	6.40694	-11.8126	1.11757e-07	4.3944e-06	Prkcb
A_44_P680622	XM_233524	-0.389564	8.04602	-11.8125	1.11763e-07	4.3944e-06	Clspn
A_42_P525454	ENSRNOT00000014310	0.774029	13.1926	11.8115	1.11866e-07	4.3944e-06	NA
A_44_P1013113	ENSRNOT00000039554	0.318389	8.57161	11.8117	1.11839e-07	4.3944e-06	NA
A_44_P128848	A_44_P128848	0.552144	8.69147	11.81	1.12009e-07	4.39617e-06	NA
A_44_P1026641	ENSRNOT00000046552	0.37339	6.78609	11.8074	1.12268e-07	4.40251e-06	NA
A_43_P13386	NM_139333	-0.893636	9.29249	-11.8053	1.12479e-07	4.40693e-06	Prpf19
A_42_P684538	NM_138827	0.502361	13.4783	11.8028	1.12729e-07	4.4129e-06	Slc2a1
A_42_P702550	NM_012661	0.421667	10.4951	11.7998	1.13027e-07	4.42074e-06	Sts
A_43_P12761	NM_053311	0.400431	9.85088	11.7955	1.1346e-07	4.4338e-06	Atp2b1
A_44_P852537	ENSRNOT00000010672	0.40811	10.0352	11.7934	1.13669e-07	4.43811e-06	NA
A_44_P239162	XM_343159	-0.378791	9.11855	-11.7793	1.15098e-07	4.48722e-06	Dot1l
A_44_P299909	NM_001017932	-0.326872	8.7329	-11.7783	1.152e-07	4.48722e-06	Wdr55
A_44_P309266	ENSRNOT00000021297	-0.472056	11.0928	-11.7781	1.15226e-07	4.48722e-06	NA
A_44_P607877	A_44_P607877	-0.345626	9.04207	-11.7767	1.15362e-07	4.48866e-06	NA
A_44_P102725	XM_001057808	-0.455531	7.57073	-11.7715	1.159e-07	4.49611e-06	Nkpd1
A_44_P116652	NM_019298	-0.415313	9.30113	-11.7713	1.15915e-07	4.49611e-06	Chrnd
A_44_P792030	TC589777	-0.391704	11.232	-11.7701	1.16041e-07	4.49611e-06	NA
A_42_P597242	NM_201560	0.287897	12.0398	11.77	1.16053e-07	4.49611e-06	RGD1303142
A_44_P539359	NM_001079888	0.44202	8.02118	11.7715	1.15899e-07	4.49611e-06	Mmp28
A_43_P13290	NM_138530	-0.632319	8.42997	-11.7684	1.16222e-07	4.49877e-06	Pbld
A_44_P607510	TC595599	0.340635	7.16427	11.7663	1.16435e-07	4.50315e-06	NA
A_44_P1026848	NM_031689	0.330365	6.45919	11.7585	1.1724e-07	4.53041e-06	Cryba4
A_44_P361041	ENSRNOT00000041225	-0.385148	9.40508	-11.752	1.17922e-07	4.55255e-06	NA
A_44_P156513	NM_031124	0.338268	7.28714	11.7511	1.18016e-07	4.55255e-06	Stx3
A_42_P712949	BC097431	-0.376649	9.51382	-11.7439	1.18772e-07	4.57782e-06	Fbxo23
A_43_P15113	ENSRNOT00000029583	-0.360459	7.10574	-11.7351	1.19711e-07	4.61007e-06	NA
A_44_P119019	NM_012829	0.393911	10.5424	11.7336	1.19867e-07	4.61212e-06	Cck
A_44_P1008888	NM_053968	-0.521027	12.8337	-11.7304	1.20209e-07	4.61552e-06	Mt3
A_42_P667914	NM_134394	0.404984	12.5483	11.7299	1.20263e-07	4.61552e-06	Atg3
A_44_P244063	XM_001056684	0.665957	8.82334	11.7318	1.20063e-07	4.61552e-06	LOC363458
A_42_P601971	ENSRNOT00000008184	0.346223	6.55253	11.7185	1.21489e-07	4.6586e-06	NA
A_44_P408520	NM_031569	-0.40326	6.43575	-11.7174	1.21617e-07	4.65934e-06	Oprl1
A_44_P299247	NM_012778	-0.539915	7.03167	-11.7165	1.21716e-07	4.65934e-06	Aqp1
A_44_P554299	BE110908	-0.341126	6.99046	-11.7074	1.22702e-07	4.69017e-06	Rmnd5b
A_44_P445004	NM_053424	0.673792	10.1336	11.7072	1.22729e-07	4.69017e-06	Slc4a4
A_44_P1024567	XM_341241	0.396489	11.0628	11.7003	1.23486e-07	4.71508e-06	Mxd4
A_43_P14144	XM_222855	0.346839	13.7433	11.6984	1.23692e-07	4.71894e-06	Uck2
A_44_P440885	ENSRNOT00000023565	0.491597	7.08051	11.6915	1.24459e-07	4.74421e-06	NA
A_44_P102369	NM_145879	-0.353529	7.19726	-11.6901	1.24611e-07	4.74598e-06	Socs1
A_42_P694679	ENSRNOT00000027622	-0.395376	8.24268	-11.6873	1.24924e-07	4.75388e-06	NA
A_44_P480463	XM_344365	-0.44502	7.16876	-11.6748	1.26326e-07	4.80317e-06	NA
A_43_P13225	NM_133598	-0.403629	13.9552	-11.6697	1.26899e-07	4.82088e-06	Gcsh
A_44_P1052046	ENSRNOT00000049859	-0.567802	7.18117	-11.6588	1.28153e-07	4.86439e-06	NA
A_44_P918516	TC602984	0.670581	8.93055	11.6575	1.28292e-07	4.86558e-06	NA
A_43_P15253	NM_012967	0.400611	11.8763	11.6546	1.28626e-07	4.87416e-06	Icam1
A_44_P554917	NM_206848	0.502221	12.135	11.6537	1.28738e-07	4.87427e-06	RT1-Cl
A_44_P333550	NM_001013986	-0.394661	7.84249	-11.6519	1.28942e-07	4.87792e-06	LOC305076
A_42_P518033	NM_012851	-0.311797	12.0294	-11.6503	1.29123e-07	4.88066e-06	Hsd17b1
A_44_P525059	NM_001010946	-0.34426	7.34279	-11.6453	1.29712e-07	4.89881e-06	Ficd
A_44_P252210	NM_022584	-0.396861	10.0721	-11.6383	1.30528e-07	4.92549e-06	Txnrd2
A_44_P270395	XM_213626	0.752214	10.4743	11.6272	1.31828e-07	4.97038e-06	Pvrl3
A_44_P313215	AI010816	0.570581	11.2188	11.6172	1.33018e-07	5.00687e-06	NA
A_44_P276990	NM_001014088	0.441642	7.25575	11.6176	1.32966e-07	5.00687e-06	Eepd1
A_44_P1011855	ENSRNOT00000031577	0.327891	11.5642	11.6141	1.33384e-07	5.01644e-06	NA
A_44_P127156	M55017	0.534163	13.1161	11.604	1.34603e-07	5.05805e-06	NA
A_44_P1003212	NM_012756	0.462423	9.4749	11.6011	1.34951e-07	5.06693e-06	Igf2r
A_43_P14062	NM_017258	0.66892	14.2186	11.5948	1.35724e-07	5.09168e-06	Btg1
A_44_P214797	AW917567	0.561178	9.93866	11.5835	1.37112e-07	5.13949e-06	NA
A_42_P684538	NM_138827	0.490811	13.4273	11.5785	1.37727e-07	5.15396e-06	Slc2a1
A_42_P684538	NM_138827	0.508985	13.5736	11.5787	1.37706e-07	5.15396e-06	Slc2a1
A_44_P350074	XM_001075009	-0.615229	11.5907	-11.5772	1.37887e-07	5.15565e-06	Mbnl2
A_44_P825142	TC612480	-0.351244	9.30226	-11.5722	1.38506e-07	5.1745e-06	NA
A_44_P180060	ENSRNOT00000009295	-0.448799	12.3879	-11.5703	1.38746e-07	5.17918e-06	NA
A_44_P1047966	XM_342386	0.414752	6.45952	11.5628	1.39694e-07	5.21022e-06	Sohlh1
A_44_P980178	TC612943	0.474699	7.80548	11.5596	1.40099e-07	5.22099e-06	NA
A_44_P361047	ENSRNOT00000041225	-0.415991	9.45566	-11.555	1.40675e-07	5.23815e-06	NA
A_44_P725683	AW915625	0.868811	9.93888	11.5448	1.41982e-07	5.28244e-06	NA
A_43_P10651	BX883046	0.756137	10.3397	11.5437	1.42115e-07	5.28301e-06	NA
A_44_P243619	XM_342569	0.415622	8.48373	11.5401	1.42576e-07	5.29579e-06	NA
A_42_P566906	NM_001006966	-0.377601	13.4629	-11.5248	1.44571e-07	5.36545e-06	Peci
A_44_P419810	XM_001062589	-0.364854	8.08196	-11.5234	1.44746e-07	5.36751e-06	Ppil5
A_43_P13545	CB547816	0.501788	7.10679	11.512	1.46245e-07	5.41865e-06	Abcc5
A_43_P11729	NM_013134	-0.373935	7.29518	-11.5028	1.47475e-07	5.45974e-06	Hmgcr
A_44_P206985	NM_012767	0.541754	7.24349	11.4855	1.49805e-07	5.54141e-06	Gnrh1
A_44_P638274	TC590186	0.488787	7.27778	11.4817	1.50324e-07	5.55607e-06	NA
A_42_P675672	NM_001037094	0.310232	11.474	11.4782	1.50796e-07	5.56894e-06	LOC292069
A_44_P342550	ENSRNOT00000051257	-0.403233	7.44331	-11.475	1.51231e-07	5.57978e-06	NA
A_44_P774038	AW143275	-0.597893	11.8371	-11.4743	1.51337e-07	5.57978e-06	NA
A_44_P419275	NM_053343	0.384716	7.26216	11.4728	1.51536e-07	5.58254e-06	Dclk1
A_42_P484738	NM_022266	0.456621	13.3344	11.4609	1.53186e-07	5.63869e-06	Ctgf
A_44_P1004959	NM_001047850	0.328824	10.9575	11.4533	1.54246e-07	5.67308e-06	Thoc1
A_44_P481667	ENSRNOT00000012204	0.397231	10.3187	11.44	1.5613e-07	5.73768e-06	NA
A_43_P22326	NM_001034011	0.405504	8.68336	11.4329	1.57137e-07	5.76999e-06	Sft2d2
A_44_P867246	NM_001008839	0.568583	15.1351	11.4315	1.57335e-07	5.77254e-06	RT1-CE16
A_44_P299247	NM_012778	-0.546666	7.02509	-11.4276	1.57891e-07	5.78422e-06	Aqp1
A_44_P382020	ENSRNOT00000025560	-0.369224	8.90341	-11.4275	1.5791e-07	5.78422e-06	NA
A_44_P487021	NM_001002830	-0.466787	7.78437	-11.426	1.58119e-07	5.78715e-06	Rasl11b
A_42_P828773	BF559590	-0.482996	8.0161	-11.4221	1.58683e-07	5.80241e-06	NA
A_44_P294359	XM_580041	0.542641	9.05407	11.4214	1.58794e-07	5.80241e-06	RGD1564792
A_43_P11481	NM_012600	-0.476426	11.4553	-11.4106	1.60366e-07	5.85512e-06	Me1
A_44_P546204	NM_001077635	0.443921	8.87395	11.4082	1.60713e-07	5.86303e-06	Acbd5
A_44_P271720	NM_022523	-0.389708	11.4161	-11.3997	1.61968e-07	5.90403e-06	Cd151
A_42_P746089	XM_001059359	0.309508	14.4476	11.3946	1.6272e-07	5.92663e-06	Sf3b5
A_42_P684538	NM_138827	0.509712	13.5897	11.3774	1.65301e-07	6.01579e-06	Slc2a1
A_44_P408520	NM_031569	-0.293447	6.30997	-11.3762	1.65475e-07	6.01726e-06	Oprl1
A_44_P163669	ENSRNOT00000051834	-0.416742	7.0761	-11.3683	1.66671e-07	6.05163e-06	NA
A_44_P1051685	NM_001079698	0.389176	8.79828	11.3673	1.66824e-07	6.05163e-06	Cxxc1
A_44_P612186	BU760453	0.632943	10.028	11.3681	1.66701e-07	6.05163e-06	NA
A_44_P272894	NM_031238	-0.410331	8.38695	-11.3644	1.67267e-07	6.05796e-06	Sh3gl3
A_44_P149188	NM_022500	0.577184	16.4125	11.3648	1.67207e-07	6.05796e-06	Ftl
A_44_P114869	NM_022500	0.536095	15.1469	11.3522	1.69151e-07	6.12125e-06	Ftl
A_42_P604382	ENSRNOT00000011554	-0.465258	7.01984	-11.3472	1.69932e-07	6.13965e-06	NA
A_44_P1000449	ENSRNOT00000043859	0.529412	12.1844	11.3472	1.69929e-07	6.13965e-06	NA
A_44_P107372	NM_001008840	0.48835	14.931	11.344	1.70427e-07	6.15261e-06	RT1-CE2
A_44_P468956	XM_234275	0.483703	7.64312	11.3372	1.71492e-07	6.18609e-06	Daam1
A_44_P675125	TC613623	-0.448211	6.90768	-11.334	1.71999e-07	6.19941e-06	NA
A_44_P408520	NM_031569	-0.348965	6.41678	-11.3302	1.72592e-07	6.21136e-06	Oprl1
A_44_P249161	NM_138710	-0.485094	14.4183	-11.3301	1.72607e-07	6.21136e-06	Dab2ip
A_42_P837288	NM_031095	0.381267	9.64942	11.3283	1.72899e-07	6.21689e-06	Renbp
A_44_P121015	NM_053729	-0.267098	12.8596	-11.3253	1.73382e-07	6.22928e-06	Tdg
A_44_P799470	BF563211	-0.372275	7.26651	-11.3167	1.7475e-07	6.27344e-06	NA
A_44_P357089	NM_022272	0.338961	7.15232	11.3088	1.76025e-07	6.3142e-06	Fbxl20
A_44_P602122	NM_001047845	0.532171	9.62099	11.304	1.76801e-07	6.33193e-06	NA
A_44_P592726	TC599238	0.567077	7.88487	11.304	1.76791e-07	6.33193e-06	NA
A_44_P291071	ENSRNOT00000057506	0.420984	7.53981	11.2996	1.77515e-07	6.35243e-06	NA
A_44_P164824	XM_221962	-0.551017	11.9158	-11.2982	1.77747e-07	6.35569e-06	Ttyh3
A_43_P10430	TC602770	0.633299	11.9106	11.2959	1.78117e-07	6.36387e-06	NA
A_44_P537410	NM_139260	0.346182	8.29631	11.2938	1.78471e-07	6.36641e-06	Il3ra
A_44_P486914	NM_012952	0.329901	8.78272	11.2945	1.78346e-07	6.36641e-06	Fgf9
A_43_P15269	NM_017167	-0.484577	6.72962	-11.2914	1.78865e-07	6.37037e-06	Oprk1
A_44_P381270	ENSRNOT00000045749	0.56689	9.46432	11.2914	1.78857e-07	6.37037e-06	NA
A_43_P11838	NM_017148	0.377729	12.8425	11.2899	1.79111e-07	6.3741e-06	Csrp1
A_44_P244257	NM_139263	0.501629	8.81471	11.2833	1.80196e-07	6.40765e-06	Fgd4
A_44_P963064	TC603883	0.397226	7.08414	11.2813	1.80536e-07	6.41467e-06	NA
A_44_P1019245	NM_022548	-0.576722	11.3097	-11.2742	1.81712e-07	6.44844e-06	Zmat3
A_44_P123333	NM_013124	0.380247	7.79858	11.2738	1.81773e-07	6.44844e-06	Pparg
A_42_P821549	BI395616	-0.471625	6.95773	-11.2612	1.839e-07	6.51875e-06	NA
A_44_P1050015	NM_176857	0.544153	9.66308	11.2453	1.86622e-07	6.61004e-06	Vcpip1
A_43_P19741	XM_216055	-0.465419	6.64906	-11.2399	1.8756e-07	6.63805e-06	Crygn
A_42_P537091	NM_178103	-0.552176	8.98597	-11.2388	1.87747e-07	6.63943e-06	Fam12b
A_44_P104687	M84211	0.588899	8.96318	11.2365	1.88141e-07	6.64816e-06	Kcnc3
A_44_P313810	NM_019234	-0.413102	7.68354	-11.2313	1.89047e-07	6.67491e-06	Dync1i1
A_42_P547856	NM_012713	-0.277218	6.41872	-11.2297	1.89323e-07	6.67941e-06	Prkcb
A_44_P118688	NM_133418	-0.407206	10.5421	-11.2232	1.90467e-07	6.70927e-06	Slc25a10
A_44_P296468	AI071174	0.403537	8.13706	11.2238	1.90361e-07	6.70927e-06	NA
A_44_P824386	TC618056	0.421207	7.354	11.2219	1.90702e-07	6.71229e-06	NA
A_43_P20631	ENSRNOT00000001401	0.432456	9.31138	11.218	1.91398e-07	6.73154e-06	NA
A_43_P21386	CB546740	0.37579	7.80848	11.2082	1.93131e-07	6.78716e-06	NA
A_44_P283339	NM_001004249	0.310656	11.1335	11.2065	1.93435e-07	6.79256e-06	Tmed3
A_44_P237153	NM_022274	-0.6743	12.2832	-11.1972	1.95118e-07	6.84632e-06	Birc5
A_42_P797965	ENSRNOT00000018497	0.352683	12.3214	11.1881	1.96759e-07	6.8985e-06	NA
A_42_P545943	NM_019291	0.469838	10.1472	11.1842	1.97483e-07	6.91852e-06	Car2
A_42_P503768	NM_001009466	-0.53049	10.828	-11.1815	1.97969e-07	6.93014e-06	Gemin6
A_44_P918566	TC593044	0.5691	6.73072	11.1791	1.98418e-07	6.94048e-06	NA
A_44_P838603	DV714996	-0.426348	9.74964	-11.1668	2.007e-07	7.00395e-06	Pycr1
A_44_P577645	TC601740	0.426286	7.60969	11.1676	2.0055e-07	7.00395e-06	NA
A_44_P623610	TC612847	0.931421	9.14794	11.1684	2.0039e-07	7.00395e-06	NA
A_44_P558390	XM_218824	-0.276875	10.461	-11.1614	2.01693e-07	7.03316e-06	RGD1311021
A_44_P976212	TC630316	-0.39752	8.4492	-11.1571	2.02503e-07	7.05594e-06	NA
A_44_P387735	BG375381	0.514682	7.36994	11.1561	2.02702e-07	7.05741e-06	NA
A_44_P730016	TC599266	0.57173	9.15428	11.1521	2.03459e-07	7.0783e-06	NA
A_44_P654037	TC593156	-0.416429	9.20908	-11.1439	2.05013e-07	7.12687e-06	NA
A_44_P373012	XM_233381	-0.377787	8.11806	-11.1422	2.05341e-07	7.13275e-06	RGD1310376
A_44_P405130	NM_053332	-0.362413	7.1644	-11.1413	2.05514e-07	7.13325e-06	Cubn
A_44_P774946	AW143545	-0.407628	8.31259	-11.1401	2.0574e-07	7.1356e-06	NA
A_44_P137782	ENSRNOT00000026030	-0.552431	9.48244	-11.1132	2.10959e-07	7.30896e-06	NA
A_44_P464812	ENSRNOT00000041689	0.319187	6.65699	11.1118	2.11226e-07	7.30896e-06	NA
A_44_P313652	M10094	0.440918	8.96826	11.1123	2.11142e-07	7.30896e-06	RT1-Aw2
A_42_P655047	ENSRNOT00000008270	-0.427999	6.44218	-11.1107	2.11441e-07	7.3108e-06	NA
A_44_P607517	TC589290	0.407122	6.95858	11.1031	2.1296e-07	7.35765e-06	NA
A_44_P700209	TC594722	0.453155	7.30107	11.1021	2.13154e-07	7.35873e-06	NA
A_44_P176342	BG663185	0.321757	7.02538	11.0998	2.1362e-07	7.36915e-06	NA
A_44_P792143	AW920896	0.444433	9.44981	11.0968	2.14204e-07	7.38365e-06	NA
A_44_P289637	NM_012651	-0.476373	7.56706	-11.0947	2.14623e-07	7.38678e-06	Slc4a1
A_44_P450284	XM_227986	0.498367	12.7023	11.095	2.14562e-07	7.38678e-06	NA
A_44_P443228	ENSRNOT00000024328	-0.451909	10.2039	-11.0932	2.14937e-07	7.39194e-06	NA
A_44_P168986	ENSRNOT00000042292	-0.435821	15.233	-11.0922	2.15139e-07	7.39323e-06	NA
A_43_P11965	NM_019186	0.568229	10.6881	11.0892	2.1574e-07	7.40821e-06	Arl4a
A_44_P905623	BF523192	0.381917	8.98054	11.0837	2.16843e-07	7.44042e-06	NA
A_44_P370190	NM_138881	0.656126	6.4161	11.0753	2.18561e-07	7.49366e-06	Rsad2
A_44_P433865	ENSRNOT00000011490	0.352165	8.36654	11.0665	2.20359e-07	7.54958e-06	NA
A_43_P21938	ENSRNOT00000003792	-0.411327	8.1584	-11.0599	2.21736e-07	7.59095e-06	NA
A_42_P792945	NM_053962	0.660747	9.89425	11.0586	2.22008e-07	7.59451e-06	Sds
A_44_P808578	TC582788	-0.300971	8.08094	-11.0531	2.23152e-07	7.62783e-06	NA
A_44_P491796	NM_012881	-0.35976	7.15326	-11.0504	2.23707e-07	7.64099e-06	Spp1
A_44_P468193	NM_145773	-0.373316	8.95618	-11.0489	2.24029e-07	7.64288e-06	Mxd3
A_44_P734801	TC599521	0.51432	7.5372	11.0485	2.24101e-07	7.64288e-06	NA
A_44_P177434	NM_178105	0.446918	9.97927	11.0444	2.2498e-07	7.66704e-06	Gpm6a
A_44_P702258	TC603864	0.49791	8.20563	11.0435	2.25164e-07	7.66748e-06	NA
A_43_P12384	NM_023987	0.307166	8.15083	11.0358	2.26785e-07	7.71686e-06	Birc3
A_43_P11537	NM_012733	0.375877	7.13615	11.0337	2.27232e-07	7.72625e-06	Rbp1
A_43_P19850	TC622988	0.363674	7.93607	11.0267	2.28744e-07	7.77178e-06	NA
A_44_P119763	BF287780	-0.45084	9.33456	-11.023	2.29539e-07	7.79291e-06	NA
A_44_P647531	AW918578	0.344667	7.86234	11.0217	2.2981e-07	7.79624e-06	NA
A_44_P331276	NM_021774	0.429895	6.87909	11.0195	2.30299e-07	7.80693e-06	Fhit
A_42_P468231	NM_001024982	-0.483963	7.23473	-11.0069	2.33028e-07	7.89349e-06	Cpne9
A_44_P109993	XM_224713	-0.317742	10.6757	-11.0021	2.34097e-07	7.92374e-06	Abhd8
A_44_P698400	ENSRNOT00000015055	-0.523997	7.34563	-10.9991	2.34753e-07	7.93725e-06	NA
A_43_P10382	AB073215	-0.506969	7.56413	-10.9987	2.34849e-07	7.93725e-06	Slit1
A_44_P730489	TC631365	-0.403494	7.87797	-10.9977	2.35054e-07	7.93824e-06	NA
A_44_P807669	TC613811	-0.39818	13.5816	-10.9902	2.36734e-07	7.98898e-06	NA
A_44_P239281	ENSRNOT00000038228	-0.363167	9.28968	-10.9834	2.38251e-07	8.02985e-06	NA
A_44_P261599	AA997406	-0.721202	8.53659	-10.9831	2.38302e-07	8.02985e-06	RGD1563798
A_44_P233557	NM_182669	0.312772	6.33749	10.98	2.39015e-07	8.04785e-06	Micalcl
A_42_P540711	NM_133568	0.419627	13.1099	10.9726	2.40682e-07	8.09793e-06	Rasd2
A_44_P194821	ENSRNOT00000013265	-0.532048	8.55689	-10.9663	2.42126e-07	8.14042e-06	NA
A_44_P397495	NM_024359	0.839968	11.6307	10.9625	2.4298e-07	8.16304e-06	Hif1a
A_43_P11971	NM_019195	0.462906	11.8175	10.9613	2.43266e-07	8.16654e-06	Cd47
A_44_P173610	NM_001017471	-0.255406	6.97959	-10.9601	2.43543e-07	8.16976e-06	Atf7ip2
A_43_P16050	ENSRNOT00000055332	-0.458131	10.9782	-10.9587	2.43869e-07	8.1746e-06	NA
A_44_P228942	NM_017325	0.566384	11.1518	10.9436	2.47368e-07	8.28571e-06	Runx1
A_44_P296063	BF546967	0.376055	7.4161	10.9391	2.48412e-07	8.3145e-06	NA
A_44_P187576	ENSRNOT00000006843	0.578997	8.73106	10.9333	2.49778e-07	8.35401e-06	NA
A_44_P100870	ENSRNOT00000018453	-0.399949	8.51204	-10.9305	2.50442e-07	8.36999e-06	NA
A_44_P1034439	NM_022177	-0.794517	10.8215	-10.9254	2.51646e-07	8.40402e-06	Cxcl12
A_44_P122632	CF111193	0.368665	12.6568	10.9224	2.52374e-07	8.41584e-06	B2m
A_42_P489817	AW915389	0.442819	12.2927	10.923	2.52226e-07	8.41584e-06	Ppm1l
A_44_P1031109	NM_001004231	0.342667	14.1705	10.9035	2.56932e-07	8.55516e-06	Npdc1
A_44_P960576	TC620925	0.652689	10.1319	10.9037	2.56868e-07	8.55516e-06	NA
A_44_P652768	TC587925	-0.380907	11.7847	-10.9009	2.57556e-07	8.56326e-06	NA
A_44_P123333	NM_013124	0.429313	7.95023	10.9014	2.57437e-07	8.56326e-06	Pparg
A_44_P367653	NM_001009647	-0.357413	10.8846	-10.8958	2.58815e-07	8.59876e-06	Mrpl16
A_44_P1052067	NM_199101	-0.426637	7.63692	-10.8875	2.6086e-07	8.66033e-06	Plekha4
A_44_P915360	TC598248	0.553064	8.6812	10.8855	2.61342e-07	8.66992e-06	NA
A_43_P11442	NM_012512	0.527017	15.5628	10.8844	2.61628e-07	8.67302e-06	B2m
A_44_P934549	BF522944	0.42016	6.63903	10.8812	2.62425e-07	8.69304e-06	NA
A_44_P415518	NM_022232	-0.271592	11.6871	-10.879	2.62967e-07	8.7046e-06	Dnajc3
A_44_P975250	BC099121	0.326679	6.443	10.8752	2.63911e-07	8.72943e-06	LOC683313
A_43_P19560	ENSRNOT00000019689	-0.378995	9.03411	-10.8729	2.64485e-07	8.74197e-06	NA
A_44_P172489	NM_012820	0.435224	8.38694	10.8706	2.65067e-07	8.75478e-06	Acsl1
A_44_P634770	NM_001007628	-0.336091	9.09778	-10.8662	2.66175e-07	8.78495e-06	Cxxc5
A_44_P354118	XM_001060811	0.397924	11.4998	10.8647	2.66563e-07	8.7913e-06	Chmp1b
A_43_P14931	NM_031789	0.665454	12.6628	10.8624	2.67156e-07	8.80443e-06	Nfe2l2
A_44_P402641	NM_201423	-0.299127	9.14695	-10.8591	2.67981e-07	8.81868e-06	Ugt1a2
A_44_P218896	NM_031327	0.453922	9.4339	10.8593	2.67936e-07	8.81868e-06	Cyr61
A_44_P371050	AA851185	0.466135	10.5346	10.8525	2.69665e-07	8.86761e-06	NA
A_44_P623210	XM_223981	-0.297189	7.74473	-10.8461	2.71308e-07	8.91513e-06	Supt16h
A_42_P758052	NM_001031645	-0.530541	14.3608	-10.8375	2.73554e-07	8.9824e-06	Acp6
A_44_P468153	NM_012672	-0.569038	8.52322	-10.8359	2.73972e-07	8.9874e-06	Thrb
A_44_P504244	ENSRNOT00000031267	0.538024	9.42901	10.8354	2.74106e-07	8.9874e-06	NA
A_44_P751708	A_44_P751708	0.516311	7.94872	10.8331	2.74711e-07	9.00068e-06	NA
A_44_P517858	NM_134404	-0.311465	6.47333	-10.827	2.76291e-07	9.04206e-06	Svop
A_44_P408520	NM_031569	-0.332214	6.4054	-10.8267	2.76376e-07	9.04206e-06	Oprl1
A_44_P148440	ENSRNOT00000008164	0.41805	11.7433	10.8205	2.7802e-07	9.08926e-06	NA
A_43_P15805	NM_181364	-0.493301	7.25825	-10.8177	2.78768e-07	9.1071e-06	Trhr2
A_44_P105156	NM_001013069	-0.504771	9.16607	-10.8164	2.79119e-07	9.11195e-06	Stard10
A_44_P889646	AW915800	-0.310418	9.47301	-10.8096	2.80933e-07	9.16453e-06	NA
A_44_P1017125	ENSRNOT00000007314	0.429439	9.45997	10.8068	2.81691e-07	9.1826e-06	NA
A_43_P20851	ENSRNOT00000047831	0.417077	7.82004	10.8032	2.82644e-07	9.20698e-06	NA
A_44_P461794	ENSRNOT00000007677	-0.389027	9.09676	-10.8005	2.83375e-07	9.21939e-06	NA
A_44_P306355	NM_053827	0.434486	12.5676	10.8003	2.83434e-07	9.21939e-06	Plod1
A_44_P610365	TC587738	-0.457591	10.9369	-10.7989	2.8382e-07	9.22527e-06	NA
A_44_P469780	AW915217	0.430056	9.41501	10.7964	2.84484e-07	9.24018e-06	NA
A_44_P438143	NM_031588	0.270251	7.37787	10.7884	2.86667e-07	9.30438e-06	Nrg1
A_42_P541034	NM_022500	0.581584	16.0159	10.7789	2.89293e-07	9.38286e-06	Ftl
A_44_P622886	TC574161	0.860614	12.1455	10.777	2.89816e-07	9.39304e-06	NA
A_44_P517944	XM_217706	0.398382	10.9105	10.7716	2.9133e-07	9.43533e-06	NA
A_44_P398142	NM_017259	-0.339024	11.6067	-10.7694	2.91925e-07	9.44587e-06	Btg2
A_44_P1038716	ENSRNOT00000032495	-0.373289	12.3889	-10.7689	2.92076e-07	9.44587e-06	NA
A_44_P194439	ENSRNOT00000009009	-0.452077	10.8087	-10.7663	2.92805e-07	9.46266e-06	NA
A_43_P18802	NM_001009362	-0.376897	8.36617	-10.7613	2.94218e-07	9.49738e-06	Pask
A_44_P946401	TC608445	0.326028	7.69111	10.761	2.94301e-07	9.49738e-06	NA
A_42_P698051	NM_001008356	-0.321547	8.73417	-10.7491	2.97681e-07	9.59957e-06	Slc39a3
A_44_P805242	AW917651	-0.610839	12.5823	-10.7466	2.98377e-07	9.61514e-06	Rdh10
A_44_P165295	NM_001014147	-0.373996	9.46093	-10.7451	2.98804e-07	9.62201e-06	RGD1310571
A_44_P915229	NM_001014078	-0.313101	9.00954	-10.7409	3.00009e-07	9.65391e-06	Wdr89
A_44_P447101	AI045145	-0.423228	7.32656	-10.7352	3.01652e-07	9.67991e-06	Hsd17b7
A_44_P463915	ENSRNOT00000058900	-0.362033	7.34846	-10.7352	3.01677e-07	9.67991e-06	NA
A_42_P684538	NM_138827	0.492312	13.6377	10.7364	3.01313e-07	9.67991e-06	Slc2a1
A_44_P755803	AI145976	0.512546	10.2358	10.737	3.01138e-07	9.67991e-06	NA
A_44_P288187	NM_013138	-0.383415	10.2638	-10.7315	3.02745e-07	9.70676e-06	Itpr3
A_44_P363252	NM_001012504	0.296915	10.0823	10.7308	3.02945e-07	9.70676e-06	Set
A_44_P463702	ENSRNOT00000014770	-0.287154	7.00453	-10.7286	3.03576e-07	9.72003e-06	NA
A_44_P166581	ENSRNOT00000039434	0.520676	12.049	10.7237	3.05013e-07	9.75913e-06	NA
A_42_P684538	NM_138827	0.491091	13.5685	10.7228	3.05273e-07	9.76049e-06	Slc2a1
A_44_P513029	NM_001008832	0.44939	14.577	10.7162	3.0722e-07	9.81578e-06	RT1-CE1
A_43_P15969	NM_001014152	0.402354	8.52242	10.6945	3.13691e-07	1.00154e-05	Phkb
A_44_P406805	NM_001009629	-0.251108	12.76	-10.6931	3.14134e-07	1.00205e-05	Rfc3
A_42_P841987	NM_022186	0.419211	8.68165	10.6926	3.14294e-07	1.00205e-05	Nrbf2
A_43_P11044	NM_001009632	-0.575584	14.0716	-10.6896	3.15197e-07	1.00373e-05	G0s2
A_44_P515679	ENSRNOT00000012734	0.34862	7.27256	10.6893	3.15268e-07	1.00373e-05	NA
A_42_P576454	NM_212508	-0.431094	8.83845	-10.6824	3.17399e-07	1.00925e-05	Nrm
A_44_P443686	AA956612	-0.413323	11.0335	-10.6822	3.1745e-07	1.00925e-05	NA
A_44_P490231	ENSRNOT00000020516	-0.492005	6.9385	-10.6787	3.18533e-07	1.01198e-05	NA
A_42_P525170	NM_033352	-0.326025	6.95549	-10.6752	3.19586e-07	1.01447e-05	Abcd2
A_44_P526661	ENSRNOT00000014859	-0.323363	11.0678	-10.6739	3.19994e-07	1.01447e-05	NA
A_44_P700742	TC580645	0.377329	8.60899	10.6742	3.1989e-07	1.01447e-05	NA
A_44_P1006988	ENSRNOT00000025335	0.315711	10.8479	10.6709	3.20923e-07	1.0167e-05	NA
A_44_P346963	XM_344373	-0.379483	6.91845	-10.67	3.21208e-07	1.01689e-05	NA
A_44_P540126	NM_031086	0.407351	10.3077	10.6654	3.22634e-07	1.02068e-05	Pros1
A_44_P358336	NM_001005560	-0.330873	9.21371	-10.6616	3.23822e-07	1.02372e-05	Pla2g6
A_44_P1021106	NM_001009708	-0.767788	11.2649	-10.657	3.25273e-07	1.02654e-05	Lmo4
A_44_P397495	NM_024359	0.87772	11.5276	10.6566	3.25397e-07	1.02654e-05	Hif1a
A_43_P12409	NM_024155	0.27877	11.5816	10.6573	3.25156e-07	1.02654e-05	Anxa4
A_43_P15253	NM_012967	0.393409	11.86	10.6544	3.26064e-07	1.02792e-05	Icam1
A_44_P277834	L24776	-0.404664	9.74091	-10.6531	3.26476e-07	1.0285e-05	Tpm3
A_44_P415193	NM_001033703	-0.38191	9.81026	-10.6479	3.28118e-07	1.03295e-05	Apobec3f
A_44_P424633	ENSRNOT00000003914	0.406126	8.56708	10.6417	3.30111e-07	1.0385e-05	NA
A_44_P337560	TC639385	-0.629357	9.00853	-10.6372	3.3155e-07	1.0423e-05	NA
A_44_P562652	AA964077	0.562679	8.37957	10.6337	3.3268e-07	1.04512e-05	NA
A_44_P578267	TC604845	0.690875	8.17693	10.6327	3.32978e-07	1.04533e-05	NA
A_43_P18256	CK472330	-0.283229	8.73938	-10.6315	3.33369e-07	1.04583e-05	LOC100158225
A_43_P12841	NM_053535	-0.59626	11.8993	-10.6279	3.34532e-07	1.04874e-05	Enpp1
A_43_P16992	ENSRNOT00000015786	-0.497057	10.473	-10.6253	3.35382e-07	1.05068e-05	NA
A_44_P366902	XR_009136	-0.373646	8.70883	-10.6192	3.37379e-07	1.05546e-05	Atp10d
A_42_P623839	ENSRNOT00000058611	0.306601	8.43767	10.6196	3.37248e-07	1.05546e-05	NA
A_44_P668113	TC615199	0.362697	8.83666	10.6145	3.38922e-07	1.05956e-05	NA
A_44_P375447	XM_343747	-0.335912	6.52453	-10.6102	3.40325e-07	1.06291e-05	LOC363424
A_44_P226881	NM_031079	-0.723438	7.93439	-10.6098	3.40468e-07	1.06291e-05	Pde2a
A_44_P249990	NM_198786	0.607459	10.326	10.599	3.44064e-07	1.07339e-05	Mal2
A_44_P622493	TC592309	-0.420499	11.9212	-10.5969	3.44752e-07	1.07479e-05	NA
A_44_P296155	NM_001008829	0.538376	13.2308	10.5938	3.45777e-07	1.0765e-05	RT1-A2
A_44_P465868	NM_153315	0.328194	11.3892	10.5944	3.45599e-07	1.0765e-05	Dhrs4
A_44_P581843	CO401680	0.51538	11.0896	10.5931	3.46027e-07	1.07653e-05	NA
A_44_P175299	M33313	0.393483	10.9245	10.5849	3.48798e-07	1.08441e-05	NA
A_44_P884171	A_44_P884171	-0.47432	7.71347	-10.5827	3.49527e-07	1.08592e-05	NA
A_44_P931795	TC601926	-0.384785	7.64018	-10.5749	3.52212e-07	1.09351e-05	NA
A_44_P114656	A_44_P114656	0.37683	14.1703	10.5719	3.5322e-07	1.09588e-05	NA
A_44_P592915	BF558512	-0.367188	10.6544	-10.5692	3.54158e-07	1.09773e-05	NA
A_44_P808324	TC599034	0.363538	9.03085	10.5681	3.54548e-07	1.09773e-05	NA
A_44_P1019957	NM_017314	0.447738	17.02	10.5684	3.54443e-07	1.09773e-05	Ubc
A_43_P10245	AA899635	0.416448	8.55492	10.5649	3.55655e-07	1.1004e-05	Smarca2
A_42_P737278	XM_217218	0.763682	10.0873	10.5587	3.57787e-07	1.10624e-05	Fam46a
A_44_P546383	ENSRNOT00000022945	-0.347721	7.7499	-10.5551	3.59047e-07	1.10937e-05	NA
A_43_P18581	ENSRNOT00000059451	-0.710105	8.28158	-10.5514	3.60347e-07	1.11239e-05	NA
A_42_P813975	NM_175764	0.51686	11.9417	10.5509	3.60517e-07	1.11239e-05	Jmjd1a
A_42_P502671	ENSRNOT00000051594	-0.334981	10.018	-10.55	3.60825e-07	1.11258e-05	NA
A_44_P317196	BF556130	-0.439947	8.69593	-10.5478	3.61592e-07	1.11418e-05	RGD1562988
A_43_P15635	M57728	-0.464123	8.04717	-10.5444	3.62807e-07	1.11716e-05	Pmpca
A_44_P740525	XM_001055452	0.530948	7.50581	10.5417	3.63775e-07	1.11937e-05	Inadl
A_43_P15517	NM_138875	-0.473323	8.4943	-10.5332	3.66799e-07	1.12791e-05	Jund
A_44_P965692	TC586523	-0.59675	8.85984	-10.5312	3.67504e-07	1.1293e-05	NA
A_44_P194167	X14879	-0.406051	6.58542	-10.5278	3.68741e-07	1.1308e-05	RT1-Ba
A_44_P555028	NM_001003705	0.585539	9.91283	10.5278	3.68746e-07	1.1308e-05	Slc38a7
A_44_P917870	TC623385	0.431275	7.45622	10.5286	3.68443e-07	1.1308e-05	NA
A_44_P636337	XM_574336	-0.588451	12.7314	-10.5221	3.70772e-07	1.13547e-05	RGD1565566
A_44_P653649	TC587619	0.36143	8.73962	10.5223	3.70699e-07	1.13547e-05	NA
A_44_P497553	NM_022276	-0.74707	9.5432	-10.5206	3.71338e-07	1.13606e-05	Gcnt1
A_44_P143567	NM_031840	-0.346241	14.3519	-10.5196	3.71689e-07	1.13606e-05	Fdps
A_44_P146570	CF109691	-0.386736	7.51149	-10.5195	3.71723e-07	1.13606e-05	NA
A_42_P817668	ENSRNOT00000018684	0.396584	12.2813	10.5178	3.72338e-07	1.13717e-05	NA
A_44_P288185	NM_013138	-0.367645	10.6593	-10.5135	3.7391e-07	1.1412e-05	Itpr3
A_43_P20593	NM_001010958	0.395676	8.4172	10.5102	3.75114e-07	1.1441e-05	Slc25a29
A_44_P820495	AA859324	0.5052	8.6884	10.5074	3.76151e-07	1.14649e-05	NA
A_44_P474384	BF286392	-0.38865	7.52042	-10.5055	3.76844e-07	1.14782e-05	NA
A_43_P13233	NM_133614	-0.379827	9.05243	-10.5004	3.7874e-07	1.15126e-05	Slc25a21
A_42_P832637	NM_001012017	0.59254	12.0167	10.5009	3.78549e-07	1.15126e-05	Dirc2
A_44_P449108	AI043579	0.68274	11.2674	10.5014	3.78352e-07	1.15126e-05	NA
A_44_P987226	XM_223080	0.381425	7.07128	10.4996	3.79017e-07	1.15132e-05	Plxna2
A_44_P430872	NM_001004238	0.421292	12.1739	10.4979	3.79674e-07	1.15254e-05	Rab21
A_44_P273885	NM_198772	-0.279029	7.98474	-10.4969	3.8002e-07	1.15269e-05	MGC72974
A_44_P393605	NM_133615	-0.268729	10.3175	-10.4957	3.80492e-07	1.15269e-05	Taf9b
A_44_P287194	NM_001004082	0.405788	16.2469	10.496	3.80372e-07	1.15269e-05	Hsp90ab1
A_44_P307013	ENSRNOT00000018201	0.409969	8.03923	10.4927	3.81594e-07	1.15448e-05	NA
A_44_P260751	NM_153735	0.410226	8.18079	10.4933	3.81359e-07	1.15448e-05	Nptx1
A_43_P11442	NM_012512	0.512479	15.5422	10.4918	3.81931e-07	1.15472e-05	B2m
A_44_P247139	NM_001025718	-0.337298	12.8058	-10.4858	3.84187e-07	1.16076e-05	MGC112830
A_44_P511491	ENSRNOT00000028213	-0.521891	7.40624	-10.4824	3.85457e-07	1.16361e-05	NA
A_44_P365379	NM_001077640	0.360341	12.5021	10.4819	3.85648e-07	1.16361e-05	Gadd45g
A_44_P653701	TC606396	-0.518542	10.566	-10.4793	3.86642e-07	1.16583e-05	NA
A_44_P520909	ENSRNOT00000007352	0.563136	7.11704	10.4781	3.871e-07	1.16643e-05	NA
A_43_P18186	ENSRNOT00000008032	0.550418	8.59983	10.4757	3.88019e-07	1.16842e-05	NA
A_44_P628867	BF564013	0.397828	7.42564	10.4747	3.88379e-07	1.16872e-05	NA
A_44_P330971	XM_216438	0.745439	10.202	10.4692	3.9048e-07	1.17426e-05	NA
A_44_P497007	NM_001008351	-0.263284	9.27877	-10.461	3.93639e-07	1.18297e-05	RGD1309594
A_44_P1004324	ENSRNOT00000045315	-0.555572	11.0418	-10.4597	3.94152e-07	1.18318e-05	NA
A_44_P181518	BC098773	-0.275105	9.98273	-10.4594	3.94236e-07	1.18318e-05	Ctnnbip1
A_44_P547954	NR_002155	0.313732	6.69189	10.455	3.95945e-07	1.18752e-05	RT1-CE6
A_44_P436040	NM_001025671	-0.369841	9.52367	-10.4503	3.97795e-07	1.19058e-05	Rassf6
A_43_P13454	ENSRNOT00000013286	-0.338585	7.1231	-10.45	3.97899e-07	1.19058e-05	NA
A_43_P11152	ENSRNOT00000021535	0.727951	10.1406	10.4497	3.98024e-07	1.19058e-05	NA
A_44_P196291	NM_017068	0.286589	12.1372	10.451	3.97525e-07	1.19058e-05	Lamp2
A_44_P628484	TC593019	-0.450489	8.44708	-10.4458	3.99559e-07	1.19438e-05	NA
A_44_P503673	ENSRNOT00000056790	-0.442775	7.79766	-10.4411	4.01418e-07	1.19853e-05	NA
A_43_P15264	NM_017024	0.485421	7.50256	10.4409	4.01482e-07	1.19853e-05	Lcat
A_44_P176422	CV073283	0.381825	7.84498	10.4365	4.03236e-07	1.20297e-05	NA
A_44_P401062	NM_001014266	0.274427	8.86428	10.4316	4.05168e-07	1.20794e-05	Ccdc41
A_44_P353778	XR_008386	-0.524088	10.207	-10.4247	4.07914e-07	1.21532e-05	rCG_44068
A_44_P380397	ENSRNOT00000006225	-0.43593	10.0922	-10.4216	4.09156e-07	1.21821e-05	NA
A_44_P352890	AI176579	0.89284	7.93697	10.4199	4.09846e-07	1.21946e-05	NA
A_43_P19251	XR_006440	-0.502738	7.45729	-10.4191	4.10198e-07	1.2197e-05	LOC501046
A_44_P684340	AA875314	0.366813	7.97427	10.4173	4.10902e-07	1.22099e-05	NA
A_43_P12983	NM_053926	-0.416541	10.8348	-10.4134	4.1247e-07	1.22464e-05	Pip4k2a
A_44_P1040966	BC127521	0.314395	6.76	10.4129	4.12674e-07	1.22464e-05	RGD1308720
A_44_P437532	ENSRNOT00000044255	0.285996	8.61194	10.4091	4.14233e-07	1.22845e-05	NA
A_43_P23277	NM_001025668	-0.317141	8.92923	-10.4071	4.15043e-07	1.22924e-05	RGD1306783
A_44_P523198	NM_001013946	0.421632	9.10652	10.4072	4.15015e-07	1.22924e-05	Akap8l
A_44_P150488	BG665183	-0.331697	6.9784	-10.4055	4.15714e-07	1.23041e-05	NA
A_44_P356866	XM_001081737	-0.419716	10.038	-10.4029	4.16784e-07	1.23277e-05	RGD1311078
A_44_P375616	ENSRNOT00000025372	0.2787	11.8343	10.4015	4.17369e-07	1.23369e-05	NA
A_42_P735218	ENSRNOT00000055100	-0.585143	10.4315	-10.397	4.19187e-07	1.23825e-05	NA
A_44_P670185	TC622294	-0.415326	10.1786	-10.3961	4.19581e-07	1.2386e-05	NA
A_44_P203993	XM_342840	0.466833	10.8002	10.3905	4.21911e-07	1.24467e-05	Zfp462
A_42_P601920	NM_012930	-0.484436	11.8204	-10.3893	4.2239e-07	1.24526e-05	Cpt2
A_44_P513075	ENSRNOT00000031440	-0.306876	8.97457	-10.3882	4.22868e-07	1.24586e-05	NA
A_42_P547856	NM_012713	-0.328284	6.41368	-10.3854	4.24027e-07	1.24823e-05	Prkcb
A_44_P261588	AA851776	-0.334555	6.8198	-10.3843	4.24507e-07	1.24823e-05	Cab39
A_44_P301863	ENSRNOT00000007403	0.246379	12.0763	10.3843	4.24478e-07	1.24823e-05	NA
A_44_P1019957	NM_017314	0.511028	17.0759	10.383	4.25053e-07	1.24902e-05	Ubc
A_44_P1047638	ENSRNOT00000039423	0.332018	10.9272	10.3813	4.25765e-07	1.2503e-05	NA
A_44_P776321	DN932270	-0.343389	12.1535	-10.3804	4.26148e-07	1.25061e-05	NA
A_44_P727508	BF281819	-0.309407	10.2155	-10.3775	4.27332e-07	1.25326e-05	Rab11fip4
A_44_P672457	TC591107	-0.312336	8.89665	-10.3758	4.28065e-07	1.2546e-05	NA
A_44_P403260	XR_006940	-0.426899	6.76846	-10.3708	4.30205e-07	1.26005e-05	RGD1310773
A_44_P444632	CF110930	-0.346895	6.7285	-10.3687	4.31072e-07	1.26177e-05	NA
A_44_P320292	ENSRNOT00000021168	-0.473513	7.50786	-10.3662	4.32155e-07	1.26394e-05	NA
A_44_P685381	TC597383	-0.437578	8.25261	-10.3657	4.32375e-07	1.26394e-05	NA
A_42_P706831	XM_579917	0.358137	11.7601	10.3634	4.33367e-07	1.26602e-05	RGD1562079
A_44_P863419	CK839576	0.376965	8.73493	10.3623	4.33817e-07	1.26651e-05	NA
A_42_P497153	NM_001012090	0.377644	9.23263	10.3614	4.34187e-07	1.26677e-05	Zc3h8
A_44_P578847	TC613955	0.295259	8.88314	10.3602	4.34718e-07	1.26749e-05	NA
A_44_P330943	XM_346119	0.379056	10.9136	10.3539	4.37429e-07	1.27457e-05	NA
A_44_P100716	ENSRNOT00000023657	-0.254103	6.82682	-10.3468	4.40523e-07	1.28276e-05	NA
A_44_P292634	NM_012848	-0.794122	16.6117	-10.3434	4.42008e-07	1.28625e-05	Fth1
A_44_P367767	NM_001029903	0.277675	14.0491	10.3425	4.42406e-07	1.28658e-05	Fam162a
A_44_P177162	ENSRNOT00000007388	0.445423	10.4178	10.3376	4.44544e-07	1.29196e-05	NA
A_42_P621642	BC097966	0.408779	6.83959	10.3326	4.46749e-07	1.29753e-05	Lsp1
ETG09_35454	ETG09_35454	-0.256814	6.29422	-10.3308	4.4754e-07	1.29899e-05	NA
A_44_P203106	NM_019242	0.341862	9.73668	10.3276	4.4899e-07	1.30236e-05	Ifrd1
A_42_P836777	XM_342804	-0.462303	8.72179	-10.3258	4.49789e-07	1.30384e-05	Ccne2
A_44_P476936	NM_030985	-0.537853	11.4671	-10.3244	4.50426e-07	1.30484e-05	Agtr1
A_44_P551075	XM_343297	-0.406731	6.96759	-10.3161	4.54153e-07	1.3142e-05	Nfam1
A_44_P434817	NM_001012187	-0.628695	10.432	-10.3151	4.54603e-07	1.3142e-05	Klhl7
A_43_P13451	XM_223399	-0.315193	7.19058	-10.314	4.55071e-07	1.3142e-05	Apbb2
A_44_P577274	TC603603	-0.290276	6.78345	-10.3131	4.5548e-07	1.3142e-05	NA
A_44_P1004886	NM_199105	-0.796433	8.13321	-10.3126	4.55699e-07	1.3142e-05	MGC72614
A_43_P14894	NM_031545	0.413332	6.44501	10.3127	4.55664e-07	1.3142e-05	Nppb
A_42_P800852	XM_230007	0.24992	9.56361	10.3134	4.55342e-07	1.3142e-05	RGD1565257
A_42_P579788	XM_230480	-0.245176	9.38125	-10.3061	4.58671e-07	1.32192e-05	NA
A_43_P18278	XM_001076183	0.415922	7.80952	10.3045	4.59395e-07	1.32316e-05	LOC500591
A_44_P797293	CO396111	0.333522	6.51456	10.3038	4.59735e-07	1.3233e-05	NA
A_44_P119019	NM_012829	0.364026	10.5496	10.2991	4.61854e-07	1.32855e-05	Cck
A_44_P471099	ENSRNOT00000060199	0.373928	9.58001	10.2983	4.62244e-07	1.32882e-05	NA
A_44_P700056	TC606142	0.397868	9.96315	10.2936	4.64413e-07	1.3342e-05	NA
A_44_P897008	AW141286	0.375994	9.00009	10.2745	4.73325e-07	1.35894e-05	Irgq
A_44_P171372	NM_001033683	0.547335	8.63488	10.2728	4.74125e-07	1.36037e-05	Vat1
A_43_P12348	NM_022946	-0.500196	10.3958	-10.271	4.74943e-07	1.36185e-05	Dlgap1
A_43_P12841	NM_053535	-0.600586	11.9838	-10.2639	4.78345e-07	1.37073e-05	Enpp1
A_44_P183694	AB072614	0.430851	11.9307	10.2606	4.79924e-07	1.3735e-05	NA
A_44_P853775	XM_001077260	0.502311	8.55641	10.2609	4.79756e-07	1.3735e-05	LOC691221
A_44_P832655	XM_001077155	0.353411	8.26264	10.2534	4.83357e-07	1.38245e-05	LOC687118
A_43_P21063	ENSRNOT00000041689	0.297564	6.56777	10.2462	4.86862e-07	1.39071e-05	NA
A_44_P812604	TC599592	0.619146	7.83508	10.2464	4.86773e-07	1.39071e-05	NA
A_44_P123333	NM_013124	0.387471	7.75602	10.2442	4.87841e-07	1.39262e-05	Pparg
A_43_P11126	XM_214266	-0.3219	9.20255	-10.241	4.89399e-07	1.3953e-05	NA
A_44_P1012226	NM_053406	0.316798	11.175	10.2415	4.89144e-07	1.3953e-05	Pomt1
A_44_P869382	TC576556	-0.701669	11.1657	-10.2389	4.90386e-07	1.39723e-05	NA
A_43_P15456	NM_024141	-0.68381	9.16635	-10.2333	4.93169e-07	1.40427e-05	Duox2
A_43_P18343	ENSRNOT00000025309	-0.37395	9.75061	-10.2314	4.94099e-07	1.40603e-05	NA
A_44_P714446	XM_001071240	-0.34837	13.9191	-10.2306	4.94505e-07	1.40629e-05	LOC689574
A_44_P962199	TC602194	0.379908	7.86041	10.2297	4.94942e-07	1.40665e-05	NA
A_44_P328806	ENSRNOT00000027121	-0.305597	9.88376	-10.2262	4.96675e-07	1.40947e-05	NA
A_44_P257135	NM_181639	-0.39259	10.3575	-10.2258	4.96876e-07	1.40947e-05	Slc29a3
A_44_P746808	A_44_P746808	0.607351	9.744	10.2259	4.96801e-07	1.40947e-05	NA
A_42_P769969	ENSRNOT00000048744	-0.401221	11.3784	-10.2235	4.97997e-07	1.41176e-05	NA
A_44_P442371	NM_139261	-0.306052	9.87088	-10.2221	4.98693e-07	1.41223e-05	Hspbp1
A_44_P996124	NM_019178	0.420163	9.78945	10.2219	4.9879e-07	1.41223e-05	Tlr4
A_44_P227655	CO568111	0.490797	10.396	10.2208	4.99342e-07	1.41291e-05	NA
A_44_P674069	BE119469	-0.432756	7.91328	-10.2188	5.00378e-07	1.41495e-05	RGD1359600
A_44_P1034209	ENSRNOT00000008440	-0.337626	7.1063	-10.2088	5.05414e-07	1.4274e-05	NA
A_43_P15001	ENSRNOT00000013387	0.634689	10.8899	10.2089	5.05323e-07	1.4274e-05	NA
A_43_P21961	ENSRNOT00000001196	0.330063	7.55978	10.2074	5.06119e-07	1.42849e-05	NA
A_42_P632813	NM_001024791	-0.537599	6.81832	-10.2053	5.07185e-07	1.4306e-05	Epn3
A_43_P20832	XM_226614	-0.389459	8.37342	-10.1964	5.11717e-07	1.44248e-05	Ankrd32
A_44_P1046338	ENSRNOT00000002240	0.453725	9.90368	10.1945	5.12702e-07	1.44436e-05	NA
A_44_P574705	AA875646	-0.384266	10.5849	-10.1924	5.13753e-07	1.44641e-05	NA
A_42_P841516	NM_013223	0.278335	12.5375	10.1866	5.16744e-07	1.45392e-05	Eif2ak1
A_44_P1047638	ENSRNOT00000039423	0.312546	10.8561	10.1737	5.23506e-07	1.47203e-05	NA
A_44_P684649	TC611736	0.506075	7.60108	10.1717	5.24557e-07	1.47406e-05	NA
A_44_P1047638	ENSRNOT00000039423	0.312829	10.7907	10.1699	5.25499e-07	1.47579e-05	NA
A_44_P543965	A_44_P543965	-0.415465	10.2715	-10.1659	5.27601e-07	1.48077e-05	NA
A_44_P318861	XM_001060720	0.498047	7.67295	10.1641	5.28581e-07	1.48167e-05	RGD1564142
A_44_P536676	NM_001013158	0.47692	9.24957	10.1641	5.2858e-07	1.48167e-05	B3galnt1
A_44_P499287	NM_001033690	-0.426229	9.99829	-10.1503	5.35955e-07	1.50141e-05	Orc6l
A_44_P824847	DV724583	-0.27062	7.70904	-10.1496	5.36346e-07	1.50157e-05	NA
A_43_P17088	ENSRNOT00000031291	-0.777974	9.00963	-10.1477	5.37328e-07	1.50338e-05	NA
A_44_P123333	NM_013124	0.415371	8.04486	10.1441	5.39287e-07	1.50793e-05	Pparg
A_44_P182008	AA998545	0.350211	8.21963	10.142	5.40458e-07	1.50933e-05	Gstt2
A_42_P704363	DV716406	0.486001	9.15255	10.1422	5.40301e-07	1.50933e-05	NA
A_44_P776260	TC585468	0.348905	8.84989	10.1401	5.41469e-07	1.51028e-05	NA
A_44_P1044517	ENSRNOT00000049285	0.402436	8.60889	10.1405	5.41233e-07	1.51028e-05	NA
A_43_P16515	XM_215130	0.388101	13.0207	10.1386	5.42312e-07	1.51076e-05	NA
A_44_P300110	XM_234335	0.404136	7.75848	10.1391	5.42001e-07	1.51076e-05	Zfyve26
A_44_P1019604	ENSRNOT00000020323	-0.368507	11.635	-10.1352	5.44166e-07	1.51475e-05	NA
A_44_P272817	AA957028	0.615293	7.31402	10.1347	5.44421e-07	1.51475e-05	NA
A_44_P111723	NM_024133	0.359264	11.0863	10.1304	5.46775e-07	1.52036e-05	Hap1
A_42_P484738	NM_022266	0.446689	13.0697	10.1267	5.48841e-07	1.52517e-05	Ctgf
A_44_P121167	ENSRNOT00000000707	-0.34495	7.98491	-10.1236	5.50525e-07	1.5289e-05	NA
A_44_P550640	NM_001013434	-0.384413	11.9389	-10.1171	5.54159e-07	1.53805e-05	Rras2
A_44_P491796	NM_012881	-0.398339	7.13763	-10.114	5.55887e-07	1.54189e-05	Spp1
A_44_P789473	XM_001053999	0.542493	10.5323	10.1114	5.57332e-07	1.54495e-05	LOC365157
A_44_P287301	ENSRNOT00000002522	0.473949	11.4543	10.1071	5.59804e-07	1.55085e-05	NA
A_42_P580733	NM_001006981	0.339298	15.3044	10.1012	5.63122e-07	1.55908e-05	Dlst
A_44_P965429	TC605377	-0.302441	6.67545	-10.0994	5.64151e-07	1.56097e-05	NA
A_44_P319349	ENSRNOT00000002498	0.406642	10.4519	10.0967	5.65719e-07	1.56434e-05	NA
A_44_P220424	NM_001025755	0.318524	6.48733	10.0948	5.66802e-07	1.56638e-05	MGC116197
A_44_P454420	AF029241	1.00209	9.74133	10.0933	5.6766e-07	1.56779e-05	H2-T23
A_44_P956005	AY724532	0.41169	8.12378	10.0913	5.68811e-07	1.57e-05	Slc25a30
A_44_P883641	NM_001025054	0.477972	7.43066	10.0899	5.69583e-07	1.57117e-05	LOC500956
A_44_P403531	BM386224	-0.399018	7.25257	-10.0877	5.70867e-07	1.57375e-05	Acp6
A_44_P315886	NM_139084	0.616281	10.6869	10.081	5.74718e-07	1.58339e-05	Magi3
A_44_P639179	TC617865	-0.304029	7.51036	-10.077	5.77061e-07	1.58888e-05	NA
A_44_P550228	NM_012974	0.361799	10.8473	10.0737	5.78988e-07	1.59223e-05	Lamb2
A_44_P948037	NM_001039196	0.463645	12.9509	10.0738	5.78943e-07	1.59223e-05	Slc39a13
A_44_P1019957	NM_017314	0.446385	16.9822	10.0729	5.79466e-07	1.59258e-05	Ubc
A_44_P341093	AI008687	-1.02343	8.94135	-10.0706	5.80816e-07	1.59531e-05	LOC685687
A_43_P20319	ENSRNOT00000011351	-0.345767	9.89545	-10.0609	5.86569e-07	1.61013e-05	NA
A_44_P119019	NM_012829	0.38167	10.5378	10.0591	5.87612e-07	1.61201e-05	Cck
A_43_P15779	NM_022285	0.762094	9.87956	10.0579	5.88314e-07	1.61296e-05	Hapln2
A_44_P436123	NM_001017466	-0.32874	8.9571	-10.0518	5.91976e-07	1.62059e-05	Chmp4c
A_43_P13199	NM_133527	-0.376667	8.579	-10.0515	5.9218e-07	1.62059e-05	Folr1
A_44_P437896	NM_012513	0.382518	6.5861	10.0518	5.92008e-07	1.62059e-05	Bdnf
A_42_P796502	NM_017235	-0.509364	9.12315	-10.0427	5.97483e-07	1.63411e-05	Hsd17b7
A_44_P1019957	NM_017314	0.465445	17.0287	10.0371	6.00905e-07	1.64247e-05	Ubc
A_44_P410378	ENSRNOT00000012327	-0.320367	9.74452	-10.0355	6.01852e-07	1.64406e-05	NA
A_44_P185174	ENSRNOT00000018684	0.417655	9.36948	10.0197	6.11569e-07	1.66959e-05	NA
A_44_P403573	BQ206029	-0.40004	9.74592	-10.0165	6.13561e-07	1.67402e-05	NA
A_44_P372544	NM_138710	-0.368096	7.30376	-10.0137	6.15364e-07	1.67792e-05	Dab2ip
A_44_P472661	NM_001007684	0.623261	9.94162	10.0129	6.15839e-07	1.6782e-05	Klf2
A_44_P269125	NM_184048	-0.297933	12.7515	-10.0119	6.16462e-07	1.67888e-05	Taf9
A_44_P493747	NM_013073	-0.526479	10.2266	-10.0085	6.18601e-07	1.68369e-05	Pcmt1
A_42_P547856	NM_012713	-0.273975	6.40284	-10.0053	6.20636e-07	1.68817e-05	Prkcb
A_43_P17540	CB717310	-0.371858	9.51013	-10.0047	6.21e-07	1.68817e-05	NA
A_44_P256973	NM_001014029	0.323356	10.4325	10.0018	6.22859e-07	1.69221e-05	Fam122a
A_42_P809869	NM_012808	-0.426552	11.4231	-10.0008	6.23493e-07	1.69291e-05	Tst
A_43_P18596	ENSRNOT00000059597	0.452372	13.5534	9.99916	6.24502e-07	1.69463e-05	NA
A_44_P995716	NM_001011949	-0.338148	6.29084	-9.99539	6.26907e-07	1.6991e-05	Ccna1
A_44_P999507	ENSRNOT00000002498	0.373287	11.1705	9.99581	6.26639e-07	1.6991e-05	NA
A_44_P272404	ENSRNOT00000044299	-0.352119	9.27722	-9.99208	6.29024e-07	1.70366e-05	NA
A_43_P13029	NM_057107	0.244945	11.8931	9.99158	6.29344e-07	1.70366e-05	Acsl3
A_44_P199187	NM_001012353	0.979647	6.73879	9.98911	6.30929e-07	1.70692e-05	MGC108823
A_44_P530547	NM_138857	0.299031	6.65602	9.98572	6.33112e-07	1.71077e-05	Prom2
A_43_P12047	NM_019380	0.251989	13.3744	9.98617	6.32821e-07	1.71077e-05	Nptn
A_44_P425367	NM_001024332	0.460311	11.4125	9.98032	6.36605e-07	1.71918e-05	Arl8b
A_44_P900209	ENSRNOT00000023506	0.519164	8.61827	9.97562	6.39665e-07	1.72641e-05	NA
A_44_P237621	NM_001008767	0.673274	11.35	9.97453	6.40379e-07	1.7273e-05	Txnip
A_44_P246538	NM_031131	0.56411	8.58312	9.97299	6.41383e-07	1.72897e-05	Tgfb2
A_44_P253876	CB606211	0.411331	7.25938	9.96746	6.45012e-07	1.73771e-05	NA
A_44_P177914	ENSRNOT00000004927	0.243354	8.9789	9.96379	6.47439e-07	1.74321e-05	NA
A_44_P986848	XM_341882	0.318837	6.43598	9.96181	6.48744e-07	1.74463e-05	Sytl2
A_43_P10290	NM_001004236	0.375581	6.76044	9.9623	6.4842e-07	1.74463e-05	Tspan1
A_44_P637347	TC606746	0.544571	9.31692	9.96079	6.49422e-07	1.74541e-05	NA
A_44_P110109	NM_012837	0.584403	13.8369	9.95698	6.51952e-07	1.75012e-05	Cst3
A_44_P290992	XM_001057123	0.321996	7.51862	9.95735	6.5171e-07	1.75012e-05	LOC293903
A_44_P616761	BF286629	-0.367217	6.52117	-9.94451	6.60314e-07	1.77046e-05	NA
A_44_P853766	XM_001081576	0.339922	8.83228	9.94478	6.60137e-07	1.77046e-05	Ern1
A_43_P12841	NM_053535	-0.612525	11.9145	-9.94118	6.62571e-07	1.77413e-05	Enpp1
A_44_P302536	ENSRNOT00000005439	0.346583	11.9741	9.94074	6.62866e-07	1.77413e-05	NA
A_42_P789482	XM_234275	0.371216	9.84981	9.94093	6.62743e-07	1.77413e-05	Daam1
A_44_P437896	NM_012513	0.335588	6.43334	9.93763	6.6498e-07	1.77873e-05	Bdnf
A_44_P496884	XM_341491	-0.403414	10.8294	-9.93036	6.6995e-07	1.79096e-05	NA
A_43_P10593	NM_032612	1.06581	12.0772	9.92898	6.70893e-07	1.79242e-05	Stat1
A_44_P884466	CR469283	-0.536188	7.90661	-9.92709	6.72198e-07	1.79484e-05	NA
A_44_P360845	NM_017094	0.423089	6.75105	9.92472	6.73826e-07	1.79812e-05	Ghr
A_44_P494413	A_44_P494413	-0.300672	13.4781	-9.92339	6.74745e-07	1.79951e-05	NA
A_44_P556579	ENSRNOT00000033687	-0.397456	7.02591	-9.92232	6.75488e-07	1.80042e-05	NA
A_44_P503082	NM_133524	-0.328862	10.2671	-9.91939	6.77516e-07	1.8022e-05	Tcfe2a
A_44_P239009	ENSRNOT00000014780	-1.06478	12.233	-9.91902	6.77778e-07	1.8022e-05	NA
A_42_P587268	BG664520	-0.600159	8.37582	-9.91888	6.77871e-07	1.8022e-05	Rps6ka5
A_43_P15253	NM_012967	0.41023	11.6151	9.91847	6.78157e-07	1.8022e-05	Icam1
A_44_P977865	TC619606	0.351841	8.87734	9.91996	6.77124e-07	1.8022e-05	NA
A_43_P13367	NM_139105	0.308083	15.4396	9.91763	6.78739e-07	1.80268e-05	Rnh1
A_44_P149662	NM_001024979	0.302601	11.8321	9.91412	6.81189e-07	1.80812e-05	Gpatch4
A_44_P403532	XM_001078585	0.293552	11.839	9.91063	6.83632e-07	1.81354e-05	RGD1564019
A_42_P600817	NM_023970	-0.362217	8.84036	-9.90828	6.85276e-07	1.81593e-05	Trpv4
A_44_P218023	XR_005821	0.346059	9.58019	9.90819	6.85339e-07	1.81593e-05	LOC295142
A_44_P394074	NM_001012221	-0.397947	7.03646	-9.90747	6.85847e-07	1.8162e-05	Oxct2a
A_44_P540720	NM_201272	-0.445042	9.88652	-9.9065	6.86534e-07	1.81695e-05	Plekhg5
A_42_P679251	NM_031503	0.574772	8.41145	9.90567	6.87115e-07	1.81742e-05	Ascl2
A_43_P19313	NM_001004214	-0.355052	9.59776	-9.90371	6.88497e-07	1.81967e-05	Nqo2
A_44_P135610	ENSRNOT00000058548	0.68519	7.40255	9.90332	6.88772e-07	1.81967e-05	NA
A_44_P290879	ENSRNOT00000007888	-0.516709	13.468	-9.89751	6.92896e-07	1.82949e-05	NA
A_42_P629599	NM_138864	-0.453744	9.28374	-9.89683	6.93381e-07	1.8297e-05	Ccdc5
A_44_P694719	AW921297	0.382391	6.86035	9.89522	6.94529e-07	1.83165e-05	NA
A_43_P18721	ENSRNOT00000007103	-0.322939	8.98914	-9.89003	6.98236e-07	1.83907e-05	NA
A_44_P1019036	ENSRNOT00000038166	-0.350161	9.45161	-9.889	6.98976e-07	1.83907e-05	NA
A_44_P639552	TC608784	0.348365	7.87904	9.88943	6.98664e-07	1.83907e-05	NA
A_44_P502793	NM_001009714	0.786013	8.82096	9.88945	6.98653e-07	1.83907e-05	Mitd1
A_43_P14597	NM_001006993	0.469417	6.824	9.8847	7.02072e-07	1.84614e-05	Sgcg
A_44_P278562	AY325172	-0.314501	10.155	-9.8705	7.12397e-07	1.8722e-05	NA
A_44_P461244	NM_207599	-0.271979	8.53858	-9.86571	7.15919e-07	1.88035e-05	Hyal3
A_44_P837602	TC645764	0.283369	7.95862	9.86344	7.17591e-07	1.88365e-05	NA
A_44_P554925	NM_206848	0.460792	14.4118	9.8599	7.20216e-07	1.88943e-05	RT1-Cl
A_44_P159171	ENSRNOT00000024021	0.24205	6.81666	9.85676	7.22546e-07	1.89444e-05	NA
A_44_P824202	TC617128	-0.619623	7.65487	-9.85575	7.23294e-07	1.8953e-05	NA
A_44_P465660	NM_024155	0.292222	12.401	9.85492	7.23917e-07	1.89583e-05	Anxa4
A_44_P172850	NM_001008843	0.466433	9.09337	9.85259	7.25659e-07	1.89598e-05	RT1-CE5
A_44_P667364	ENSRNOT00000039319	0.360923	10.9406	9.85268	7.25592e-07	1.89598e-05	NA
A_44_P397495	NM_024359	0.845482	11.669	9.85272	7.25562e-07	1.89598e-05	Hif1a
A_43_P15847	NM_178847	0.400242	8.7369	9.8532	7.252e-07	1.89598e-05	Cyp27a1
A_44_P388310	NM_078622	0.443962	8.26234	9.84812	7.29003e-07	1.90361e-05	Pcyt1a
A_44_P724217	XM_575214	-0.387948	7.90641	-9.84706	7.29803e-07	1.90411e-05	RGD1564263
A_43_P13267	NM_134411	-0.56855	8.02558	-9.84675	7.30039e-07	1.90411e-05	Rab3il1
A_44_P263168	BI278846	-0.300793	6.51699	-9.84475	7.31546e-07	1.90693e-05	NA
A_43_P14971	NM_031587	0.52451	10.2715	9.83994	7.35182e-07	1.9153e-05	Pxmp2
A_44_P463980	ENSRNOT00000037316	0.566949	12.5564	9.83888	7.35985e-07	1.91629e-05	NA
A_44_P1057190	XM_216765	0.28227	10.3882	9.83176	7.41409e-07	1.92929e-05	NA
A_44_P561048	ENSRNOT00000058820	-0.514656	7.50108	-9.82698	7.45084e-07	1.93773e-05	NA
A_44_P130732	ENSRNOT00000004961	0.293662	8.73514	9.82367	7.47634e-07	1.94324e-05	NA
A_44_P335402	XM_341584	-0.402363	10.5699	-9.82238	7.48624e-07	1.9447e-05	Mocos
A_44_P234077	XM_228776	-0.523668	11.8446	-9.82139	7.49395e-07	1.94557e-05	NA
A_42_P813567	NM_031841	0.366014	12.0637	9.81908	7.51186e-07	1.9491e-05	Scd
A_44_P271423	NM_173045	0.328704	7.36138	9.8166	7.53114e-07	1.95298e-05	Zc3hav1
A_44_P976687	ENSRNOT00000058235	-0.365534	11.2131	-9.8147	7.54588e-07	1.95492e-05	NA
A_43_P21780	CB547076	0.286392	10.0719	9.81452	7.5473e-07	1.95492e-05	Ascc3
A_44_P530953	AI169751	0.378686	8.66733	9.81247	7.56336e-07	1.95795e-05	Ifitm3
A_44_P1004323	ENSRNOT00000045315	-0.51541	12.2934	-9.81094	7.57534e-07	1.9588e-05	NA
A_43_P19005	XM_574285	0.294591	8.02834	9.81114	7.57375e-07	1.9588e-05	Ncoa7
A_43_P15737	NM_019357	0.645323	9.9008	9.80862	7.5935e-07	1.96237e-05	Ezr
A_42_P703023	NM_145776	-0.701402	8.16052	-9.80593	7.61463e-07	1.9667e-05	Slc38a3
A_42_P810736	NM_031340	-0.35962	11.53	-9.80505	7.62158e-07	1.96736e-05	Timeless
A_44_P357623	AW525315	0.371771	7.35676	9.79936	7.66659e-07	1.97785e-05	Pvrl3
A_44_P208304	NM_019210	-0.693482	12.5508	-9.79777	7.67921e-07	1.97997e-05	Pak3
A_42_P547027	NM_001004218	0.35469	12.5116	9.79541	7.698e-07	1.98368e-05	Fuca2
A_44_P152335	XR_009148	-0.277601	15.0573	-9.79242	7.72187e-07	1.98869e-05	RGD1564023
A_44_P222030	NM_181638	0.44565	10.9593	9.7828	7.79918e-07	2.00745e-05	Tbx3
A_44_P123033	NM_001047093	-0.280491	8.56812	-9.77746	7.84249e-07	2.01648e-05	Klhl5
A_44_P438815	ENSRNOT00000014861	-0.413177	10.1469	-9.77737	7.8432e-07	2.01648e-05	NA
A_44_P437896	NM_012513	0.314456	6.34988	9.77635	7.85155e-07	2.01747e-05	Bdnf
A_44_P400922	ENSRNOT00000013070	0.331529	8.82846	9.77528	7.86022e-07	2.01855e-05	NA
A_44_P1024065	BC086431	0.30643	9.17594	9.76369	7.95531e-07	2.0418e-05	Hdac5
A_44_P853449	TC623597	0.45472	7.78441	9.76194	7.96977e-07	2.04435e-05	NA
A_44_P1029107	ENSRNOT00000059991	-0.298895	12.2417	-9.75882	7.99563e-07	2.04981e-05	NA
A_44_P235241	AI029054	0.553096	8.26322	9.75687	8.01182e-07	2.05279e-05	Tsc22d3
A_44_P1019957	NM_017314	0.462051	17.0516	9.74874	8.07977e-07	2.06903e-05	Ubc
A_44_P213936	BF522788	-0.303646	8.95924	-9.74687	8.09557e-07	2.0711e-05	NA
A_43_P22631	TC636626	0.442001	11.1089	9.74669	8.09707e-07	2.0711e-05	NA
A_43_P11442	NM_012512	0.515496	15.5503	9.7452	8.10956e-07	2.07312e-05	B2m
A_44_P592923	XM_574490	-0.473306	9.73428	-9.74212	8.13564e-07	2.0786e-05	RGD1559690
A_44_P672312	BQ201342	0.581054	7.08178	9.73546	8.19219e-07	2.09186e-05	NA
A_44_P108304	XM_343191	0.533611	9.51485	9.73033	8.23596e-07	2.10185e-05	Slc41a2
A_44_P480504	XM_345216	0.42314	11.6388	9.72298	8.29924e-07	2.1156e-05	NA
A_44_P156922	NM_001008312	0.270241	13.4291	9.72305	8.29867e-07	2.1156e-05	Serinc3
A_43_P12679	NM_031785	0.595108	14.4237	9.71753	8.34653e-07	2.12645e-05	Atp6ap1
A_44_P444981	NM_170718	0.318617	8.09265	9.71387	8.37839e-07	2.13336e-05	Kcnj14
A_44_P315672	K02813	0.854074	12.101	9.71271	8.38852e-07	2.13473e-05	NA
A_44_P977311	TC599126	0.371536	8.66385	9.71185	8.39606e-07	2.13545e-05	NA
A_44_P880842	CV795401	-0.288182	8.25924	-9.70998	8.41243e-07	2.1384e-05	NA
A_44_P251692	NM_019257	0.846086	9.20005	9.70567	8.45034e-07	2.14682e-05	Sfrs5
A_44_P1015957	XM_574249	0.293213	11.6106	9.70298	8.47405e-07	2.15163e-05	Acsf3
A_44_P426788	XM_230899	-0.332169	9.16548	-9.70019	8.49877e-07	2.15548e-05	Pmepa1
A_44_P299870	NM_175761	0.532105	15.126	9.70035	8.49734e-07	2.15548e-05	Hsp90aa1
A_43_P21655	ENSRNOT00000060595	0.343568	9.81164	9.69804	8.51785e-07	2.1591e-05	NA
A_43_P18918	NM_001077635	0.425959	8.88026	9.69736	8.52397e-07	2.15944e-05	Acbd5
A_44_P899002	TC595980	-0.352303	11.1445	-9.69664	8.53032e-07	2.15983e-05	NA
A_44_P438143	NM_031588	0.334192	7.53107	9.69446	8.54977e-07	2.16354e-05	Nrg1
A_44_P231737	ENSRNOT00000051559	-0.22925	13.1336	-9.69172	8.57429e-07	2.16765e-05	NA
A_44_P702234	TC623463	-0.293755	7.32148	-9.69156	8.57565e-07	2.16765e-05	NA
A_44_P971500	ENSRNOT00000059863	-0.296204	12.716	-9.68785	8.60895e-07	2.17382e-05	NA
A_44_P388853	NM_053354	-0.476801	8.9721	-9.68777	8.60971e-07	2.17382e-05	Dnmt1
A_42_P665848	NM_001015026	-0.410281	10.033	-9.68704	8.61628e-07	2.17426e-05	Tspan12
A_44_P1029654	XM_574673	0.417429	11.1278	9.68644	8.62164e-07	2.17439e-05	Fam178a
A_44_P398691	XM_342962	-0.401791	10.2375	-9.68298	8.65288e-07	2.18036e-05	Atp13a2
A_44_P491796	NM_012881	-0.337785	7.07224	-9.68275	8.65499e-07	2.18036e-05	Spp1
A_44_P480361	NM_001033061	-0.303118	10.4728	-9.68172	8.66426e-07	2.18147e-05	Cenpl
A_44_P583900	TC624973	-0.398812	8.55143	-9.6787	8.69173e-07	2.18706e-05	NA
A_43_P11442	NM_012512	0.487634	15.2738	9.67821	8.69614e-07	2.18706e-05	B2m
A_44_P859396	TC607948	0.62443	9.54932	9.67675	8.70943e-07	2.18917e-05	NA
A_43_P10088	NM_001013234	-0.334342	12.4	-9.67549	8.72088e-07	2.19083e-05	Rnaseh2a
A_44_P513853	ENSRNOT00000011403	-0.31707	11.7352	-9.67108	8.76117e-07	2.19972e-05	NA
A_44_P304880	NM_001014261	-0.328077	7.83984	-9.66542	8.81323e-07	2.21033e-05	LOC366473
A_44_P1047638	ENSRNOT00000039423	0.331454	11.2251	9.66566	8.81101e-07	2.21033e-05	NA
A_44_P290074	AI030162	-0.368537	7.86539	-9.66472	8.81973e-07	2.2104e-05	Col4a3bp
A_42_P585079	NM_001047857	0.370225	12.6117	9.66433	8.82332e-07	2.2104e-05	Ube2e3
A_44_P182412	ENSRNOT00000020014	-0.331435	8.89859	-9.65948	8.86817e-07	2.2204e-05	NA
A_44_P198396	NM_031841	0.394993	8.46591	9.65521	8.90794e-07	2.22911e-05	Scd
A_42_P575140	AW916021	0.372207	12.7159	9.65323	8.92647e-07	2.23251e-05	Yy1
A_44_P228351	NM_019195	0.301944	8.31499	9.65107	8.94666e-07	2.23632e-05	Cd47
A_42_P813840	ENSRNOT00000038178	-0.430604	7.41896	-9.64637	8.99087e-07	2.2452e-05	NA
A_44_P427560	NM_053622	-0.399494	9.81879	-9.64623	8.99216e-07	2.2452e-05	Pom121
A_44_P562483	XM_344728	-0.36111	6.76973	-9.64263	9.02616e-07	2.25035e-05	Nkd1
A_43_P21489	NM_001004284	0.291934	7.26402	9.64246	9.02778e-07	2.25035e-05	Zmynd10
A_44_P527709	NM_001007711	0.306074	14.1131	9.64294	9.02321e-07	2.25035e-05	Gtf2f1
A_44_P915165	TC597191	0.357182	8.55583	9.64067	9.04474e-07	2.25333e-05	NA
A_44_P573779	AW142501	0.365814	8.23647	9.63975	9.05347e-07	2.25425e-05	Vcl
A_44_P117078	XM_001062622	-0.291046	14.6258	-9.63867	9.0637e-07	2.25555e-05	LOC685162
A_44_P233887	NM_139263	0.306178	7.50261	9.62673	9.17793e-07	2.28272e-05	Fgd4
A_42_P626895	NM_001044295	-0.354133	12.4098	-9.62371	9.20717e-07	2.28873e-05	Tpd52l1
A_44_P1044410	ENSRNOT00000027668	0.599732	13.9162	9.62147	9.22883e-07	2.29158e-05	NA
A_44_P981843	TC620060	0.316234	7.77748	9.62156	9.22797e-07	2.29158e-05	NA
A_42_P517554	ENSRNOT00000018394	-0.295108	9.71091	-9.61516	9.29022e-07	2.30555e-05	NA
A_44_P461187	NM_203337	-0.540693	8.8472	-9.61457	9.29597e-07	2.30571e-05	St3gal4
A_44_P546104	XM_238028	-0.355489	10.1872	-9.61307	9.31061e-07	2.3069e-05	NA
A_44_P542390	NM_019140	-0.319985	7.9683	-9.61303	9.31104e-07	2.3069e-05	Ptprd
A_42_P806126	ENSRNOT00000026720	-0.283401	9.4092	-9.61204	9.32065e-07	2.30719e-05	NA
A_44_P392611	BP483835	-0.382202	9.40904	-9.61186	9.32246e-07	2.30719e-05	NA
A_44_P745749	A_44_P745749	-0.577892	12.1545	-9.60714	9.36886e-07	2.31613e-05	NA
A_44_P440953	A_44_P440953	0.358787	8.66152	9.60722	9.36809e-07	2.31613e-05	NA
A_44_P792470	DV722661	-0.305003	8.31305	-9.601	9.42957e-07	2.32986e-05	NA
A_44_P354124	XM_001060811	0.403911	10.9825	9.59764	9.46291e-07	2.33681e-05	Chmp1b
A_44_P917564	NM_001044282	0.316199	10.1899	9.59468	9.49244e-07	2.34282e-05	MGC94725
A_44_P1004218	NM_053765	-0.266805	11.4729	-9.59327	9.50659e-07	2.34503e-05	Gne
A_44_P479008	AW523545	0.977519	8.18149	9.59188	9.52047e-07	2.34588e-05	Btbd3
A_44_P1027493	NM_001024303	0.410403	9.50344	9.59198	9.51944e-07	2.34588e-05	Lix1l
A_44_P511529	AW143917	0.40937	6.44547	9.58921	9.54729e-07	2.3512e-05	NA
A_44_P823194	TC593392	-0.353237	9.2392	-9.58557	9.58397e-07	2.35814e-05	NA
A_44_P358649	A_44_P358649	-0.406236	6.84284	-9.58537	9.58594e-07	2.35814e-05	NA
A_44_P775257	ENSRNOT00000031110	-0.310316	10.49	-9.58346	9.60533e-07	2.35931e-05	NA
A_44_P506568	ENSRNOT00000005511	-0.300494	11.5739	-9.58335	9.6064e-07	2.35931e-05	NA
A_44_P760131	XR_008968	0.588432	10.3326	9.58408	9.59901e-07	2.35931e-05	LOC498264
A_44_P762670	TC632993	0.62725	8.39294	9.5769	9.67194e-07	2.37411e-05	NA
A_44_P624280	TC598890	0.321726	8.99457	9.57005	9.74204e-07	2.39001e-05	NA
A_44_P794669	TC581282	0.278354	12.5113	9.56798	9.7633e-07	2.39392e-05	NA
A_44_P267993	CB546126	-0.257268	8.03824	-9.56589	9.78491e-07	2.39661e-05	NA
A_44_P593668	TC613235	0.40353	8.82522	9.56615	9.78221e-07	2.39661e-05	NA
A_44_P555664	XM_228987	-0.338333	12.9359	-9.56491	9.79506e-07	2.39779e-05	NA
A_42_P803726	NM_001007695	-0.302096	7.02287	-9.56317	9.81302e-07	2.40088e-05	Tcp11
A_44_P828432	CN382817	-0.293728	7.89427	-9.56223	9.82278e-07	2.40197e-05	NA
A_44_P808602	TC591609	0.70678	8.64284	9.56046	9.84109e-07	2.40514e-05	NA
A_43_P15253	NM_012967	0.373691	11.782	9.55939	9.85228e-07	2.40656e-05	Icam1
A_42_P674821	TC588037	0.288002	8.62558	9.55215	9.92787e-07	2.42371e-05	NA
A_44_P290016	BG666843	-0.421686	12.0128	-9.54493	1.00039e-06	2.44095e-05	NA
A_44_P996233	NM_001008768	-0.657603	12.6137	-9.54351	1.00189e-06	2.44328e-05	Prim1
A_44_P952438	AA894304	0.395345	7.91015	9.54107	1.00448e-06	2.44827e-05	Ahnak
A_44_P676250	TC635659	0.34331	6.76219	9.53959	1.00605e-06	2.45078e-05	NA
A_44_P792797	TC598831	-0.398479	7.02218	-9.53798	1.00776e-06	2.45362e-05	NA
A_44_P838002	TC599147	0.55014	8.26132	9.53154	1.01466e-06	2.46908e-05	NA
A_43_P21118	NM_181473	0.541598	9.09143	9.52699	1.01955e-06	2.47965e-05	Klhl24
A_44_P627230	TC617636	0.382749	8.33756	9.51985	1.02729e-06	2.49576e-05	NA
A_44_P147123	ENSRNOT00000003689	0.307322	8.5543	9.5201	1.02702e-06	2.49576e-05	NA
A_44_P400211	NM_173116	-0.545485	10.0545	-9.51486	1.03273e-06	2.50764e-05	Sgpl1
A_44_P242321	NM_130433	-0.574332	13.7948	-9.50783	1.04046e-06	2.52483e-05	Acaa2
A_44_P681677	BF289693	0.538851	7.89412	9.5074	1.04094e-06	2.52483e-05	Wash2
A_44_P532389	CF110666	0.495668	11.8667	9.50568	1.04284e-06	2.52808e-05	NA
A_44_P510436	NM_138893	-0.470178	7.56691	-9.50403	1.04466e-06	2.53113e-05	Myo16
A_44_P308925	NM_031003	-0.287919	7.89823	-9.50069	1.04837e-06	2.53875e-05	Abat
A_42_P757500	NM_031046	-0.514418	9.24566	-9.49965	1.04953e-06	2.54004e-05	Itpr2
A_44_P397495	NM_024359	0.844982	11.3633	9.4992	1.05003e-06	2.54004e-05	Hif1a
A_44_P170541	ENSRNOT00000054894	-0.546252	7.65366	-9.49852	1.05079e-06	2.54052e-05	NA
A_44_P575890	TC602730	-0.606719	10.9468	-9.49609	1.0535e-06	2.54421e-05	NA
A_43_P16642	NM_001009419	-0.392318	11.2535	-9.49563	1.05401e-06	2.54421e-05	Cmas
A_44_P307971	L04739	0.429407	7.11238	9.49612	1.05347e-06	2.54421e-05	NA
A_44_P994492	NM_022297	-0.329342	8.25075	-9.49302	1.05693e-06	2.5499e-05	Ddah1
A_44_P716145	NM_053570	0.33575	7.23187	9.48114	1.07036e-06	2.5809e-05	Cxadr
A_44_P369617	AA945152	-0.416168	8.08941	-9.47977	1.07192e-06	2.58328e-05	NA
A_44_P853006	ENSRNOT00000026141	-0.366076	11.1458	-9.47516	1.07718e-06	2.59457e-05	NA
A_44_P946443	TC609604	-0.366836	7.19969	-9.47155	1.08133e-06	2.60222e-05	NA
A_43_P19030	ENSRNOT00000034992	-0.321856	8.81748	-9.47139	1.08151e-06	2.60222e-05	NA
A_44_P351795	ENSRNOT00000030996	-0.305282	8.92646	-9.47008	1.08302e-06	2.60445e-05	NA
A_44_P491796	NM_012881	-0.304352	6.84308	-9.46413	1.08989e-06	2.61871e-05	Spp1
A_44_P1008120	ENSRNOT00000012260	-0.415099	11.8462	-9.46395	1.09011e-06	2.61871e-05	NA
A_44_P474388	NM_053648	-0.322196	7.989	-9.45685	1.09838e-06	2.63642e-05	Bcmo1
A_44_P188275	NM_031792	-0.286734	8.29605	-9.45661	1.09866e-06	2.63642e-05	Spag4
A_44_P803484	BG666368	0.468888	10.2902	9.45609	1.09927e-06	2.63649e-05	Stat2
A_44_P339558	NM_017083	-0.395913	7.23091	-9.45236	1.10364e-06	2.6389e-05	Myo5b
A_44_P700864	DV729193	-0.354365	9.6614	-9.45223	1.10379e-06	2.6389e-05	NA
A_44_P1012529	NM_181083	0.477817	11.4471	9.4524	1.10359e-06	2.6389e-05	Arfgef2
A_44_P929423	XM_001061864	0.332543	9.39321	9.45323	1.10262e-06	2.6389e-05	Itga9
A_44_P562744	TC630299	0.51163	9.92839	9.45342	1.10239e-06	2.6389e-05	NA
A_44_P517033	XR_005948	0.436035	13.1818	9.45376	1.10199e-06	2.6389e-05	LOC312502
A_44_P117389	M33313	0.309617	10.6716	9.44816	1.10859e-06	2.64897e-05	NA
A_43_P22663	ENSRNOT00000020823	-0.357291	6.81118	-9.43713	1.12171e-06	2.67889e-05	NA
A_44_P351898	ENSRNOT00000007285	-0.265253	12.2027	-9.43638	1.1226e-06	2.67961e-05	NA
A_44_P935947	XM_342684	-0.498721	7.98127	-9.43524	1.12397e-06	2.68145e-05	Hnrnpa2b1
A_44_P379911	XM_345191	-0.308167	9.96672	-9.42571	1.13545e-06	2.7074e-05	NA
A_44_P1010816	ENSRNOT00000020637	-0.429939	10.7712	-9.42365	1.13796e-06	2.71051e-05	NA
A_44_P634618	AW143298	0.324446	6.92938	9.42369	1.13791e-06	2.71051e-05	NA
A_44_P548581	NM_001012137	-0.469127	10.9318	-9.41988	1.14255e-06	2.72e-05	Fus
A_44_P145970	CB326471	-0.362916	8.41729	-9.41837	1.14439e-06	2.72294e-05	NA
A_44_P360804	NM_012601	-0.469339	9.50258	-9.41617	1.14708e-06	2.72736e-05	Mpg
A_44_P366803	BF282429	-0.337215	9.91756	-9.4152	1.14828e-06	2.72736e-05	NA
A_42_P511375	NM_001009670	-0.483598	10.7644	-9.41435	1.14932e-06	2.72736e-05	Abhd14a
A_44_P578505	TC623900	-0.309149	6.49471	-9.41389	1.14988e-06	2.72736e-05	NA
A_42_P460340	NM_198786	0.35788	10.566	9.41467	1.14892e-06	2.72736e-05	Mal2
A_44_P122675	AI070295	0.399973	6.57365	9.4156	1.14779e-06	2.72736e-05	Gadd45a
A_44_P491796	NM_012881	-0.318826	6.97264	-9.4112	1.15319e-06	2.73378e-05	Spp1
A_44_P336608	BI395586	-0.383562	13.5113	-9.40963	1.15513e-06	2.73613e-05	RGD1565496
A_44_P554862	XM_001074215	-0.364025	10.5523	-9.40941	1.1554e-06	2.73613e-05	Srp72
A_43_P17779	ENSRNOT00000017665	0.319116	9.07364	9.40858	1.15642e-06	2.73711e-05	NA
A_44_P492279	XM_342482	-0.3646	12.0062	-9.40727	1.15804e-06	2.73951e-05	NA
A_44_P437327	ENSRNOT00000011008	0.389161	9.92649	9.40634	1.1592e-06	2.7408e-05	NA
A_44_P492373	ENSRNOT00000010682	-0.32488	10.1883	-9.40467	1.16128e-06	2.7414e-05	NA
A_44_P194301	NM_001015030	0.34487	10.1362	9.40471	1.16123e-06	2.7414e-05	Ubl3
A_42_P554295	ENSRNOT00000044552	0.468409	8.43275	9.40534	1.16044e-06	2.7414e-05	NA
A_44_P526978	NM_017105	0.321474	7.49674	9.4034	1.16286e-06	2.74369e-05	Bmp3
A_44_P1019826	ENSRNOT00000002381	0.297477	12.0604	9.40225	1.16428e-06	2.7456e-05	NA
A_44_P551311	CB557492	0.466826	9.86984	9.40117	1.16562e-06	2.74734e-05	NA
A_44_P321544	ENSRNOT00000011572	0.371027	8.14361	9.392	1.17713e-06	2.773e-05	NA
A_42_P828102	NM_212532	0.875244	9.75093	9.39001	1.17963e-06	2.77744e-05	Ddah2
A_44_P199038	NM_001013992	-0.320556	6.78283	-9.38707	1.18335e-06	2.78475e-05	LOC305691
A_43_P15021	NM_001010958	0.353534	10.4188	9.38595	1.18477e-06	2.78663e-05	Slc25a29
A_44_P274924	XM_236787	-0.279096	7.78752	-9.38498	1.18601e-06	2.78664e-05	Tnfaip8l1
A_44_P330542	NM_021752	0.26379	9.03736	9.3853	1.1856e-06	2.78664e-05	Birc2
A_44_P139694	NM_182950	0.489343	9.58182	9.38382	1.18749e-06	2.78864e-05	Tnfaip1
A_44_P833626	ENSRNOT00000060168	0.435037	11.7993	9.38265	1.18898e-06	2.79069e-05	NA
A_43_P19450	ENSRNOT00000004699	0.294974	7.89331	9.38159	1.19033e-06	2.79241e-05	NA
A_42_P542909	NM_134466	-0.357842	8.78779	-9.3808	1.19133e-06	2.7933e-05	Stau2
A_44_P189139	NM_001024802	0.433827	12.3819	9.38027	1.19201e-06	2.79345e-05	Tmem165
A_44_P104204	CN542722	-0.591493	9.10207	-9.37936	1.19317e-06	2.7947e-05	NA
A_44_P424723	NM_021693	-1.03091	11.8729	-9.36885	1.20669e-06	2.82491e-05	Snf1lk
A_44_P184753	NM_001008829	0.475184	14.7342	9.36786	1.20798e-06	2.82645e-05	RT1-A2
A_44_P278613	ENSRNOT00000054894	-0.312826	8.01512	-9.36183	1.21582e-06	2.84331e-05	NA
A_44_P389544	NM_001024800	0.292906	11.2395	9.36033	1.21778e-06	2.84643e-05	Txndc1
A_44_P1017536	NM_199119	0.380888	12.7348	9.35658	1.22269e-06	2.85641e-05	Ddx24
A_44_P303393	ENSRNOT00000009009	-0.523584	13.8463	-9.35246	1.22811e-06	2.86609e-05	NA
A_43_P15292	NM_022597	0.36036	16.6157	9.35268	1.22782e-06	2.86609e-05	Ctsb
A_43_P14882	NM_001014071	-0.41676	15.2872	-9.35104	1.22999e-06	2.86752e-05	Errfi1
A_44_P437896	NM_012513	0.309554	6.43699	9.35114	1.22986e-06	2.86752e-05	Bdnf
A_43_P10036	TC630256	-0.449157	8.89807	-9.34513	1.23783e-06	2.88134e-05	NA
A_44_P238978	ENSRNOT00000018923	-0.33405	9.68803	-9.34512	1.23784e-06	2.88134e-05	NA
A_44_P551842	NM_134403	0.440414	11.4359	9.34566	1.23712e-06	2.88134e-05	Abtb2
A_44_P143011	CA340499	-0.277703	9.72622	-9.34231	1.24159e-06	2.88857e-05	NA
A_44_P1016674	NM_138543	-0.561402	8.10802	-9.33404	1.25268e-06	2.91287e-05	Pde9a
A_43_P11442	NM_012512	0.501797	15.2551	9.3324	1.25489e-06	2.915e-05	B2m
A_44_P314133	XR_008277	0.262546	12.2423	9.33276	1.25441e-06	2.915e-05	RGD1564795
A_44_P745994	TC621437	-0.343794	7.72908	-9.33054	1.2574e-06	2.91783e-05	NA
A_44_P977136	TC622286	0.477155	8.39156	9.33092	1.25689e-06	2.91783e-05	NA
A_44_P1019957	NM_017314	0.488821	17.0274	9.32798	1.26087e-06	2.92437e-05	Ubc
A_44_P461544	NM_001009470	-0.391157	11.8596	-9.32574	1.26391e-06	2.92991e-05	Ccnb2
A_44_P989677	NM_001014023	0.378816	9.68498	9.3226	1.2682e-06	2.93681e-05	RGD1304579
A_42_P627241	NM_053820	0.746632	8.97802	9.32277	1.26796e-06	2.93681e-05	Ebf1
A_44_P391726	ENSRNOT00000007927	0.325444	10.5599	9.31659	1.27644e-06	2.95438e-05	NA
A_44_P884766	TC583017	0.237606	6.73214	9.31455	1.27924e-06	2.95935e-05	NA
A_44_P378631	NM_171996	-0.27446	8.52757	-9.3091	1.28679e-06	2.97383e-05	Decr2
A_44_P203355	NM_022285	0.378117	7.23859	9.30907	1.28682e-06	2.97383e-05	Hapln2
A_44_P401809	NM_001007603	-0.456971	15.0604	-9.30785	1.28852e-06	2.97622e-05	Rps20
A_44_P449752	AY245000	-0.36006	8.11982	-9.30446	1.29324e-06	2.98407e-05	NA
A_44_P477406	NM_012751	0.243356	6.96926	9.30464	1.29298e-06	2.98407e-05	Slc2a4
A_44_P474755	NM_001011959	0.687053	15.1069	9.29829	1.30188e-06	3.00245e-05	Ppgb
A_44_P777689	XM_219898	-0.406366	8.97999	-9.29079	1.31245e-06	3.02529e-05	Tmem2
A_44_P121160	NM_022922	0.311636	12.9672	9.2862	1.31898e-06	3.03879e-05	Tpi1
A_44_P299247	NM_012778	-0.465155	6.85159	-9.28355	1.32276e-06	3.04592e-05	Aqp1
A_42_P716352	NM_031154	0.356614	7.6013	9.28275	1.32391e-06	3.04703e-05	Gstm7
A_44_P448154	ENSRNOT00000045686	-0.28872	7.38795	-9.27172	1.33979e-06	3.08043e-05	NA
A_44_P534196	ENSRNOT00000060410	0.570326	9.75925	9.27205	1.33931e-06	3.08043e-05	NA
A_44_P946803	A_44_P946803	0.317204	8.80362	9.26778	1.34551e-06	3.09041e-05	NA
A_43_P14179	NM_053837	0.377833	16.5401	9.26795	1.34527e-06	3.09041e-05	Ap2m1
A_44_P494591	ENSRNOT00000018629	-0.38011	11.397	-9.26502	1.34954e-06	3.09652e-05	NA
A_44_P304711	ENSRNOT00000016854	0.312587	9.47974	9.26547	1.34888e-06	3.09652e-05	NA
A_44_P1047638	ENSRNOT00000039423	0.336922	11.2168	9.26356	1.35166e-06	3.0998e-05	NA
A_44_P895064	XM_341290	0.406412	7.34053	9.26123	1.35508e-06	3.10606e-05	Atxn7
A_43_P17812	ENSRNOT00000027558	-0.401561	7.35816	-9.25974	1.35727e-06	3.10874e-05	NA
A_44_P165039	ENSRNOT00000039644	0.381324	11.0553	9.2595	1.35763e-06	3.10874e-05	NA
A_44_P997825	NM_133546	0.469771	9.80934	9.25024	1.37131e-06	3.13847e-05	Ppp1r15a
A_44_P731292	TC597272	-0.388513	9.04645	-9.24289	1.38228e-06	3.16196e-05	NA
A_44_P343517	CX570444	-0.358113	10.2269	-9.24078	1.38545e-06	3.16507e-05	NA
A_44_P277935	ENSRNOT00000009173	-0.345139	10.2172	-9.24058	1.38575e-06	3.16507e-05	NA
A_42_P544167	NM_022591	0.241497	11.2089	9.2413	1.38466e-06	3.16507e-05	Tep1
A_44_P540944	AF468695	-0.407149	7.78164	-9.24007	1.38651e-06	3.16521e-05	Plekha5
A_44_P309573	ENSRNOT00000009566	0.291518	9.27598	9.23808	1.38951e-06	3.16884e-05	NA
A_44_P682849	XM_001081465	0.260813	7.92883	9.23845	1.38894e-06	3.16884e-05	Rundc1
A_44_P166955	BF523428	-0.46569	11.6864	-9.23599	1.39265e-06	3.1744e-05	NA
A_44_P250203	NM_001037657	-0.44734	11.1288	-9.23234	1.39819e-06	3.18541e-05	Rbm12
A_44_P191287	XM_001057073	0.522877	8.06321	9.22992	1.40186e-06	3.19215e-05	Nrbp2
A_44_P807585	XM_001081727	-0.439374	11.1307	-9.22572	1.40828e-06	3.20352e-05	LOC688274
A_44_P309052	NM_001008853	0.451539	14.2009	9.226	1.40784e-06	3.20352e-05	RT1-M6-2
A_44_P575923	TC624663	-0.920063	9.70105	-9.22473	1.40979e-06	3.20373e-05	NA
A_44_P778380	TC598870	0.534561	9.85426	9.22515	1.40915e-06	3.20373e-05	NA
A_44_P1042952	NM_057130	0.320301	8.51405	9.21865	1.41913e-06	3.22333e-05	Hrk
A_44_P776098	TC616052	0.497123	7.86092	9.21283	1.42813e-06	3.24214e-05	NA
A_44_P928367	XM_001075310	0.67188	9.48218	9.20802	1.43562e-06	3.2575e-05	LOC686701
A_44_P431150	ENSRNOT00000056684	-0.333044	8.91752	-9.20638	1.43818e-06	3.26167e-05	NA
A_44_P520858	TC631490	0.286647	7.86866	9.20462	1.44094e-06	3.26629e-05	NA
A_44_P929321	A_44_P929321	-0.291796	8.88349	-9.20398	1.44195e-06	3.26692e-05	NA
A_44_P528926	DV725021	-0.356487	11.2897	-9.19836	1.45079e-06	3.2853e-05	NA
A_44_P744063	AW919683	-0.259203	9.98064	-9.19743	1.45226e-06	3.28696e-05	NA
A_44_P277851	AA926247	-0.452797	7.03408	-9.19649	1.45374e-06	3.28866e-05	Kcnk1
A_44_P130992	ENSRNOT00000019169	-0.306817	6.77228	-9.1924	1.46023e-06	3.30139e-05	NA
A_44_P343303	NM_019367	-0.374851	11.2742	-9.19162	1.46147e-06	3.30139e-05	Ppt2
A_42_P586256	NM_001008768	-0.627463	12.8737	-9.19156	1.46156e-06	3.30139e-05	Prim1
A_43_P13420	NM_172067	-0.340595	10.32	-9.18945	1.46493e-06	3.30734e-05	Spon1
A_44_P958487	AI136348	-0.468053	10.4089	-9.18681	1.46915e-06	3.31519e-05	NA
A_43_P15220	ENSRNOT00000027263	-0.514358	10.9652	-9.1862	1.47013e-06	3.31575e-05	NA
A_44_P654363	TC594265	-0.309565	6.95975	-9.18545	1.47133e-06	3.31679e-05	NA
A_44_P807329	BQ193674	-0.248707	9.94612	-9.18196	1.47694e-06	3.32777e-05	NA
A_43_P19227	ENSRNOT00000025965	-0.274281	7.50132	-9.18043	1.4794e-06	3.33164e-05	NA
[truncated: 43,017 more rows]

## Sheet: results_Scr_vs_PAX8
ProbeName	SystematicName	logFC	AveExpr	t	P.Value	adj.P.Val	GeneName
A_44_P215027	AY383688	1.78639	9.72277	47.6952	7.33206e-13	3.30075e-08	LOC498544
A_42_P624195	NM_031509	0.935761	7.87402	39.2358	4.85551e-12	1.09293e-07	Gsta3
A_44_P531758	NM_012935	-1.15651	14.9181	-34.3087	1.77614e-11	1.12053e-07	Cryab
A_44_P1058445	NM_012583	0.77036	13.7396	33.4937	2.24016e-11	1.12053e-07	Hprt1
A_44_P1008738	DV719651	0.760069	11.8499	33.538	2.21177e-11	1.12053e-07	Alcam
A_44_P576215	TC586797	0.891837	10.1077	33.7035	2.10912e-11	1.12053e-07	NA
A_44_P226658	NM_017046	1.10174	9.37403	33.8455	2.02525e-11	1.12053e-07	Scnn1g
A_42_P536702	NM_017342	1.99931	8.22732	33.9462	1.96797e-11	1.12053e-07	Sftpc
A_44_P1058445	NM_012583	0.753263	13.8331	36.6735	9.32891e-12	1.12053e-07	Hprt1
A_44_P520929	NM_001007675	0.848724	8.58184	31.8183	3.67544e-11	1.65461e-07	C1qtnf1
A_42_P629321	NM_031590	0.71249	8.30813	30.4905	5.54335e-11	2.26864e-07	Wisp2
A_44_P1058445	NM_012583	0.740057	13.8164	29.6146	7.34048e-11	2.54195e-07	Hprt1
A_44_P575340	NM_012583	0.687491	12.7691	29.8235	6.86009e-11	2.54195e-07	Hprt1
A_44_P315672	K02813	1.33318	11.9673	29.3671	7.95832e-11	2.55906e-07	NA
A_44_P166790	CB546198	-0.538076	7.82117	-27.8718	1.316e-10	3.88955e-07	Nrip3
A_44_P226658	NM_017046	1.18772	9.81624	27.7296	1.3824e-10	3.88955e-07	Scnn1g
A_44_P449858	NM_173128	-0.737029	8.54447	-27.5055	1.49458e-10	3.94285e-07	Krt20
A_44_P1060286	NM_012618	0.883244	12.4519	27.1998	1.66409e-10	3.94285e-07	S100a4
A_44_P226658	NM_017046	1.09257	9.45833	27.2534	1.63294e-10	3.94285e-07	Scnn1g
A_44_P226658	NM_017046	1.16247	9.72746	26.9962	1.78874e-10	4.02628e-07	Scnn1g
A_44_P483360	BF556360	-0.866032	12.7818	-26.3643	2.24586e-10	4.31075e-07	Nrip3
A_44_P226658	NM_017046	1.18177	9.80242	26.1897	2.3939e-10	4.31075e-07	Scnn1g
A_44_P216395	NM_024127	0.962647	13.5939	26.2751	2.32024e-10	4.31075e-07	Gadd45a
A_44_P1058445	NM_012583	0.765544	13.7685	26.4456	2.18044e-10	4.31075e-07	Hprt1
A_43_P17060	XM_001053262	0.943338	8.01931	26.5871	2.07145e-10	4.31075e-07	RGD1562059
A_44_P866539	AW913986	0.61098	10.1662	25.9001	2.66369e-10	4.61207e-07	NA
A_44_P226658	NM_017046	1.11842	9.619	25.7263	2.84157e-10	4.73785e-07	Scnn1g
A_44_P929423	XM_001061864	0.478104	9.43782	25.3511	3.27186e-10	5.26045e-07	Itga9
A_44_P226658	NM_017046	1.15909	9.59671	25.2384	3.4148e-10	5.30095e-07	Scnn1g
A_44_P298465	NM_012707	0.843874	8.86142	24.9511	3.81123e-10	5.71912e-07	Gcg
A_44_P685554	TC617271	0.838759	9.43117	24.4932	4.55202e-10	6.61041e-07	NA
A_43_P11683	NM_013057	-0.584286	12.8723	-24.1314	5.24981e-10	7.31767e-07	F3
A_44_P226658	NM_017046	1.17177	9.66906	24.0772	5.36414e-10	7.31767e-07	Scnn1g
A_44_P961703	XM_346464	0.589202	8.86657	23.8347	5.9106e-10	7.82598e-07	Slit2
A_44_P1058445	NM_012583	0.74026	13.7109	23.2101	7.62162e-10	9.27324e-07	Hprt1
A_44_P226658	NM_017046	1.08572	9.33143	23.2136	7.61058e-10	9.27324e-07	Scnn1g
A_44_P226658	NM_017046	1.12894	9.62511	23.2981	7.35044e-10	9.27324e-07	Scnn1g
A_42_P596024	NM_019167	-0.721304	8.88407	-22.9289	8.56442e-10	1.01326e-06	Sptbn2
A_44_P1058445	NM_012583	0.751252	13.7584	22.8095	9.00312e-10	1.01326e-06	Hprt1
A_44_P869863	TC606533	0.466352	8.81218	22.8695	8.77975e-10	1.01326e-06	NA
A_44_P301729	NM_012740	0.419363	7.2863	22.4841	1.03292e-09	1.13415e-06	Th
A_43_P12236	NM_022521	-0.610875	14.8945	-22.2236	1.15464e-09	1.1551e-06	Oat
A_44_P994238	ENSRNOT00000020532	0.636824	8.41493	22.2596	1.13695e-09	1.1551e-06	NA
A_43_P11489	NM_012618	0.922998	12.9908	22.2824	1.12586e-09	1.1551e-06	S100a4
A_44_P303430	AW142654	0.94834	10.6388	22.3838	1.07803e-09	1.1551e-06	NA
A_44_P463425	AW917764	0.798355	13.4595	22.0075	1.26768e-09	1.24062e-06	Igfbp5
A_44_P268864	NM_138502	0.95855	9.43196	21.9115	1.32173e-09	1.26599e-06	Mgll
A_44_P378845	CF109250	0.603057	8.91271	21.795	1.39074e-09	1.30434e-06	Rasgrp3
A_44_P329177	NM_001007014	-0.717153	10.3011	-21.6046	1.51231e-09	1.36162e-06	Rbm4b
A_44_P1058445	NM_012583	0.74637	13.503	21.6464	1.48464e-09	1.36162e-06	Hprt1
A_44_P359032	ENSRNOT00000020820	0.718948	11.0078	21.5532	1.54711e-09	1.36564e-06	NA
A_44_P323106	NM_178095	0.660315	10.3711	21.4997	1.5842e-09	1.37149e-06	Abca1
A_44_P431203	ENSRNOT00000017976	-0.730869	10.7258	-21.1908	1.81888e-09	1.54495e-06	NA
A_44_P440885	ENSRNOT00000023565	0.361175	7.54736	21.0461	1.9417e-09	1.61873e-06	NA
A_44_P303275	XM_573863	0.454533	7.96121	20.6955	2.27897e-09	1.86536e-06	Ldb3
A_44_P459666	ENSRNOT00000009582	0.458063	8.73937	20.6542	2.32273e-09	1.86723e-06	NA
A_42_P793807	NM_139101	-0.477735	11.7377	-20.6143	2.36594e-09	1.86859e-06	Alg10b
A_42_P669544	ENSRNOT00000044413	-0.364387	7.75905	-20.5727	2.41197e-09	1.8721e-06	NA
A_44_P286788	ENSRNOT00000009544	-0.678076	11.3325	-20.3779	2.64085e-09	1.93607e-06	NA
A_44_P1058445	NM_012583	0.764256	13.5548	20.3573	2.66641e-09	1.93607e-06	Hprt1
A_42_P484738	NM_022266	0.36111	13.4305	20.3914	2.62415e-09	1.93607e-06	Ctgf
A_44_P730016	TC599266	0.756808	9.18733	20.4268	2.58124e-09	1.93607e-06	NA
A_44_P1037972	NM_001012738	0.455779	7.59531	20.2803	2.76436e-09	1.97533e-06	Ckmt1
A_44_P807184	TC591169	-0.529339	7.78238	-20.1549	2.93249e-09	2.031e-06	NA
A_44_P407771	ENSRNOT00000029990	0.60168	12.5129	20.1563	2.93063e-09	2.031e-06	NA
A_44_P597305	AI137791	-0.785919	9.65898	-20.0389	3.09825e-09	2.10758e-06	NA
A_42_P549321	TC590532	0.442273	10.2402	20.0129	3.13669e-09	2.10758e-06	NA
A_44_P1058445	NM_012583	0.735951	13.6219	19.9396	3.24823e-09	2.15042e-06	Hprt1
A_44_P1058445	NM_012583	0.740043	13.8696	19.7999	3.47288e-09	2.26583e-06	Hprt1
A_44_P339558	NM_017083	-0.458444	7.68322	-19.7572	3.54501e-09	2.27985e-06	Myo5b
A_44_P621633	NM_001037199	0.509893	11.5564	19.5948	3.83443e-09	2.39748e-06	Dhrs3
A_43_P19435	ENSRNOT00000005968	0.649796	8.18426	19.6187	3.79025e-09	2.39748e-06	NA
A_44_P560710	TC613084	0.525719	8.4324	19.5286	3.95981e-09	2.44195e-06	NA
A_44_P529240	NM_183054	-0.656346	11.5684	-19.4432	4.1283e-09	2.49055e-06	Rhbg
A_44_P414299	NM_130401	-0.561333	7.98824	-19.4328	4.14925e-09	2.49055e-06	Pdzk1ip1
A_44_P1041493	TC641280	0.386501	11.991	19.3131	4.40036e-09	2.60652e-06	NA
A_43_P11261	ENSRNOT00000051326	0.972747	10.9034	19.251	4.53702e-09	2.65257e-06	NA
A_43_P12662	NM_031753	0.586778	9.07705	19.192	4.67129e-09	2.69606e-06	Alcam
A_44_P1021535	ENSRNOT00000054764	0.945913	10.3043	19.1128	4.85845e-09	2.76858e-06	NA
A_44_P607722	NM_001017487	-0.533589	9.9232	-19.0334	5.05442e-09	2.84425e-06	Bri3bp
A_44_P962361	TC608677	0.79774	8.50491	18.9447	5.28356e-09	2.93649e-06	NA
A_44_P809374	NM_207615	0.482919	9.51192	18.8616	5.5087e-09	3.02428e-06	Clcf1
A_43_P16588	XM_342414	-0.390468	9.28537	-18.7571	5.80686e-09	3.11206e-06	Sh2d3c
A_44_P457362	BC092654	0.428582	8.2104	18.7648	5.78435e-09	3.11206e-06	Col16a1
A_42_P767077	NM_021654	-0.708784	10.9288	-18.6823	6.03127e-09	3.1943e-06	Gja4
A_43_P11257	NM_012583	0.804134	14.8512	18.4601	6.75615e-09	3.53661e-06	Hprt1
A_44_P832271	A_44_P832271	-0.449309	7.59928	-18.3124	7.29062e-09	3.77252e-06	NA
A_43_P16277	S63458	0.548425	8.36334	18.2722	7.44443e-09	3.80834e-06	NA
A_42_P484738	NM_022266	0.349578	13.4682	18.1736	7.836e-09	3.96361e-06	Ctgf
A_42_P481696	NM_022508	-0.35424	12.8189	-18.1287	8.02176e-09	4.01249e-06	Mthfd1
A_42_P756876	NM_019332	0.444449	7.3898	18.0648	8.29442e-09	4.10328e-06	Padi1
A_44_P837560	TC583130	0.475873	13.7451	18.0057	8.5558e-09	4.18658e-06	NA
A_44_P624280	TC598890	0.534935	9.04653	17.9234	8.93527e-09	4.32525e-06	NA
A_44_P1033692	NM_172030	0.508798	12.4773	17.8773	9.15562e-09	4.33861e-06	Entpd2
A_44_P853102	TC583187	0.415368	10.5097	17.8871	9.10851e-09	4.33861e-06	NA
A_42_P603700	NM_144750	-0.870678	8.57323	-17.8223	9.42648e-09	4.41991e-06	Aspg
A_42_P768732	AW918387	0.681332	11.4148	17.8031	9.52355e-09	4.41991e-06	Abca1
A_44_P140684	ENSRNOT00000060838	0.785727	10.1211	17.5834	1.07106e-08	4.92011e-06	NA
A_44_P147062	ENSRNOT00000061234	0.377205	7.93215	17.5638	1.08239e-08	4.92191e-06	NA
A_42_P695042	NM_023981	0.528311	10.8406	17.4125	1.17468e-08	5.28818e-06	Csf1
A_42_P484738	NM_022266	0.340816	13.3148	17.3495	1.2156e-08	5.41819e-06	Ctgf
A_43_P16740	ENSRNOT00000020532	0.699844	8.49017	17.2436	1.28798e-08	5.68454e-06	NA
A_44_P172645	NM_053343	0.41117	9.08252	17.1852	1.32992e-08	5.81266e-06	Dclk1
A_43_P12571	NM_031514	0.45329	10.3955	17.1442	1.36027e-08	5.88815e-06	Jak2
A_44_P195619	DY471722	-0.434999	8.33559	-16.9623	1.50438e-08	6.39811e-06	NA
A_44_P748361	TC604164	0.535712	9.70541	16.9598	1.50651e-08	6.39811e-06	NA
A_44_P346637	NM_013002	-0.91573	8.66446	-16.9337	1.52856e-08	6.4311e-06	Pcp4
A_42_P484738	NM_022266	0.353082	13.4618	16.8771	1.57758e-08	6.57588e-06	Ctgf
A_44_P453519	AI511358	0.70036	9.13376	16.8514	1.60043e-08	6.60991e-06	NA
A_44_P792143	AW920896	0.490247	9.52712	16.7231	1.72011e-08	7.03962e-06	NA
A_43_P14795	NM_001044248	0.410577	10.8758	16.6653	1.77712e-08	7.20743e-06	Traf3ip2
A_44_P728719	NM_001017487	-0.362366	9.5823	-16.6082	1.83558e-08	7.37804e-06	Bri3bp
A_44_P1008753	NM_145669	0.365549	9.69961	16.5707	1.87509e-08	7.47015e-06	Fhl1
A_44_P702964	TC609600	0.479413	8.45499	16.5334	1.9154e-08	7.49805e-06	NA
A_44_P301729	NM_012740	0.445099	7.32758	16.5463	1.90138e-08	7.49805e-06	Th
A_44_P372501	NM_031834	0.505058	7.80803	16.4916	1.96161e-08	7.61274e-06	Sult1a1
A_42_P504653	NM_017143	-0.755886	9.16877	-16.4613	1.99591e-08	7.67967e-06	F10
A_44_P1007965	ENSRNOT00000007701	0.404829	8.13227	16.4167	2.04749e-08	7.74571e-06	NA
A_44_P128820	A_44_P128820	0.454938	9.65893	16.4241	2.0389e-08	7.74571e-06	NA
A_44_P852017	ENSRNOT00000001733	0.409977	8.86081	16.384	2.08638e-08	7.82706e-06	NA
A_44_P1045469	DV727231	0.439452	9.97551	16.2731	2.22416e-08	8.27496e-06	NA
A_44_P616694	BG668519	-0.391532	11.1136	-16.1906	2.33306e-08	8.56981e-06	NA
A_42_P703647	ENSRNOT00000021036	0.446866	7.43932	16.1844	2.34148e-08	8.56981e-06	NA
A_44_P177983	ENSRNOT00000040487	-0.427449	8.48723	-16.0289	2.56421e-08	9.16155e-06	NA
A_44_P301729	NM_012740	0.428402	7.26241	16.0294	2.5634e-08	9.16155e-06	Th
A_44_P784130	A_44_P784130	0.461979	8.58987	16.0503	2.5322e-08	9.16155e-06	NA
A_44_P1003623	AI113137	0.456147	12.5083	15.9399	2.70194e-08	9.57763e-06	NA
A_44_P625286	TC584343	0.353056	10.4419	15.9024	2.76247e-08	9.64037e-06	NA
A_44_P264240	ENSRNOT00000023530	0.823008	12.1851	15.903	2.76152e-08	9.64037e-06	NA
A_44_P520382	NM_001007014	-0.500167	10.6736	-15.8168	2.90618e-08	9.98706e-06	Rbm4b
A_42_P484738	NM_022266	0.336906	13.2699	15.8211	2.89873e-08	9.98706e-06	Ctgf
A_44_P1041539	ENSRNOT00000035926	-0.358609	8.91076	-15.6881	3.13797e-08	1.07019e-05	NA
A_42_P695401	NM_031530	0.523312	8.61944	15.6655	3.18066e-08	1.07659e-05	Ccl2
A_44_P744974	NM_001012135	-0.451426	7.80146	-15.4104	3.7105e-08	1.23733e-05	Mlph
A_44_P365155	NM_012583	0.697636	13.0339	15.4199	3.68926e-08	1.23733e-05	Hprt1
A_42_P756652	NM_133525	-0.317417	13.6992	-15.3954	3.74466e-08	1.23954e-05	RGD620382
A_43_P12032	NM_019347	0.804874	7.94355	15.2809	4.01607e-08	1.31968e-05	Slc14a2
A_44_P742116	AI454044	0.607979	9.02315	15.2668	4.05095e-08	1.32149e-05	LOC689039
A_44_P434859	BC090353	0.746072	12.5296	15.203	4.2131e-08	1.3645e-05	NA
A_43_P11527	NM_012715	0.730224	10.6113	15.1411	4.37735e-08	1.39758e-05	Adm
A_44_P361380	ENSRNOT00000038715	0.282197	9.88595	15.1524	4.34675e-08	1.39758e-05	NA
A_43_P16045	AB072252	0.692232	9.05553	15.1145	4.45005e-08	1.41079e-05	NA
A_44_P439292	NM_031644	-0.516089	7.68123	-15.0544	4.61915e-08	1.44406e-05	Ptgds2
A_44_P905623	BF523192	0.46562	9.0553	15.0606	4.60135e-08	1.44406e-05	NA
A_44_P301729	NM_012740	0.408843	7.30965	14.9943	4.7952e-08	1.48876e-05	Th
A_44_P1039994	NM_001033691	0.724304	12.9232	14.801	5.41428e-08	1.62493e-05	Irf7
A_44_P509144	ENSRNOT00000002957	0.304389	7.70377	14.8031	5.4071e-08	1.62493e-05	NA
A_44_P767212	CA510548	0.385266	9.2313	14.8149	5.36689e-08	1.62493e-05	NA
A_44_P480573	NM_001012086	0.581295	9.97622	14.8188	5.35365e-08	1.62493e-05	Cytip
A_43_P11527	NM_012715	0.713314	10.4868	14.8373	5.29148e-08	1.62493e-05	Adm
A_44_P365506	NM_057108	-0.55637	7.30912	-14.768	5.52846e-08	1.64016e-05	Serpinb5
A_44_P1041495	AW143783	0.421947	12.3872	14.7653	5.5379e-08	1.64016e-05	NA
A_42_P475759	ENSRNOT00000014780	-0.854043	14.0148	-14.7224	5.69046e-08	1.67434e-05	NA
A_43_P11871	NM_017230	0.483311	7.82785	14.7115	5.73014e-08	1.67506e-05	Padi3
A_44_P349553	ENSRNOT00000001679	-0.432263	7.17016	-14.6745	5.86641e-08	1.67626e-05	NA
A_42_P638181	NM_133395	-0.287981	7.92229	-14.6545	5.94162e-08	1.67626e-05	Tpo1
A_44_P369997	AB040807	-0.529707	8.56633	-14.6424	5.98769e-08	1.67626e-05	Trpm4
A_43_P11838	NM_017148	0.352366	12.9002	14.6405	5.9949e-08	1.67626e-05	Csrp1
A_44_P338109	ENSRNOT00000003224	0.349404	7.42007	14.6532	5.94675e-08	1.67626e-05	NA
A_42_P484738	NM_022266	0.331347	13.4398	14.6633	5.90851e-08	1.67626e-05	Ctgf
A_42_P695401	NM_031530	0.58255	9.07716	14.687	5.81982e-08	1.67626e-05	Ccl2
A_44_P406636	CB557036	0.359262	7.68325	14.6155	6.09143e-08	1.69274e-05	NA
A_43_P15590	NM_080698	0.617967	8.14478	14.587	6.20369e-08	1.71336e-05	Fmod
A_44_P316959	AI112954	0.37309	7.67284	14.5604	6.31003e-08	1.72161e-05	Phospho1
A_44_P343859	NM_023981	0.594314	10.4077	14.5695	6.27353e-08	1.72161e-05	Csf1
A_42_P695401	NM_031530	0.579577	8.93713	14.5344	6.41647e-08	1.72968e-05	Ccl2
A_44_P919600	TC627427	0.336472	9.63268	14.5352	6.41311e-08	1.72968e-05	NA
A_44_P107048	AW507352	-0.454819	8.00146	-14.5104	6.51596e-08	1.74605e-05	RGD1559871
A_44_P186165	XM_578804	-0.311702	8.99817	-14.4876	6.61271e-08	1.75888e-05	Rab17
A_44_P301729	NM_012740	0.297126	7.28572	14.4807	6.64198e-08	1.75888e-05	Th
A_44_P257221	NM_057213	0.28846	11.7669	14.4456	6.79411e-08	1.78864e-05	Atp6v1b2
A_44_P533786	NM_053749	0.343444	10.9919	14.3972	7.0104e-08	1.83485e-05	Aurkb
A_44_P390995	NM_013044	-0.305196	7.94313	-14.3879	7.05261e-08	1.83523e-05	Tmod1
A_43_P12571	NM_031514	0.484227	10.509	14.3653	7.15703e-08	1.8517e-05	Jak2
A_44_P670036	TC629823	0.651105	9.20887	14.3482	7.23672e-08	1.86161e-05	NA
A_44_P587679	XM_573863	0.575974	8.29618	14.3202	7.36992e-08	1.88511e-05	Ldb3
A_42_P667296	NM_080903	0.441008	7.09367	14.3088	7.42463e-08	1.88837e-05	Trim63
A_44_P148407	NM_001004442	-0.384103	15.3453	-14.2668	7.63127e-08	1.93003e-05	Pdia6
A_44_P196172	NM_138881	1.01326	10.6347	14.1473	8.2536e-08	2.06423e-05	Rsad2
A_44_P419275	NM_053343	0.276999	7.6356	14.1473	8.25344e-08	2.06423e-05	Dclk1
A_44_P766713	BF398791	-0.289764	10.7353	-14.1375	8.30668e-08	2.06602e-05	NA
A_44_P370005	NM_001011908	0.345101	11.0686	14.1029	8.4984e-08	2.10209e-05	Spta1
A_42_P656837	NM_080688	-0.374115	8.68432	-14.0649	8.71472e-08	2.14382e-05	Plcd4
A_43_P11527	NM_012715	0.721711	10.6968	14.0559	8.76692e-08	2.14494e-05	Adm
A_44_P776488	TC589204	0.41362	7.8754	13.9481	9.41813e-08	2.2673e-05	NA
A_44_P602122	NM_001047845	0.209876	9.83401	13.9553	9.37313e-08	2.2673e-05	NA
A_44_P635089	AI030078	0.491056	10.7632	13.9624	9.32906e-08	2.2673e-05	NA
A_44_P220325	XM_341694	-0.593527	8.50583	-13.9286	9.54159e-08	2.27272e-05	Dynlrb2
A_42_P621642	BC097966	0.461239	7.20041	13.9358	9.49579e-08	2.27272e-05	Lsp1
A_42_P812263	NM_001007667	0.427863	12.3333	13.8988	9.73347e-08	2.30622e-05	Sat1
A_44_P250983	XM_001057073	0.325586	7.81333	13.8248	1.02292e-07	2.39843e-05	Nrbp2
A_43_P12571	NM_031514	0.4725	10.4206	13.8294	1.01976e-07	2.39843e-05	Jak2
A_44_P1050200	ENSRNOT00000027055	-1.00336	9.81423	-13.765	1.065e-07	2.46187e-05	NA
A_43_P14751	NM_022960	-0.384504	7.37624	-13.7555	1.07185e-07	2.46187e-05	Aqp9
A_44_P418942	NM_153473	0.322276	7.92568	13.757	1.07074e-07	2.46187e-05	Myo7a
A_44_P1020608	ENSRNOT00000029990	0.565186	12.3333	13.7732	1.05907e-07	2.46187e-05	NA
A_44_P301729	NM_012740	0.314946	7.17214	13.706	1.10835e-07	2.53277e-05	Th
A_44_P296924	NM_181478	-0.389038	9.83778	-13.6955	1.11623e-07	2.5379e-05	Rdh10
A_43_P11527	NM_012715	0.738492	10.3275	13.6724	1.13387e-07	2.53954e-05	Adm
A_43_P14597	NM_001006993	0.454816	7.252	13.6768	1.1305e-07	2.53954e-05	Sgcg
A_44_P445344	NM_024134	0.382563	10.5728	13.6788	1.12901e-07	2.53954e-05	Ddit3
A_44_P971371	CR755980	-0.304207	8.34488	-13.6512	1.15035e-07	2.56369e-05	NA
A_44_P334788	NM_031047	0.313626	12.1726	13.6399	1.15927e-07	2.57084e-05	Jup
A_44_P762950	TC623486	0.561002	11.1725	13.6023	1.18936e-07	2.62465e-05	NA
A_44_P730116	TC601834	0.410387	8.94175	13.5883	1.2008e-07	2.63695e-05	NA
A_44_P191287	XM_001057073	0.451304	8.31292	13.5476	1.23469e-07	2.68518e-05	Nrbp2
A_44_P620369	AW920064	0.422558	9.88555	13.5518	1.23108e-07	2.68518e-05	NA
A_44_P301729	NM_012740	0.397844	7.35092	13.5333	1.24683e-07	2.69855e-05	Th
A_43_P11527	NM_012715	0.703447	10.4862	13.4956	1.27951e-07	2.75603e-05	Adm
A_44_P109455	NM_177426	0.321843	7.9535	13.4831	1.29059e-07	2.76666e-05	Gstm2
A_44_P368436	ENSRNOT00000011972	-0.539992	8.74494	-13.4455	1.32444e-07	2.82506e-05	NA
A_43_P12871	NM_053613	-0.43682	9.2473	-13.4364	1.33281e-07	2.82506e-05	Rtn4r
A_43_P12571	NM_031514	0.481346	10.3973	13.4322	1.33666e-07	2.82506e-05	Jak2
A_44_P975723	CB784117	0.422585	11.6645	13.4056	1.3614e-07	2.86391e-05	NA
A_44_P900716	TC604979	0.328093	9.50975	13.3913	1.37498e-07	2.87902e-05	NA
A_44_P549494	NM_013069	-0.301502	8.7588	-13.3319	1.43278e-07	2.98616e-05	Cd74
A_44_P320620	NM_019131	0.328295	13.1236	13.2976	1.4674e-07	3.04421e-05	Tpm1
A_44_P865620	AW914057	-0.352107	10.8969	-13.2267	1.54196e-07	3.18422e-05	NA
A_44_P238424	NM_133515	-0.581838	10.0466	-13.2199	1.54926e-07	3.18469e-05	Akap5
A_44_P332505	NM_020072	0.597973	9.545	13.2116	1.55831e-07	3.18873e-05	Acpp
A_42_P592082	NM_212501	-0.218377	9.71849	-13.1885	1.58371e-07	3.22603e-05	Gtf2h4
A_44_P994686	NM_012676	0.542704	10.1045	13.1816	1.59141e-07	3.22712e-05	Tnnt2
A_42_P752134	NM_053483	-0.301684	14.4407	-13.1466	1.63113e-07	3.29284e-05	Kpna2
A_44_P144988	ENSRNOT00000010898	0.639473	11.1459	13.1171	1.6654e-07	3.34701e-05	NA
A_44_P976687	ENSRNOT00000058235	-0.353784	11.2953	-13.0919	1.69524e-07	3.38174e-05	NA
A_44_P410506	XM_237388	-0.311209	7.46295	-13.087	1.70115e-07	3.38174e-05	NA
A_43_P11527	NM_012715	0.692769	10.6227	13.0836	1.70522e-07	3.38174e-05	Adm
A_44_P993914	NM_001014125	-0.441908	12.4232	-13.0721	1.71917e-07	3.39445e-05	Pdia5
A_44_P135277	NM_031753	0.69411	10.3227	13.031	1.76992e-07	3.4794e-05	Alcam
A_44_P463309	NM_017100	-0.262108	12.3417	-12.9787	1.83702e-07	3.59561e-05	Plk1
A_43_P11527	NM_012715	0.715377	10.2165	12.9259	1.90752e-07	3.71744e-05	Adm
A_44_P145290	ENSRNOT00000002970	0.696374	12.0628	12.9033	1.93857e-07	3.76166e-05	NA
A_44_P549501	CX570509	0.272367	7.38773	12.8769	1.97563e-07	3.80082e-05	NA
A_44_P539359	NM_001079888	0.268606	8.26881	12.8788	1.97298e-07	3.80082e-05	Mmp28
A_44_P410192	ENSRNOT00000012510	-0.405355	10.6029	-12.8561	2.00539e-07	3.80171e-05	NA
A_44_P659449	TC611149	-0.630872	8.98054	-12.8529	2.00988e-07	3.80171e-05	NA
A_43_P12571	NM_031514	0.448696	10.6709	12.8583	2.0022e-07	3.80171e-05	Jak2
A_43_P12571	NM_031514	0.477172	10.8333	12.8601	1.99953e-07	3.80171e-05	Jak2
A_43_P12571	NM_031514	0.446295	10.8044	12.8296	2.04397e-07	3.85002e-05	Jak2
A_42_P518033	NM_012851	-0.240495	12.0968	-12.8015	2.08566e-07	3.91219e-05	Hsd17b1
A_43_P12571	NM_031514	0.451163	10.4699	12.7878	2.10647e-07	3.93481e-05	Jak2
A_43_P12571	NM_031514	0.46854	10.5944	12.7598	2.14952e-07	3.99865e-05	Jak2
A_43_P16491	BC092654	0.830668	12.2778	12.7201	2.21209e-07	4.0981e-05	Col16a1
A_44_P825266	TC603718	-0.228779	10.5518	-12.6954	2.25221e-07	4.10569e-05	NA
A_44_P808602	TC591609	0.40797	8.97145	12.6951	2.25267e-07	4.10569e-05	NA
A_42_P695401	NM_031530	0.589535	9.03733	12.6959	2.2513e-07	4.10569e-05	Ccl2
A_44_P101338	DV727231	0.381091	9.54863	12.6989	2.24639e-07	4.10569e-05	NA
A_44_P254130	AA875032	0.471393	7.91877	12.6358	2.35205e-07	4.26955e-05	NA
A_44_P853384	TC607435	-0.30628	11.3988	-12.6111	2.39486e-07	4.3298e-05	NA
A_43_P11817	NM_017094	0.32009	8.04685	12.5893	2.43324e-07	4.34681e-05	Ghr
A_44_P684340	AA875314	0.293479	8.27081	12.5919	2.42864e-07	4.34681e-05	NA
A_44_P868262	TC627587	0.434023	9.76925	12.5974	2.4189e-07	4.34681e-05	NA
A_44_P638432	TC599626	-0.267129	8.51889	-12.58	2.44991e-07	4.35929e-05	NA
A_44_P362257	AW142827	0.369738	10.4014	12.5629	2.48074e-07	4.37952e-05	Tmem163
A_43_P11527	NM_012715	0.69362	10.2385	12.5656	2.47592e-07	4.37952e-05	Adm
A_44_P398033	NM_012631	0.421477	13.3677	12.5493	2.5056e-07	4.40615e-05	Prnp
A_43_P11527	NM_012715	0.703906	10.6174	12.5412	2.52059e-07	4.41524e-05	Adm
A_44_P194806	NM_144762	0.403607	8.63807	12.5294	2.54264e-07	4.43661e-05	Baalc
A_42_P806395	NM_001008332	0.409416	8.99134	12.5147	2.5703e-07	4.46756e-05	Col4a4
A_44_P1034937	NM_001011966	-0.314819	13.0578	-12.4912	2.61516e-07	4.5107e-05	Smarcd3
A_42_P484738	NM_022266	0.339945	13.4138	12.4939	2.60996e-07	4.5107e-05	Ctgf
A_42_P695401	NM_031530	0.591929	8.80609	12.4692	2.65782e-07	4.56678e-05	Ccl2
A_44_P705222	CF109741	0.394263	8.86133	12.4304	2.73513e-07	4.68176e-05	NA
A_44_P285534	NM_012817	0.569133	8.41825	12.4244	2.74746e-07	4.68504e-05	Igfbp5
A_44_P321719	DY471722	-0.44947	7.92787	-12.4071	2.78289e-07	4.72755e-05	NA
A_44_P638225	DV728620	0.469024	10.3215	12.3987	2.80024e-07	4.73914e-05	NA
A_44_P608318	CA511179	-0.439653	10.7153	-12.3768	2.84621e-07	4.74557e-05	Fam167a
A_43_P12986	NM_053936	0.419965	14.215	12.3775	2.84469e-07	4.74557e-05	Lpar1
A_44_P325005	NM_017198	0.282244	10.0904	12.3783	2.84286e-07	4.74557e-05	Pak1
A_43_P13332	NM_138905	0.51674	12.5477	12.3862	2.82637e-07	4.74557e-05	Ppap2b
A_44_P683778	BQ780539	0.433207	13.6362	12.3613	2.87906e-07	4.78264e-05	NA
A_44_P1029697	XM_001077843	-0.610315	9.32233	-12.3459	2.91222e-07	4.81994e-05	Chl1
A_44_P436528	ENSRNOT00000014310	0.263072	9.6559	12.3137	2.98301e-07	4.91902e-05	NA
A_44_P125025	NM_013174	0.479023	11.4679	12.2468	3.13619e-07	5.15274e-05	Tgfb3
A_44_P614028	AI406967	0.505595	8.87485	12.2285	3.17969e-07	5.18634e-05	NA
A_42_P741027	NM_021835	0.474854	13.1274	12.23	3.17609e-07	5.18634e-05	Jun
A_44_P1020615	ENSRNOT00000029990	0.557532	11.9684	12.2102	3.22357e-07	5.23895e-05	NA
A_44_P308662	NM_012643	-0.345437	7.73048	-12.1992	3.25028e-07	5.24448e-05	Ret
A_42_P535835	NM_001037218	0.377503	11.197	12.2023	3.24279e-07	5.24448e-05	Radil
A_43_P11971	NM_019195	0.378553	11.9389	12.1945	3.26203e-07	5.24465e-05	Cd47
A_43_P12996	NM_053955	0.355078	8.60022	12.1484	3.37737e-07	5.41077e-05	Crym
A_44_P414919	ENSRNOT00000059551	-0.419943	8.1824	-12.1329	3.41708e-07	5.45496e-05	NA
A_44_P438473	ENSRNOT00000048116	0.504772	9.9114	12.1281	3.42959e-07	5.4556e-05	NA
A_44_P759658	AW920939	0.405515	8.05899	12.0804	3.55571e-07	5.6363e-05	NA
A_42_P741027	NM_021835	0.441196	12.9524	12.0569	3.61995e-07	5.718e-05	Jun
A_44_P214408	AW143724	0.340046	10.4245	12.0509	3.63646e-07	5.72399e-05	NA
A_44_P462768	BF563517	0.319899	7.82017	12.0183	3.72783e-07	5.82707e-05	LOC690830
A_43_P17507	BM386675	0.638949	10.4992	12.0214	3.71915e-07	5.82707e-05	NA
A_44_P520909	ENSRNOT00000007352	0.357518	7.54001	12.0014	3.77616e-07	5.88219e-05	NA
A_43_P12571	NM_031514	0.452408	10.492	11.9923	3.80256e-07	5.90289e-05	Jak2
A_44_P434462	NM_013003	-0.330602	9.52423	-11.9754	3.85219e-07	5.95937e-05	Pemt
A_42_P686078	AW143067	0.364231	8.60642	11.9566	3.90784e-07	6.02477e-05	NA
A_42_P695401	NM_031530	0.543141	8.99581	11.9406	3.95608e-07	6.07832e-05	Ccl2
A_42_P529550	NM_139185	-0.562509	9.01384	-11.9349	3.97352e-07	6.08436e-05	Gng8
A_44_P274491	ENSRNOT00000018434	-0.72284	9.11056	-11.9185	4.02374e-07	6.12834e-05	NA
A_44_P652332	NM_001025023	-0.298431	10.468	-11.9167	4.02948e-07	6.12834e-05	Tmem48
A_44_P1008398	DV727335	0.520844	8.7551	11.9099	4.05063e-07	6.13977e-05	NA
A_43_P13342	NM_138974	0.459139	15.6194	11.8918	4.10731e-07	6.2048e-05	Gstp1
A_44_P287250	NM_022521	-0.498916	11.7231	-11.8739	4.1644e-07	6.27e-05	Oat
A_44_P731007	CK479210	0.204976	8.57988	11.8506	4.24002e-07	6.36257e-05	NA
A_44_P290457	D45413	-0.256235	7.39768	-11.7922	4.43597e-07	6.63451e-05	Ptprh
A_44_P224489	NM_001004208	-0.246437	13.9548	-11.7857	4.45841e-07	6.64599e-05	Cacybp
A_42_P695401	NM_031530	0.496097	8.91492	11.7759	4.49229e-07	6.67439e-05	Ccl2
A_44_P301729	NM_012740	0.35433	7.37419	11.7649	4.53119e-07	6.71003e-05	Th
A_44_P638910	TC608132	-0.312129	8.4575	-11.756	4.56233e-07	6.734e-05	NA
A_42_P602822	AW913892	-0.319257	8.6167	-11.7277	4.66409e-07	6.8617e-05	Ret
A_44_P536089	NM_181372	-0.30217	7.75422	-11.7195	4.69399e-07	6.8832e-05	Klre1
A_42_P623839	ENSRNOT00000058611	-0.296352	8.92048	-11.711	4.72527e-07	6.90657e-05	NA
A_44_P610365	TC587738	-0.405041	10.9654	-11.6996	4.76763e-07	6.92352e-05	NA
A_44_P387677	NM_001007647	0.308549	12.1613	11.7029	4.75539e-07	6.92352e-05	Rnf181
A_42_P741027	NM_021835	0.476768	13.1438	11.6686	4.88464e-07	7.07063e-05	Jun
A_44_P1026848	NM_031689	0.279403	7.03569	11.6127	5.10347e-07	7.36372e-05	Cryba4
A_44_P544063	NM_001012007	0.403313	9.91523	11.5969	5.16718e-07	7.43182e-05	Irgm
A_42_P533918	NM_153474	-0.346591	8.75584	-11.589	5.19961e-07	7.43646e-05	Fzd3
A_42_P741027	NM_021835	0.473011	12.971	11.588	5.20344e-07	7.43646e-05	Jun
A_44_P124733	NM_031150	0.529922	7.68373	11.5656	5.29639e-07	7.54535e-05	Zp2
A_42_P781735	NM_053319	-0.252242	14.3093	-11.5525	5.35136e-07	7.55441e-05	Dynll1
A_44_P592757	TC627105	-0.234716	9.20398	-11.5481	5.36988e-07	7.55441e-05	NA
A_44_P1053032	XM_001067775	0.326871	8.81465	11.5498	5.36272e-07	7.55441e-05	Rnf150
A_42_P484738	NM_022266	0.333087	13.1801	11.558	5.32836e-07	7.55441e-05	Ctgf
A_43_P15750	NM_001077642	0.442217	9.39341	11.53	5.44732e-07	7.63949e-05	Cfd
A_43_P17059	ENSRNOT00000027180	0.244425	8.67347	11.5256	5.4662e-07	7.64215e-05	NA
A_42_P762829	NM_013154	0.284654	12.2519	11.5067	5.54878e-07	7.7336e-05	Cebpd
A_44_P1012333	BC090353	1.11901	12.0893	11.4985	5.58516e-07	7.76027e-05	NA
A_43_P12242	NM_022538	0.313223	9.41805	11.4874	5.63463e-07	7.80492e-05	Ppap2a
A_43_P12811	NM_053464	-0.188797	12.1589	-11.4539	5.7862e-07	7.99028e-05	Srm
A_44_P260751	NM_153735	0.348276	8.44941	11.417	5.95888e-07	8.20358e-05	Nptx1
A_44_P114207	NM_022179	0.449494	7.65081	11.3943	6.06829e-07	8.32873e-05	Hk3
A_44_P946117	TC622042	0.320025	7.80298	11.3583	6.24564e-07	8.54608e-05	NA
A_44_P654586	TC628280	0.484639	8.23588	11.3341	6.36819e-07	8.68736e-05	NA
A_44_P915303	TC585018	0.382786	10.669	11.3002	6.54413e-07	8.90042e-05	NA
A_44_P335446	NM_001012089	-0.347876	8.01086	-11.2799	6.6518e-07	8.9782e-05	Dusp2
A_44_P917186	TC611090	0.765637	9.96133	11.2782	6.66116e-07	8.9782e-05	NA
A_44_P966553	TC612309	0.326883	10.5679	11.2811	6.64545e-07	8.9782e-05	NA
A_44_P725683	AW915625	0.827026	10.0303	11.2639	6.73804e-07	9.00099e-05	NA
A_44_P699044	TC605130	0.513868	8.93226	11.2646	6.73471e-07	9.00099e-05	NA
A_42_P741027	NM_021835	0.449097	12.7534	11.2711	6.69946e-07	9.00099e-05	Jun
A_42_P627998	NM_012588	0.269448	14.2153	11.2394	6.87329e-07	9.12749e-05	Igfbp3
A_44_P101792	NM_012954	0.262393	7.69855	11.243	6.85324e-07	9.12749e-05	Fosl2
A_44_P118688	NM_133418	-0.204493	10.5155	-11.2347	6.89904e-07	9.13474e-05	Slc25a10
A_44_P133132	NM_001017453	0.359547	8.24805	11.198	7.10732e-07	9.38292e-05	Pik3ip1
A_44_P166544	CK478588	0.826466	10.0589	11.1493	7.39429e-07	9.73321e-05	NA
A_44_P788634	XM_577028	-0.532934	8.99939	-11.1427	7.4347e-07	9.75788e-05	Mum1l1
A_43_P12079	NM_021583	0.404001	10.5937	11.1333	7.49146e-07	9.80379e-05	Ptges
A_44_P267993	CB546126	-0.236225	8.3329	-11.0975	7.71369e-07	0.000100097	NA
A_44_P337351	NM_001033883	-0.465043	11.2904	-11.0972	7.71554e-07	0.000100097	Cxcl12
A_42_P505393	NM_199085	0.417076	12.2387	11.1019	7.68604e-07	0.000100097	Serpinb6a
A_44_P555418	BC088114	-0.260837	11.9641	-11.09	7.7611e-07	0.000100262	Gcsh
A_44_P900655	TC602669	-0.279834	8.85034	-11.0882	7.77279e-07	0.000100262	NA
A_44_P382979	NM_019280	0.312842	7.13091	11.0843	7.79762e-07	0.000100295	Gja5
A_44_P638464	TC596960	0.345888	9.93351	11.059	7.96084e-07	0.000102103	NA
A_44_P315562	NM_013146	0.330471	8.76746	11.0516	8.00939e-07	0.000102434	Cald1
A_42_P695401	NM_031530	0.5054	8.80574	11.0333	8.13111e-07	0.000103696	Ccl2
A_44_P479881	NM_022199	0.246473	7.1719	11.0166	8.24325e-07	0.000104829	Dusp4
A_44_P1028858	NM_017113	0.418342	15.4244	10.9843	8.46548e-07	0.000107352	Grn
A_42_P664913	ENSRNOT00000039909	0.37185	8.74962	10.9644	8.6057e-07	0.000108823	NA
A_44_P180795	NM_001034138	-0.277523	9.21926	-10.9482	8.72206e-07	0.000109373	Ccdc99
A_42_P695401	NM_031530	0.529135	8.7461	10.9485	8.71994e-07	0.000109373	Ccl2
A_44_P251064	NM_001008751	0.472013	8.10085	10.9549	8.67409e-07	0.000109373	Krt14
A_42_P684538	NM_138827	0.336611	13.6745	10.9417	8.76895e-07	0.000109656	Slc2a1
A_44_P467541	AA963075	1.06346	15.4	10.9168	8.95225e-07	0.000111638	Lactb
A_44_P609157	TC642268	0.381683	8.74883	10.8997	9.08007e-07	0.000112919	NA
A_44_P1009692	NM_001025624	-0.253337	13.8448	-10.8819	9.21566e-07	0.000114289	Hmgn2
A_44_P465986	NM_212547	0.260261	9.98308	10.8783	9.24314e-07	0.000114315	Rgl2
A_43_P21639	ENSRNOT00000008721	-0.250683	9.96398	-10.8697	9.30952e-07	0.000114507	NA
A_44_P194230	ENSRNOT00000005477	0.831777	12.7097	10.8728	9.28499e-07	0.000114507	NA
A_43_P17714	ENSRNOT00000010786	0.272837	10.3106	10.8413	9.53272e-07	0.000116933	NA
A_44_P403573	BQ206029	-0.316512	9.82088	-10.8089	9.79374e-07	0.000119808	NA
A_44_P732138	XM_001056830	-0.400429	8.1238	-10.796	9.90011e-07	0.000120781	Cacnb4
A_44_P608078	TC591551	-0.203863	7.38267	-10.7919	9.93475e-07	0.000120876	NA
A_44_P239009	ENSRNOT00000014780	-0.701262	12.1458	-10.7713	1.01074e-06	0.000122646	NA
A_44_P508307	ENSRNOT00000027763	0.247741	9.1692	10.7478	1.0309e-06	0.000124421	NA
A_44_P194803	NM_144762	0.478106	10.101	10.7498	1.02918e-06	0.000124421	Baalc
A_44_P356375	NM_001014139	-0.225492	9.66325	-10.7445	1.03373e-06	0.000124429	RGD1308626
A_44_P700084	NM_053974	-0.221174	10.0217	-10.7398	1.03787e-06	0.000124595	Eif4e
A_44_P242329	NM_130433	-0.335567	12.6638	-10.6919	1.08064e-06	0.000129384	Acaa2
A_44_P1047441	NM_030827	-0.344686	8.57493	-10.6875	1.08463e-06	0.000129516	Lrp2
A_44_P993121	NM_053458	0.380432	11.0993	10.6835	1.08834e-06	0.000129617	Rab9a
A_44_P110352	ENSRNOT00000032512	0.619237	8.7511	10.631	1.13779e-06	0.000135148	NA
A_44_P286484	ENSRNOT00000020673	0.43736	10.2238	10.6184	1.15005e-06	0.000135531	NA
A_42_P741027	NM_021835	0.439301	12.89	10.6186	1.14989e-06	0.000135531	Jun
A_43_P22998	ENSRNOT00000029194	0.623861	13.0712	10.621	1.1475e-06	0.000135531	NA
A_43_P11527	NM_012715	0.704113	10.5168	10.6103	1.15794e-06	0.000136105	Adm
A_42_P774439	BG663067	-0.364397	11.1575	-10.604	1.16426e-06	0.000136491	2011-09-01
A_44_P681660	NM_019143	0.458036	14.6398	10.5945	1.17366e-06	0.000137236	Fn1
A_44_P761444	TC622940	0.280679	7.26936	10.5914	1.17678e-06	0.000137244	NA
A_44_P363229	NM_030829	0.460036	11.6535	10.5846	1.18362e-06	0.000137685	Grk5
A_42_P624493	ENSRNOT00000007640	-0.342648	11.2087	-10.5788	1.18951e-06	0.000137872	NA
A_44_P499327	ENSRNOT00000043752	-0.25782	10.8202	-10.5769	1.19135e-06	0.000137872	NA
A_43_P15574	NM_031973	0.382593	13.1928	10.5709	1.19746e-06	0.000138224	Dpp7
A_42_P484738	NM_022266	0.336404	13.1517	10.5626	1.20597e-06	0.00013885	Ctgf
A_42_P685287	NM_021909	-0.558276	8.85107	-10.5443	1.22499e-06	0.00014068	Fxyd5
A_42_P484738	NM_022266	0.358859	13.2059	10.5217	1.24888e-06	0.000143058	Ctgf
A_44_P975653	NM_053936	0.35467	10.7466	10.515	1.25605e-06	0.000143515	Lpar1
A_44_P184484	NM_177931	-0.26302	10.7377	-10.4862	1.28751e-06	0.000146737	Orc1l
A_44_P562251	XM_343124	-0.179669	11.3123	-10.466	1.3101e-06	0.000148559	Luzp5
A_44_P490484	AI044674	0.235244	10.1056	10.4677	1.30816e-06	0.000148559	NA
A_44_P491831	NM_001009920	0.222642	7.30883	10.4533	1.32451e-06	0.000149816	Yc2
A_42_P741027	NM_021835	0.467766	12.9833	10.4071	1.37828e-06	0.000155507	Jun
A_44_P220827	NM_001012051	-0.236965	10.0123	-10.3917	1.39679e-06	0.000156949	Zfp367
A_43_P10275	AW915934	0.306698	10.1419	10.3907	1.39803e-06	0.000156949	NA
A_44_P520159	NM_017255	-0.300781	9.69548	-10.3848	1.4052e-06	0.000157361	P2ry2
A_42_P460340	NM_198786	0.189477	10.7543	10.3602	1.43543e-06	0.000160348	Mal2
A_42_P475623	NM_053394	-0.2681	9.29601	-10.3427	1.45738e-06	0.000162396	Klf5
A_44_P808451	TC606973	0.183517	7.93352	10.3282	1.47597e-06	0.000164062	NA
A_44_P106598	NM_001017451	0.264469	8.70175	10.3207	1.48558e-06	0.000164723	RGD1309228
A_44_P730788	XM_214616	-0.328748	7.51767	-10.2882	1.5282e-06	0.000168966	Dsg1b
A_44_P179956	AY321344	0.260602	8.06764	10.2831	1.5351e-06	0.000168966	Igtp
A_43_P11320	XM_343337	0.264468	13.7918	10.2847	1.53298e-06	0.000168966	NA
A_42_P580618	NM_021741	-0.234618	9.89848	-10.2657	1.55859e-06	0.000171133	Cep78
A_44_P999395	NM_001013950	0.222746	7.69502	10.2554	1.57273e-06	0.000172265	Lmbr1l
A_44_P354255	XR_007019	-0.210523	12.7014	-10.2434	1.58936e-06	0.000173665	LOC691091
A_44_P300612	NM_022850	-0.251255	7.21358	-10.234	1.60246e-06	0.00017435	Dpp6
A_44_P774038	AW143275	-0.344051	11.7285	-10.2324	1.60476e-06	0.00017435	NA
A_44_P606189	ENSRNOT00000055436	-0.19238	7.67444	-10.2306	1.60725e-06	0.00017435	NA
A_44_P301729	NM_012740	0.342002	7.24842	10.2154	1.62876e-06	0.000176259	Th
A_44_P255350	NM_001007674	-0.189185	10.3801	-10.2035	1.64594e-06	0.000177039	Slc25a19
A_44_P762268	TC607749	-0.25555	9.41025	-10.2022	1.64777e-06	0.000177039	NA
A_44_P476107	XM_217278	0.344372	11.5094	10.2052	1.64346e-06	0.000177039	NA
A_44_P890340	A_44_P890340	0.330429	8.55122	10.1979	1.65411e-06	0.000177297	NA
A_42_P716352	NM_031154	0.307626	7.90202	10.1902	1.66531e-06	0.000177651	Gstm7
A_44_P607510	TC595599	0.194698	7.58604	10.1918	1.66301e-06	0.000177651	NA
A_44_P643256	TC612897	0.369078	7.81307	10.1716	1.69282e-06	0.000180159	NA
A_43_P11812	NM_017087	0.406286	8.77002	10.1605	1.70951e-06	0.000181506	Bgn
A_44_P395522	NM_182842	-0.487378	9.0664	-10.137	1.74532e-06	0.000184872	Camk1g
A_44_P556345	BQ200482	-0.484862	7.81408	-10.1323	1.75256e-06	0.000185204	Large
A_44_P151156	NM_012696	-0.230505	8.28012	-10.1216	1.76915e-06	0.000186518	Kng1
A_42_P684538	NM_138827	0.325481	13.7954	10.1146	1.78022e-06	0.000187247	Slc2a1
A_44_P110966	ENSRNOT00000007882	-0.211552	7.39216	-10.1106	1.78651e-06	0.000187471	NA
A_44_P473159	NM_012955	-0.214932	8.64516	-10.1044	1.79643e-06	0.000188074	Cenpi
A_44_P522524	NM_019328	0.243277	7.60963	10.097	1.80824e-06	0.000188871	Nr4a2
A_44_P137782	ENSRNOT00000026030	-0.294064	9.49428	-10.0931	1.81448e-06	0.000189084	NA
A_44_P838725	TC626632	0.493412	8.36669	10.0664	1.85805e-06	0.000193177	NA
A_44_P130513	NM_001008884	-0.305712	8.67129	-10.0417	1.89929e-06	0.000196564	RT1-Db1
A_44_P315895	NM_177962	0.299103	8.14465	10.0416	1.89936e-06	0.000196564	Slc14a2
A_44_P109862	NM_001047085	-0.18469	9.0207	-10.0285	1.92169e-06	0.000198419	Ivns1abp
A_44_P468887	XM_001056772	-0.524555	8.24264	-10.0223	1.93237e-06	0.000199065	En1
A_44_P401165	NM_017166	-0.242879	13.4341	-10.0192	1.93777e-06	0.000199166	Stmn1
A_43_P15261	NM_013131	0.237439	9.14307	10.0093	1.95498e-06	0.000200476	Nr3c2
A_43_P15969	NM_001014152	0.227475	8.79241	9.99859	1.97374e-06	0.000201941	Phkb
A_42_P741027	NM_021835	0.430693	12.7239	9.98696	1.99438e-06	0.00020359	Jun
A_43_P10290	NM_001004236	0.246685	7.28661	9.9689	2.0269e-06	0.000206442	Tspan1
A_42_P640277	NM_001003401	-0.331567	14.0932	-9.95757	2.0476e-06	0.000208078	Enc1
A_44_P262382	NM_021865	-0.329747	7.77896	-9.9507	2.06026e-06	0.000208893	Batf3
A_44_P320858	NM_017094	0.340876	9.69958	9.94669	2.0677e-06	0.000209177	Ghr
A_44_P380381	NM_032613	0.276627	12.0122	9.92723	2.10417e-06	0.000212389	Lasp1
A_44_P500880	NM_019288	0.354925	14.495	9.92219	2.11374e-06	0.000212402	App
A_42_P507027	NM_139107	0.438278	11.6245	9.92378	2.11072e-06	0.000212402	Tmem150
A_44_P715517	NM_001017451	0.324914	10.6558	9.91569	2.12613e-06	0.000213172	RGD1309228
A_43_P21657	XR_008610	0.3347	9.06733	9.90294	2.15069e-06	0.000215155	RGD1561472
A_44_P1000449	ENSRNOT00000043859	0.377436	12.2903	9.89413	2.16783e-06	0.000216389	NA
A_42_P462354	XM_341540	0.28892	7.74864	9.87803	2.19957e-06	0.000219071	Svil
A_44_P390700	NM_031677	0.389491	9.25543	9.86953	2.21654e-06	0.000220274	Fhl2
A_44_P974365	A_44_P974365	-0.192979	7.49458	-9.85608	2.24365e-06	0.000222477	NA
A_44_P445044	NM_001003403	-0.420863	8.39423	-9.84763	2.26089e-06	0.000223588	Apold1
A_42_P667829	NM_053327	-0.237417	7.04704	-9.84276	2.27087e-06	0.000223588	Clcnka
A_42_P761436	NM_153294	-0.269588	8.12751	-9.84089	2.27472e-06	0.000223588	Npw
A_44_P372979	XM_216278	0.394939	11.2707	9.84129	2.2739e-06	0.000223588	Leprel2
A_44_P116176	ENSRNOT00000019107	-0.177988	12.755	-9.83513	2.28663e-06	0.000224269	NA
A_44_P367421	DV728079	0.224595	10.9199	9.83251	2.29205e-06	0.000224312	NA
A_42_P684538	NM_138827	0.317441	13.5527	9.82727	2.30299e-06	0.000224894	Slc2a1
A_42_P501972	NM_001025418	-0.253642	10.9478	-9.82415	2.30952e-06	0.000225043	Ppp2r1b
A_44_P838869	TC633945	0.302636	9.1739	9.81784	2.32278e-06	0.000225846	NA
A_44_P822447	ENSRNOT00000061422	-0.322343	7.33395	-9.78999	2.38232e-06	0.000229724	NA
A_43_P19921	ENSRNOT00000017401	-0.462626	10.0117	-9.78829	2.38599e-06	0.000229724	NA
A_43_P12865	NM_053598	0.367791	13.968	9.78494	2.39328e-06	0.000229724	Nudt4
A_44_P650446	AI060246	0.295291	9.77697	9.78555	2.39195e-06	0.000229724	NA
A_44_P500880	NM_019288	0.384075	14.816	9.79119	2.37971e-06	0.000229724	App
A_44_P745585	NM_001024309	0.261893	11.4511	9.79485	2.37181e-06	0.000229724	LOC499749
A_44_P210568	NM_019143	0.409282	13.1634	9.77932	2.40556e-06	0.000230412	Fn1
A_44_P131796	M16433	0.404931	9.5397	9.76803	2.43044e-06	0.0002323	NA
A_44_P917327	TC623649	-0.446875	9.96866	-9.73245	2.51067e-06	0.000239461	NA
A_44_P556989	NM_012610	0.173058	9.76733	9.72722	2.52273e-06	0.000240102	Ngfr
A_43_P11460	NM_012552	-0.246728	8.00186	-9.71601	2.54873e-06	0.000242065	Ela1
A_43_P13199	NM_133527	-0.316986	8.79128	-9.70074	2.58465e-06	0.000244215	Folr1
A_44_P466189	NM_133569	-0.363498	12.0338	-9.69948	2.58764e-06	0.000244215	Angptl2
A_44_P378959	AA859348	0.743965	9.77603	9.70177	2.5822e-06	0.000244215	NA
A_44_P493005	NM_022858	0.282542	8.69016	9.67827	2.6385e-06	0.000248494	Foxq1
A_44_P898694	ENSRNOT00000046166	-0.154103	10.1455	-9.65916	2.68526e-06	0.00025237	NA
A_44_P121015	NM_053729	-0.240798	12.9313	-9.65489	2.69584e-06	0.000252836	Tdg
A_44_P276276	ENSRNOT00000013630	0.39633	7.31381	9.6497	2.70875e-06	0.000253519	NA
A_44_P900802	A_44_P900802	0.297345	8.90984	9.63178	2.75385e-06	0.000257205	NA
A_43_P11044	NM_001009632	-0.390913	14.0169	-9.6289	2.76119e-06	0.000257356	G0s2
A_44_P931036	TC613575	-0.205272	8.73986	-9.62207	2.77864e-06	0.000258448	NA
A_44_P447585	AF303035	-0.303866	10.4691	-9.61781	2.78958e-06	0.000258931	NA
A_42_P621826	NM_030988	-0.647018	15.9956	-9.59857	2.83962e-06	0.000262169	Tg
A_44_P549075	NM_017174	0.322762	8.54447	9.59769	2.84194e-06	0.000262169	Pla2g5
A_44_P192840	AA818342	0.216035	7.18976	9.59823	2.84053e-06	0.000262169	NA
A_44_P248728	ENSRNOT00000034841	-0.233528	7.70453	-9.57554	2.90082e-06	0.000267054	NA
A_44_P530196	ENSRNOT00000038176	-0.325599	12.9397	-9.56547	2.92803e-06	0.000268461	NA
A_44_P606969	TC596585	0.313406	9.97468	9.56612	2.92628e-06	0.000268461	NA
A_42_P767698	NM_001008721	-0.194173	13.837	-9.55385	2.95978e-06	0.00027082	Ebna1bp2
A_44_P249161	NM_138710	-0.420679	14.3875	-9.5427	2.99061e-06	0.000273085	Dab2ip
A_44_P440178	BC091355	0.309329	12.4879	9.53748	3.00513e-06	0.000273856	Lhfp
A_44_P421826	ENSRNOT00000023904	-0.245307	9.67317	-9.5224	3.04759e-06	0.00027677	NA
A_44_P901521	TC635214	0.519308	8.88387	9.52177	3.0494e-06	0.00027677	NA
A_44_P181548	AW915616	-0.476528	9.61058	-9.51142	3.07892e-06	0.000277769	Pip4k2a
A_42_P841704	ENSRNOT00000058306	0.364085	7.98338	9.51221	3.07665e-06	0.000277769	NA
A_44_P897008	AW141286	0.216901	9.2539	9.51449	3.07014e-06	0.000277769	Irgq
A_42_P496739	NM_001025026	0.217991	11.8018	9.50833	3.08782e-06	0.000278015	Stap2
A_44_P472791	NM_053830	-0.224326	8.37479	-9.48006	3.17035e-06	0.000284876	Nup107
A_42_P701855	ENSRNOT00000028839	-0.250216	7.8849	-9.45039	3.25962e-06	0.000292314	NA
A_44_P807734	BP504238	-0.283093	9.67248	-9.44396	3.2793e-06	0.000293494	NA
A_44_P1039927	NM_001014088	0.246655	8.13228	9.43779	3.29834e-06	0.000294613	Eepd1
A_44_P1007105	NM_138905	0.463295	10.4717	9.4293	3.32472e-06	0.00029638	Ppap2b
A_44_P941963	AW914058	-0.194279	7.31787	-9.40855	3.39016e-06	0.000301617	NA
A_42_P684538	NM_138827	0.347095	13.6777	9.39793	3.4242e-06	0.000304045	Slc2a1
A_44_P934688	TC618126	0.213196	7.95724	9.37571	3.49662e-06	0.000309864	NA
A_44_P947165	TC643032	0.274135	8.98209	9.36538	3.53085e-06	0.000312283	NA
A_44_P768625	XM_220058	0.310899	8.19793	9.35633	3.56115e-06	0.000314345	Ifit1lb
A_44_P928928	ENSRNOT00000044499	-0.22157	12.9176	-9.35195	3.57592e-06	0.000315031	NA
A_44_P345081	ENSRNOT00000036917	-0.273692	10.2947	-9.31678	3.69697e-06	0.000325059	NA
A_44_P210568	NM_019143	0.383566	13.2794	9.30455	3.74009e-06	0.00032567	Fn1
A_44_P310714	NM_057207	0.934638	13.911	9.30475	3.73936e-06	0.00032567	Sv2b
A_42_P560996	ENSRNOT00000015113	0.215498	8.03616	9.30556	3.73651e-06	0.00032567	NA
A_44_P210568	NM_019143	0.397811	13.1837	9.30918	3.72368e-06	0.00032567	Fn1
A_44_P123333	NM_013124	0.203546	8.14723	9.31088	3.71767e-06	0.00032567	Pparg
A_44_P184297	BF289668	0.199276	7.65491	9.30147	3.75102e-06	0.000325992	NA
A_44_P653879	TC596924	0.283149	7.9358	9.29879	3.76057e-06	0.000326191	NA
A_44_P111723	NM_024133	0.263205	11.1957	9.28724	3.80205e-06	0.000329155	Hap1
A_44_P1004064	XM_342414	-0.214278	7.67885	-9.27667	3.84045e-06	0.000330572	Sh2d3c
A_44_P137003	NM_130402	0.259274	9.37964	9.27729	3.83819e-06	0.000330572	Clec2d
A_42_P695401	NM_031530	0.53012	8.69299	9.27766	3.83684e-06	0.000330572	Ccl2
A_42_P511274	NM_001008843	0.2633	11.5365	9.27169	3.85869e-06	0.000331508	RT1-CE5
A_42_P684538	NM_138827	0.33051	13.5954	9.23474	3.99704e-06	0.00034274	Slc2a1
A_43_P16666	NM_001017451	0.304925	9.26413	9.22956	4.01684e-06	0.000343784	RGD1309228
A_44_P538406	NM_013102	-0.20215	13.0167	-9.22011	4.05329e-06	0.000346245	Fkbp1a
A_42_P678904	XM_346881	0.366415	13.3408	9.21446	4.07523e-06	0.000347459	RGD1563547
A_44_P104687	M84211	0.400864	9.20924	9.20842	4.09884e-06	0.000348812	Kcnc3
A_44_P139894	ENSRNOT00000022042	-0.215619	8.91275	-9.19491	4.15222e-06	0.000352688	NA
A_42_P684538	NM_138827	0.330109	13.7864	9.18824	4.17886e-06	0.000354282	Slc2a1
A_44_P859396	TC607948	0.423431	9.7662	9.18505	4.19165e-06	0.000354699	NA
A_44_P210568	NM_019143	0.371343	13.2186	9.16756	4.2626e-06	0.000360025	Fn1
A_43_P19238	NM_001034137	0.448437	10.9224	9.15977	4.29463e-06	0.000362052	Sp110
A_44_P417595	NM_001007726	-0.217297	7.34137	-9.15592	4.31053e-06	0.000362713	Dnai2
A_44_P808324	TC599034	0.199322	9.2534	9.13257	4.40848e-06	0.000370263	NA
A_44_P310596	NM_001014166	0.159883	7.05954	9.12458	4.44257e-06	0.000371739	Il33
A_44_P685985	TC611320	0.252991	10.4059	9.12505	4.44057e-06	0.000371739	NA
A_44_P265366	XM_235691	-0.264568	12.63	-9.11651	4.47726e-06	0.000373947	Espl1
A_44_P478114	ENSRNOT00000031152	-0.258922	10.4556	-9.10482	4.52806e-06	0.000377489	NA
A_43_P12467	NM_030871	0.535359	8.64552	9.08924	4.59679e-06	0.00038251	Pde1a
A_44_P115142	NM_001013096	-0.377812	10.0828	-9.08337	4.62293e-06	0.000383976	Mycn
A_43_P13225	NM_133598	-0.287567	13.9275	-9.06791	4.69268e-06	0.000389052	Gcsh
A_44_P960491	ENSRNOT00000058560	-0.187231	10.2665	-9.06257	4.71703e-06	0.000390351	NA
A_44_P480285	NM_134472	-0.270122	10.5739	-9.05904	4.73321e-06	0.000390972	Kif2c
A_44_P446817	ENSRNOT00000052379	-0.173578	12.7209	-9.05208	4.76527e-06	0.000392899	NA
A_43_P10225	XM_341940	-0.34563	14.372	-9.0364	4.83837e-06	0.000396234	Fgfr2
A_44_P353405	NM_181369	-0.296682	7.43885	-9.03499	4.845e-06	0.000396234	Hrc
A_44_P1036068	ENSRNOT00000015130	-0.224123	12.3899	-9.03439	4.84783e-06	0.000396234	NA
A_42_P684538	NM_138827	0.343125	13.5517	9.03398	4.84973e-06	0.000396234	Slc2a1
A_42_P684538	NM_138827	0.329749	13.7919	9.03611	4.83973e-06	0.000396234	Slc2a1
A_44_P377593	A_44_P377593	-0.214311	8.59286	-9.0317	4.8605e-06	0.000396395	NA
A_44_P105899	BI289678	-0.405436	10.3134	-9.01261	4.95161e-06	0.000403095	RGD1305081
A_44_P854454	TC621531	0.221725	9.41395	9.0045	4.99088e-06	0.000405558	NA
A_44_P700588	TC638908	0.28287	7.85318	8.99923	5.01659e-06	0.000406913	NA
A_44_P999768	AA944506	-0.18084	12.8047	-8.99541	5.03532e-06	0.000407698	Umps
A_44_P110972	ENSRNOT00000007882	-0.157639	7.07368	-8.98264	5.09844e-06	0.000412068	NA
A_44_P214040	NM_012512	0.293495	16.2702	8.97587	5.13226e-06	0.000414057	B2m
A_44_P1012226	NM_053406	0.292001	11.3001	8.97164	5.15352e-06	0.000415029	Pomt1
A_44_P618099	ENSRNOT00000044635	0.268202	11.777	8.96661	5.17891e-06	0.000416329	NA
A_42_P657494	BC089896	-0.230011	9.15726	-8.95851	5.22011e-06	0.000418893	Fam103a1
A_43_P10430	TC602770	0.67087	11.9699	8.95661	5.22983e-06	0.000418926	NA
A_44_P700056	TC606142	0.35962	10.0719	8.95129	5.25713e-06	0.000420365	NA
A_44_P253196	ENSRNOT00000000787	0.326248	8.48835	8.92489	5.39493e-06	0.000430619	NA
A_44_P133650	ENSRNOT00000008298	-0.236	11.1306	-8.91615	5.44146e-06	0.000433564	NA
A_44_P820062	AI029786	-0.525802	11.6749	-8.90724	5.48927e-06	0.000436135	NA
A_44_P291196	ENSRNOT00000004191	-0.319665	7.88499	-8.90319	5.51121e-06	0.000436135	NA
A_44_P390495	NM_024356	0.236772	10.0519	8.90295	5.51248e-06	0.000436135	Gch1
A_44_P219026	NM_012513	0.239285	7.85475	8.90621	5.49486e-06	0.000436135	Bdnf
A_44_P824642	TC613276	-0.327888	8.19123	-8.90095	5.52332e-06	0.000436226	NA
A_44_P701318	TC609025	-0.211982	8.04309	-8.89751	5.54209e-06	0.000436942	NA
A_44_P467509	BE107198	0.220782	7.22514	8.89216	5.5713e-06	0.000438477	NA
A_44_P274459	ENSRNOT00000010160	-0.267771	7.3849	-8.87517	5.66533e-06	0.000443104	NA
A_44_P809032	ENSRNOT00000035348	0.291651	9.40124	8.87443	5.66947e-06	0.000443104	NA
A_44_P638421	TC599269	0.296193	9.31727	8.87556	5.66316e-06	0.000443104	NA
A_44_P354118	XM_001060811	0.260361	11.6244	8.87744	5.65271e-06	0.000443104	Chmp1b
A_42_P476269	ENSRNOT00000057462	-0.255671	10.9887	-8.86818	5.70454e-06	0.000445073	NA
A_44_P425673	AA875032	0.310332	7.46735	8.86465	5.72441e-06	0.00044585	NA
A_44_P210568	NM_019143	0.385623	13.214	8.86044	5.74825e-06	0.000446934	Fn1
A_42_P511265	NM_001008845	0.326884	11.0301	8.85657	5.77029e-06	0.000447874	RT1-CE7
A_44_P807669	TC613811	-0.373739	13.5782	-8.84846	5.81671e-06	0.000449925	NA
A_42_P837288	NM_031095	0.248364	9.82452	8.84978	5.80911e-06	0.000449925	Renbp
A_44_P250476	NM_001039037	-0.298489	10.3954	-8.84269	5.84993e-06	0.000451719	Zdhhc13
A_44_P475197	NM_024146	0.426663	10.0955	8.8387	5.87309e-06	0.000452731	Fgfr1
A_44_P546537	NM_021663	0.21867	12.8359	8.83089	5.91866e-06	0.000455464	Nucb2
A_44_P766691	DY472283	0.204341	7.12212	8.82696	5.94173e-06	0.000456459	NA
A_44_P746394	TC599070	-0.20829	8.76678	-8.81537	6.0103e-06	0.00046094	NA
A_44_P555213	ENSRNOT00000057273	-0.192212	9.01369	-8.80909	6.04785e-06	0.000463031	NA
A_44_P370299	ENSRNOT00000004815	-0.275926	7.36582	-8.80424	6.07701e-06	0.000463687	NA
A_44_P639474	TC620571	0.299001	8.34936	8.80465	6.07457e-06	0.000463687	NA
A_43_P15253	NM_012967	0.204863	12.0951	8.79964	6.10485e-06	0.000464237	Icam1
A_44_P778258	TC626043	0.205036	9.32978	8.80077	6.09801e-06	0.000464237	NA
A_43_P15253	NM_012967	0.177147	11.9564	8.79336	6.143e-06	0.000465565	Icam1
A_44_P566390	TC603120	0.34351	8.92769	8.79502	6.13287e-06	0.000465565	NA
A_44_P129330	XM_238787	-0.411537	10.1326	-8.78736	6.17973e-06	0.000467561	Rhpn2
A_42_P757258	ENSRNOT00000034035	-0.263617	11.9044	-8.78025	6.22356e-06	0.000468196	NA
A_43_P13102	NM_130399	-0.235969	10.9436	-8.77979	6.22644e-06	0.000468196	Ada
A_44_P1070483	AW920918	-0.354182	8.07673	-8.77943	6.22867e-06	0.000468196	Rhbg
A_44_P274376	NM_001013136	-0.188493	8.83669	-8.77758	6.24011e-06	0.000468196	Rfxank
A_44_P227655	CO568111	0.341203	10.5779	8.77828	6.23575e-06	0.000468196	NA
A_43_P12768	NM_053328	0.225757	9.93309	8.76829	6.29804e-06	0.000471756	Bhlhe40
A_44_P315661	NM_013134	-0.245152	9.69613	-8.75558	6.37828e-06	0.000476973	Hmgcr
A_44_P321346	ENSRNOT00000023913	-0.321723	11.063	-8.74438	6.44993e-06	0.000481531	NA
A_42_P541872	NM_001013158	0.285683	10.3107	8.73932	6.48255e-06	0.000482366	B3galnt1
A_42_P794149	AA848230	0.253781	10.1811	8.74031	6.47612e-06	0.000482366	NA
A_44_P351898	ENSRNOT00000007285	-0.203593	12.1918	-8.73517	6.50946e-06	0.000483214	NA
A_44_P482325	NM_145669	0.436101	9.92867	8.73425	6.51542e-06	0.000483214	Fhl1
A_44_P884020	TC585627	-0.244403	10.9816	-8.71857	6.61836e-06	0.000489845	NA
A_44_P451357	NM_012656	0.543513	13.5537	8.71732	6.62659e-06	0.000489845	Sparc
A_44_P119763	BF287780	-0.26268	9.36864	-8.70859	6.68475e-06	0.000493334	NA
A_44_P451026	NM_016991	0.373601	8.1362	8.70347	6.7191e-06	0.000495058	Adra1b
A_43_P12698	NM_031832	0.675544	14.6167	8.66126	7.00972e-06	0.000514786	Lgals3
A_44_P500880	NM_019288	0.358345	14.7629	8.66242	7.00152e-06	0.000514786	App
A_44_P199553	ENSRNOT00000034334	0.14533	9.7827	8.65762	7.03538e-06	0.000515829	NA
A_44_P147529	ENSRNOT00000011302	-0.248979	11.6248	-8.64993	7.09002e-06	0.000518989	NA
A_44_P747170	TC617431	0.197528	9.20918	8.64171	7.14891e-06	0.000522451	NA
A_42_P495923	ENSRNOT00000015684	0.210134	10.5356	8.63695	7.18326e-06	0.00052411	NA
A_44_P991532	NM_001008847	-0.327027	7.81002	-8.63516	7.19622e-06	0.000524206	H2-Ea
A_42_P684538	NM_138827	0.341929	13.7063	8.62858	7.24413e-06	0.000526844	Slc2a1
A_44_P340163	NM_024353	0.257504	9.69631	8.62193	7.29285e-06	0.000529531	Plcb4
A_44_P503082	NM_133524	-0.274046	10.36	-8.61852	7.31805e-06	0.000530505	Tcfe2a
A_44_P758912	BF522863	0.28901	9.93809	8.613	7.35888e-06	0.000532608	Inpp5k
A_44_P408679	NM_175597	-0.31687	11.2614	-8.61102	7.37362e-06	0.000532715	Ssx2ip
A_42_P572521	NM_053619	-0.251164	7.13832	-8.60962	7.38402e-06	0.000532715	C5ar1
A_44_P180127	NM_012588	0.283262	12.8153	8.60463	7.42139e-06	0.0005337	Igfbp3
A_42_P516379	CF106882	0.384986	12.3532	8.60582	7.41246e-06	0.0005337	NA
A_44_P107923	NM_001033709	-0.163094	8.71828	-8.59572	7.48849e-06	0.000536409	Alg6
A_44_P668927	TC595416	0.486307	12.2472	8.59489	7.49481e-06	0.000536409	NA
A_44_P150017	TC582911	0.874101	11.4302	8.59656	7.48214e-06	0.000536409	NA
A_44_P517392	AI407429	-0.226726	10.4389	-8.59176	7.51856e-06	0.000537255	NA
A_44_P229633	ENSRNOT00000020042	0.238098	8.05505	8.58233	7.59068e-06	0.000541549	NA
A_44_P477406	NM_012751	0.155391	7.39922	8.57646	7.63587e-06	0.000543911	Slc2a4
A_44_P1005213	NM_001012028	-0.278606	11.9146	-8.57224	7.66864e-06	0.000545382	Nuf2
A_42_P741027	NM_021835	0.437532	12.7179	8.56679	7.71108e-06	0.000547536	Jun
A_44_P500880	NM_019288	0.343814	14.464	8.5649	7.7259e-06	0.000547724	App
A_44_P163669	ENSRNOT00000051834	-0.178958	7.39105	-8.55559	7.79922e-06	0.000552052	NA
A_43_P14882	NM_001014071	-0.537777	15.3647	-8.55214	7.82658e-06	0.000552252	Errfi1
A_44_P500880	NM_019288	0.383369	14.8806	8.5525	7.82369e-06	0.000552252	App
A_44_P945336	XM_001067475	-0.318454	9.63097	-8.54882	7.85298e-06	0.000552383	Phf20l1
A_44_P653649	TC587619	0.198109	8.99638	8.54952	7.84742e-06	0.000552383	NA
A_44_P655753	TC604469	0.166563	8.27426	8.54426	7.88943e-06	0.000553219	NA
A_44_P208554	XM_225473	0.212624	7.31677	8.54493	7.88412e-06	0.000553219	Mpp7
A_42_P822048	ENSRNOT00000060750	-0.252401	12.1055	-8.5373	7.94546e-06	0.000556281	NA
A_44_P514939	NM_012515	0.184597	12.0031	8.53572	7.95827e-06	0.000556312	Tspo
A_44_P461244	NM_207599	-0.146075	8.69186	-8.53402	7.97202e-06	0.00055641	Hyal3
A_44_P180127	NM_012588	0.294805	13.1402	8.53121	7.99485e-06	0.00055714	Igfbp3
A_42_P694171	NM_175707	-0.218426	12.1611	-8.52604	8.03695e-06	0.000559208	Ppil3
A_43_P12559	NM_031338	-0.266712	8.35157	-8.52423	8.05177e-06	0.000559375	Camkk2
A_44_P556989	NM_012610	0.160341	9.79365	8.51997	8.08676e-06	0.00056094	Ngfr
A_44_P422305	XM_347117	-0.223227	8.35293	-8.50397	8.21976e-06	0.000569288	RGD1559859
A_44_P934022	NM_001024327	0.197329	7.3837	8.50184	8.23756e-06	0.000569644	Znf467
A_44_P1050595	NM_012552	-0.277223	9.65709	-8.49818	8.26839e-06	0.000570721	Ela1
A_42_P597638	NM_138907	0.322419	10.6909	8.49699	8.27848e-06	0.000570721	Acot2
A_44_P959785	A_44_P959785	-0.209882	7.54554	-8.4943	8.30123e-06	0.000571414	NA
A_44_P118315	XM_001073919	-0.208344	11.033	-8.48367	8.39182e-06	0.000576768	LOC686393
A_44_P231583	NM_032462	-0.350436	11.5795	-8.47954	8.42734e-06	0.000578326	Kcnip3
A_44_P305200	NM_012838	0.231481	14.0867	8.47623	8.45591e-06	0.000579403	Cstb
A_43_P19030	ENSRNOT00000034992	-0.234161	9.00994	-8.47268	8.48663e-06	0.000580625	NA
A_43_P14045	ENSRNOT00000019956	0.272588	8.61204	8.45874	8.60853e-06	0.000588071	NA
A_44_P995681	XM_342828	-0.251138	11.6344	-8.45213	8.66708e-06	0.000589972	Melk
A_44_P1049055	ENSRNOT00000015474	-0.207754	9.79652	-8.45128	8.67458e-06	0.000589972	NA
A_44_P778980	TC620564	-0.221921	8.08023	-8.45116	8.67567e-06	0.000589972	NA
A_44_P863709	AW143870	0.183773	7.87087	8.44765	8.7069e-06	0.000591202	NA
A_44_P835214	NM_181473	0.523515	11.0146	8.4445	8.7351e-06	0.000591333	Klhl24
A_44_P673326	CB718208	0.484554	9.82227	8.44498	8.73075e-06	0.000591333	NA
A_44_P494591	ENSRNOT00000018629	-0.225707	11.3951	-8.44145	8.76241e-06	0.000592292	NA
A_44_P669179	TC584115	-0.333365	8.87272	-8.43707	8.80192e-06	0.000593997	NA
A_44_P123926	XM_227820	0.400389	7.57894	8.43573	8.81404e-06	0.000593997	H28
A_44_P620300	BG671963	-0.183776	10.1396	-8.42674	8.89575e-06	0.000598608	NA
A_43_P19741	XM_216055	-0.169327	7.03798	-8.42377	8.92297e-06	0.000599543	Crygn
A_44_P461544	NM_001009470	-0.380298	11.8818	-8.41938	8.96331e-06	0.000601356	Ccnb2
A_44_P213936	BF522788	-0.267524	9.12125	-8.41719	8.98349e-06	0.000601813	NA
A_44_P320617	NM_019131	0.377442	13.008	8.41524	9.00153e-06	0.000602126	Tpm1
A_44_P687053	ENSRNOT00000033110	-0.274381	8.69078	-8.40008	9.14298e-06	0.00061068	NA
A_44_P714133	ENSRNOT00000011063	-0.205901	13.9339	-8.39791	9.16344e-06	0.00061114	NA
A_44_P520737	NM_001012221	-0.176592	7.38919	-8.39328	9.20728e-06	0.000613156	Oxct2a
A_43_P14228	ENSRNOT00000021954	-0.300937	13.4733	-8.39046	9.23409e-06	0.000614033	NA
A_44_P631376	TC599499	-0.195681	8.32433	-8.38637	9.27307e-06	0.000615715	NA
A_44_P193446	NM_013127	0.264821	7.49321	8.37477	9.38469e-06	0.000621294	Cd38
A_44_P578267	TC604845	0.406043	8.56128	8.37557	9.37694e-06	0.000621294	NA
A_44_P332422	NM_138900	0.266895	8.06252	8.36593	9.47073e-06	0.000626069	C1s
A_44_P367926	XR_007712	-0.234123	11.6686	-8.36053	9.5237e-06	0.000627728	LOC689615
A_44_P1037342	NM_147206	0.310332	8.83799	8.3606	9.52298e-06	0.000627728	Cyp3a9
A_43_P15719	NM_001012197	-0.398923	15.013	-8.34812	9.64673e-06	0.000634907	Tra1
A_44_P135455	NM_001039611	-0.209204	12.1718	-8.33576	9.77092e-06	0.000642142	Nsmce1
A_44_P913890	A_44_P913890	-0.224944	9.46804	-8.33387	9.79009e-06	0.000642464	NA
A_44_P412236	NM_053730	-0.254084	7.78929	-8.32898	9.83982e-06	0.000644788	Stag3
A_44_P125710	NM_173152	0.295069	8.56971	8.32378	9.89301e-06	0.000647331	Pex5l
A_44_P493956	NM_053849	-0.313833	11.7421	-8.29797	1.01617e-05	0.000663945	Pdia4
A_44_P792746	TC602468	0.253599	8.16952	8.29099	1.02357e-05	0.000667812	NA
A_43_P20631	ENSRNOT00000001401	0.273537	9.57592	8.27804	1.03746e-05	0.000675895	NA
A_42_P605386	NM_001007655	-0.201646	9.84825	-8.27296	1.04296e-05	0.000677062	Ube2j2
A_44_P415021	XR_006063	-0.182237	7.75673	-8.27294	1.04299e-05	0.000677062	LOC302759
A_44_P852185	A_44_P852185	0.343923	12.9145	8.27222	1.04376e-05	0.000677062	NA
A_44_P290539	NM_001013096	-0.341705	11.5746	-8.26877	1.04752e-05	0.000678524	Mycn
A_44_P459362	ENSRNOT00000013901	-0.242277	9.19533	-8.26453	1.05216e-05	0.000680549	NA
A_44_P884566	DV718743	-0.184268	9.07596	-8.25077	1.06738e-05	0.000689404	NA
A_42_P669388	NM_001039011	-0.302135	8.65857	-8.24516	1.07366e-05	0.000691472	Cnksr1
A_44_P808557	TC604543	0.325645	9.86693	8.24641	1.07225e-05	0.000691472	NA
A_43_P11126	XM_214266	-0.209377	9.33658	-8.2396	1.07991e-05	0.000694506	NA
A_44_P223854	ENSRNOT00000014315	-0.224951	10.1784	-8.23224	1.08825e-05	0.000698872	NA
A_43_P15962	NM_053702	-0.314867	9.88132	-8.22521	1.09628e-05	0.000702837	Ccna2
A_43_P15253	NM_012967	0.215098	12.034	8.22411	1.09755e-05	0.000702837	Icam1
A_44_P558411	NM_033499	-0.191835	7.16503	-8.21383	1.10942e-05	0.000708156	Scrg1
A_43_P19850	TC622988	0.232122	8.2224	8.21284	1.11057e-05	0.000708156	NA
A_44_P203993	XM_342840	0.154331	11.0105	8.21407	1.10915e-05	0.000708156	Zfp462
A_44_P1015220	NM_001014785	-0.195574	12.1024	-8.20676	1.11767e-05	0.000710296	Ncbp1
A_44_P992458	TC621765	0.311533	9.44084	8.20457	1.12024e-05	0.000710296	NA
A_44_P274061	NM_001008841	0.346071	13.3081	8.20559	1.11904e-05	0.000710296	RT1-CE3
A_44_P172121	AI045568	0.561546	8.53062	8.20675	1.11769e-05	0.000710296	NA
A_44_P421405	NM_053360	-0.331554	8.61002	-8.20078	1.1247e-05	0.000711966	Sh3kbp1
A_44_P470699	ENSRNOT00000045587	0.187796	7.66179	8.19965	1.12604e-05	0.000711966	NA
A_44_P500880	NM_019288	0.386733	14.8835	8.1913	1.13595e-05	0.000717228	App
A_44_P492530	ENSRNOT00000005814	0.210304	8.1353	8.18647	1.14173e-05	0.000719865	NA
A_44_P581843	CO401680	0.394513	11.2173	8.18241	1.14661e-05	0.000720921	NA
A_44_P561395	XM_001065153	0.292291	10.6537	8.18245	1.14656e-05	0.000720921	LOC688990
A_43_P14633	DV720603	0.254232	8.2144	8.17149	1.15985e-05	0.000728232	NA
A_44_P540126	NM_031086	0.333703	10.446	8.16952	1.16226e-05	0.000728725	Pros1
A_44_P140514	ENSRNOT00000012512	-0.244986	10.2629	-8.16699	1.16535e-05	0.00072965	NA
A_43_P15572	NM_031836	0.491814	10.9323	8.16443	1.16849e-05	0.000730598	Vegfa
A_42_P833332	NM_019129	0.283978	8.16935	8.14684	1.19035e-05	0.000743235	Ins1
A_42_P821549	BI395616	-0.2953	7.35416	-8.14056	1.19825e-05	0.000747132	NA
A_44_P1024567	XM_341241	0.368283	11.1087	8.13875	1.20054e-05	0.000747525	Mxd4
A_44_P337560	TC639385	-0.400215	9.06164	-8.1341	1.20646e-05	0.000749329	NA
A_42_P753215	NM_032071	-0.340093	13.0364	-8.13255	1.20843e-05	0.000749329	Synj2
A_44_P128062	NM_138849	0.173924	8.26766	8.13315	1.20766e-05	0.000749329	Syt17
A_44_P436244	ENSRNOT00000058160	-0.245219	7.98199	-8.126	1.21682e-05	0.000751143	NA
A_43_P20702	ENSRNOT00000011383	0.163821	8.0211	8.12505	1.21803e-05	0.000751143	NA
A_44_P1033541	NM_001008324	0.232222	11.4364	8.1262	1.21657e-05	0.000751143	Eif4b
A_44_P1029805	ENSRNOT00000010660	0.390242	14.691	8.12692	1.21563e-05	0.000751143	NA
A_43_P16050	ENSRNOT00000055332	-0.258365	10.96	-8.12003	1.22452e-05	0.000752727	NA
A_44_P263117	ENSRNOT00000002445	0.203982	7.30913	8.11918	1.22562e-05	0.000752727	NA
A_44_P134213	NM_001034069	0.321155	14.9844	8.12057	1.22381e-05	0.000752727	Tpm1
A_44_P180060	ENSRNOT00000009295	-0.203611	12.2878	-8.11542	1.23049e-05	0.000754692	NA
A_43_P10201	BG665180	-0.287405	7.4524	-8.11406	1.23227e-05	0.000754751	NA
A_42_P828242	NM_173328	0.223876	10.0613	8.11236	1.23449e-05	0.000755083	Lgr4
A_44_P210568	NM_019143	0.407372	13.6217	8.11016	1.23737e-05	0.000755819	Fn1
A_43_P14894	NM_031545	0.175801	7.10837	8.10345	1.24619e-05	0.000760173	Nppb
A_44_P1042711	ENSRNOT00000033784	-0.265645	12.6733	-8.0991	1.25193e-05	0.000761614	NA
A_44_P622886	TC574161	0.512692	12.3625	8.09963	1.25124e-05	0.000761614	NA
A_43_P10213	XM_232515	0.533147	10.8741	8.07872	1.27928e-05	0.000777204	Etnk1
A_44_P210568	NM_019143	0.385792	13.3639	8.07034	1.2907e-05	0.000782032	Fn1
A_43_P23463	XM_343611	0.355729	11.1387	8.07114	1.28961e-05	0.000782032	NA
A_44_P463749	BC099136	-0.426839	9.71281	-8.06521	1.29776e-05	0.000785248	Rasd1
A_44_P792124	A_44_P792124	0.348508	9.07587	8.04764	1.32223e-05	0.000797914	NA
A_42_P581001	NM_053485	0.599339	14.1109	8.04854	1.32096e-05	0.000797914	S100a6
A_44_P1038121	ENSRNOT00000024573	-0.168095	12.2262	-8.04458	1.32654e-05	0.000799442	NA
A_44_P170823	ENSRNOT00000017485	-0.220815	10.3334	-8.0361	1.33858e-05	0.000804305	NA
A_44_P853254	TC600083	0.471196	13.1028	8.03513	1.33997e-05	0.000804305	NA
A_44_P500880	NM_019288	0.381199	14.7901	8.03678	1.33761e-05	0.000804305	App
A_44_P1071143	M63970	-0.181702	8.56208	-8.01791	1.36479e-05	0.000818113	NA
A_44_P181518	BC098773	-0.204844	10.0763	-8.01581	1.36787e-05	0.000818865	Ctnnbip1
A_43_P15253	NM_012967	0.172345	12.0554	8.01125	1.37454e-05	0.000821767	Icam1
A_44_P655406	TC642089	0.261032	7.64751	8.00804	1.37927e-05	0.000823498	NA
A_44_P285803	NM_138892	-0.287116	14.0282	-7.99845	1.39346e-05	0.000829873	Xtp3tpa
A_44_P252345	NM_001077530	-0.232522	11.2345	-7.99665	1.39615e-05	0.000829873	LOC683519
A_43_P21938	ENSRNOT00000003792	-0.218021	8.28842	-7.99426	1.39973e-05	0.000829873	NA
A_44_P318707	XM_344812	-0.243151	10.2416	-7.99416	1.39988e-05	0.000829873	RGD1562948
A_42_P524302	NM_019213	-0.309607	13.1632	-7.99099	1.40463e-05	0.000829873	Jtb
A_44_P1047710	A_44_P1047710	-0.23093	9.43288	-7.99095	1.40469e-05	0.000829873	NA
A_44_P498890	NM_012891	0.172225	11.0289	7.99256	1.40227e-05	0.000829873	Acadvl
A_44_P552849	NM_012939	0.704934	10.9751	7.99555	1.3978e-05	0.000829873	Ctsh
A_44_P270854	AW142500	-0.309667	9.66412	-7.98386	1.4154e-05	0.000835102	2011-09-01
A_44_P210568	NM_019143	0.395254	13.3356	7.97896	1.42284e-05	0.000838395	Fn1
A_43_P12879	NM_053638	-0.196023	10.7949	-7.97208	1.43337e-05	0.000843494	Idh3a
A_44_P866659	XM_574584	-0.188352	7.58131	-7.97031	1.43608e-05	0.000843989	Adam8
A_44_P608648	TC601250	-0.191912	7.47066	-7.9637	1.4463e-05	0.000848739	NA
A_44_P668877	BF407981	-0.354305	10.4552	-7.95848	1.45443e-05	0.000848739	NA
A_44_P470505	NM_183052	-0.14947	8.84983	-7.95781	1.45548e-05	0.000848739	Ube2v2
A_42_P833332	NM_019129	0.257739	8.05593	7.95869	1.45411e-05	0.000848739	Ins1
A_44_P858839	AI137349	0.268681	8.71067	7.95878	1.45396e-05	0.000848739	NA
A_44_P556989	NM_012610	0.15568	9.8157	7.96175	1.44933e-05	0.000848739	Ngfr
A_44_P430989	NM_138914	0.23324	9.4471	7.95625	1.45791e-05	0.000849059	Fnbp1
A_44_P547168	NM_022392	-0.186662	10.2283	-7.95043	1.46706e-05	0.000852568	Insig1
A_44_P1043261	NM_001008330	-0.21232	13.7931	-7.9488	1.46962e-05	0.000852568	Polr1c
A_44_P440953	A_44_P440953	0.210735	8.91856	7.94915	1.46907e-05	0.000852568	NA
A_44_P531770	NM_022183	-0.27515	13.4104	-7.94567	1.47457e-05	0.000854339	Top2a
A_44_P100980	ENSRNOT00000025243	-0.170007	10.4372	-7.94437	1.47664e-05	0.00085444	NA
A_44_P110110	NM_012837	0.301603	13.431	7.93212	1.49621e-05	0.000862439	Cst3
A_44_P956958	AW143890	0.456481	10.5729	7.93276	1.49519e-05	0.000862439	NA
A_44_P715164	TC622302	0.315866	9.28166	7.93414	1.49298e-05	0.000862439	NA
A_44_P240436	BG671786	-0.22983	11.0013	-7.92932	1.50073e-05	0.000863936	NA
A_43_P12191	NM_022265	0.340236	10.7397	7.92572	1.50656e-05	0.000866183	Pdcd4
A_43_P17469	BF559670	-0.207874	8.53197	-7.92425	1.50895e-05	0.000866453	Grhl3
A_44_P1019036	ENSRNOT00000038166	-0.218382	9.51603	-7.91835	1.51857e-05	0.000870868	NA
A_44_P551075	XM_343297	-0.154225	7.2962	-7.90963	1.53291e-05	0.000877972	Nfam1
A_44_P714618	XM_001065966	0.218252	9.32863	7.90603	1.53887e-05	0.000880265	Arl4c
A_43_P12961	NM_053857	-0.242682	14.9276	-7.8918	1.56268e-05	0.000892753	Eif4ebp1
A_42_P577482	BM387057	-0.373548	12.2121	-7.88643	1.57178e-05	0.000896808	NA
A_44_P1053321	NM_133624	0.645669	12.4904	7.88132	1.58048e-05	0.000900634	Gbp2
A_44_P933073	AI764502	0.402182	7.93	7.87213	1.59628e-05	0.000908488	NA
A_43_P15269	NM_017167	-0.229236	7.12136	-7.86655	1.60596e-05	0.000912182	Oprk1
A_44_P304009	XM_574627	-0.210259	10.0497	-7.86605	1.60682e-05	0.000912182	Fam111a
A_44_P130516	NM_001008884	-0.239046	8.60354	-7.85834	1.6203e-05	0.000918172	RT1-Db1
A_44_P194274	NM_021653	-0.206667	9.62568	-7.8567	1.62318e-05	0.000918172	Dio1
A_44_P763262	TC612875	-0.185299	8.20887	-7.85652	1.62349e-05	0.000918172	NA
A_44_P387501	BF567739	0.172481	7.74604	7.85479	1.62654e-05	0.000918737	NA
A_44_P760016	A_44_P760016	-0.159675	7.36037	-7.85108	1.63309e-05	0.00092013	NA
A_44_P526978	NM_017105	0.275138	7.83477	7.852	1.63147e-05	0.00092013	Bmp3
A_44_P432388	ENSRNOT00000015353	-0.193155	7.65699	-7.83869	1.6552e-05	0.000930261	NA
A_44_P855196	TC598388	0.419796	8.78848	7.83873	1.65512e-05	0.000930261	NA
A_44_P655718	XM_001059070	-0.288117	9.0288	-7.8363	1.6595e-05	0.000931516	Fam72a
A_44_P116677	ENSRNOT00000029485	-0.158159	11.6365	-7.83096	1.66915e-05	0.00093436	NA
A_44_P366902	XR_009136	-0.215017	8.82533	-7.83051	1.66997e-05	0.00093436	Atp10d
A_44_P309202	NM_001014027	-0.339452	13.0362	-7.82891	1.67287e-05	0.00093436	Slc25a22
A_42_P789204	ENSRNOT00000026755	0.160919	10.3598	7.82954	1.67173e-05	0.00093436	NA
A_44_P522492	NM_133414	-0.17965	9.30481	-7.82574	1.67865e-05	0.000936426	Clcc1
A_44_P382114	A_44_P382114	0.278074	8.4057	7.81984	1.68946e-05	0.000941288	NA
A_44_P417031	ENSRNOT00000026714	-0.247855	7.88302	-7.81701	1.69466e-05	0.00094302	NA
A_44_P931019	TC636180	0.336913	10.2913	7.81476	1.69881e-05	0.000944162	NA
A_44_P311771	XM_342494	-0.340297	12.7098	-7.81153	1.7048e-05	0.00094632	Bub1b
A_44_P1054213	NM_013083	-0.391652	15.1195	-7.80614	1.71483e-05	0.000949828	Hspa5
A_44_P332021	BF396146	0.198332	7.23285	7.80587	1.71534e-05	0.000949828	S100a4
A_44_P468828	ENSRNOT00000019399	-0.24046	8.3321	-7.80398	1.71888e-05	0.000950619	NA
A_44_P638274	TC590186	0.226688	7.7456	7.79994	1.72645e-05	0.000953636	NA
A_44_P752342	BF563060	0.158869	10.2978	7.79814	1.72985e-05	0.000954342	NA
A_44_P128151	NM_001008886	0.245966	13.4329	7.79097	1.74341e-05	0.000960648	H2-T23
A_43_P11442	NM_012512	0.310509	15.6341	7.78644	1.75205e-05	0.000964227	B2m
A_44_P253876	CB606211	0.225857	7.68464	7.78275	1.75912e-05	0.000966936	NA
A_44_P989667	ENSRNOT00000016597	-0.24271	13.3865	-7.78151	1.76151e-05	0.000967071	NA
A_44_P824467	TC599815	0.426502	11.1481	7.7774	1.76942e-05	0.000970228	NA
A_44_P454065	NM_019147	0.344204	9.64517	7.77315	1.77766e-05	0.000973562	Jag1
A_44_P189696	XM_001064803	-0.216909	8.97899	-7.77012	1.78356e-05	0.000975604	LOC683179
A_42_P833332	NM_019129	0.265844	8.18081	7.75684	1.80964e-05	0.000988672	Ins1
A_44_P184273	NM_012504	0.410429	13.8672	7.75299	1.81729e-05	0.000991646	Atp1a1
A_43_P16568	NM_001013958	0.237722	9.25838	7.75035	1.82254e-05	0.000993309	Wdr45
A_44_P700105	TC600507	-0.17479	9.7935	-7.74086	1.8416e-05	0.00100248	NA
A_44_P515965	A_44_P515965	-0.378125	8.21856	-7.73922	1.84491e-05	0.00100307	NA
A_44_P135339	NM_175761	-0.288395	13.8585	-7.73429	1.85491e-05	0.00100368	Hsp90aa1
A_42_P741027	NM_021835	0.44916	12.6522	7.73427	1.85495e-05	0.00100368	Jun
A_44_P184817	NM_080892	0.168579	8.44361	7.73523	1.853e-05	0.00100368	Selenbp1
A_44_P452540	NM_001013913	0.22108	7.87991	7.73687	1.84966e-05	0.00100368	Slc16a4
A_44_P440558	NM_031823	-0.256931	10.4047	-7.73232	1.85891e-05	0.00100462	Wfs1
A_44_P852355	A_44_P852355	-0.17488	11.1756	-7.72782	1.86813e-05	0.00100597	NA
A_44_P439475	ENSRNOT00000017901	0.31629	11.1682	7.72869	1.86633e-05	0.00100597	NA
A_44_P747697	TC631926	0.552306	8.55862	7.72919	1.8653e-05	0.00100597	NA
A_44_P654037	TC593156	-0.229452	9.27014	-7.72456	1.8748e-05	0.00100836	NA
A_44_P127869	NM_175582	-0.288794	14.5248	-7.72129	1.88155e-05	0.00101078	Id4
A_43_P13277	NM_134458	-0.210192	11.5596	-7.71643	1.89162e-05	0.00101498	Psmc3ip
A_44_P400355	NM_052981	-0.298451	11.8226	-7.7056	1.91428e-05	0.00102592	Ccnh
A_42_P530171	XM_214318	-0.211157	13.8462	-7.70409	1.91746e-05	0.0010264	Lsm4
A_44_P160568	ENSRNOT00000005774	-0.232594	9.86695	-7.70234	1.92116e-05	0.00102674	NA
A_44_P1010816	ENSRNOT00000020637	-0.317662	10.8149	-7.7014	1.92313e-05	0.00102674	NA
A_44_P480157	ENSRNOT00000003789	-0.214108	9.29467	-7.69677	1.93296e-05	0.00102674	NA
A_44_P447373	NM_013157	-0.425503	12.1461	-7.69626	1.93404e-05	0.00102674	Ass1
A_42_P489817	AW915389	0.278426	12.4439	7.69625	1.93406e-05	0.00102674	Ppm1l
A_44_P656940	TC633674	0.157879	8.71498	7.69739	1.93164e-05	0.00102674	NA
A_43_P20851	ENSRNOT00000047831	0.195934	8.17423	7.69932	1.92755e-05	0.00102674	NA
A_44_P978555	TC603172	0.389612	10.6326	7.68786	1.95202e-05	0.00103505	NA
A_44_P958487	AI136348	-0.305739	10.4236	-7.68639	1.95519e-05	0.00103512	NA
A_44_P634470	ENSRNOT00000006291	-0.188788	9.98722	-7.68567	1.95674e-05	0.00103512	NA
A_42_P770330	XM_001062632	0.20351	8.29474	7.68225	1.96413e-05	0.00103781	LOC684934
A_44_P180127	NM_012588	0.285658	13.1377	7.68109	1.96663e-05	0.00103791	Igfbp3
A_44_P500880	NM_019288	0.371319	14.6911	7.68002	1.96896e-05	0.00103792	App
A_44_P807058	NM_012843	-0.289894	10.9186	-7.67781	1.97376e-05	0.00103906	Emp1
A_44_P309800	NM_198755	0.269647	8.22315	7.6769	1.97573e-05	0.00103906	Vwa5a
A_44_P213433	XM_343479	0.213767	8.68281	7.67402	1.98202e-05	0.00104115	Sema3b
A_43_P11651	NM_013003	-0.301659	10.7033	-7.6721	1.98622e-05	0.00104192	Pemt
A_43_P15572	NM_031836	0.479518	11.3725	7.67124	1.98812e-05	0.00104192	Vegfa
A_43_P15253	NM_012967	0.184938	12.1886	7.66837	1.99441e-05	0.00104279	Icam1
A_44_P331276	NM_021774	0.206801	7.40419	7.66848	1.99417e-05	0.00104279	Fhit
A_44_P828432	CN382817	0.258645	7.92252	7.65806	2.01725e-05	0.00105351	NA
A_44_P577582	TC612040	0.203858	10.6457	7.65264	2.02938e-05	0.00105862	NA
A_44_P425848	AW915270	-0.204301	10.4467	-7.64999	2.03533e-05	0.00106049	Rassf3
A_42_P698240	NM_138863	0.541963	15.0081	7.63436	2.07083e-05	0.00107774	Ptgr1
A_44_P532038	XM_342048	-0.194738	12.7342	-7.62926	2.08257e-05	0.0010826	Pycs
A_44_P1029294	ENSRNOT00000055245	0.294782	12.0529	7.62744	2.08676e-05	0.00108352	NA
A_44_P884080	ENSRNOT00000061235	-0.185276	11.1916	-7.62588	2.09037e-05	0.00108415	NA
A_44_P517990	ENSRNOT00000031783	-0.167158	8.55549	-7.62357	2.09573e-05	0.00108568	NA
A_43_P12955	M64368	0.295982	8.13345	7.62207	2.09922e-05	0.00108624	Fcgr2a
A_44_P557752	ENSRNOT00000014428	-0.197188	11.5182	-7.61679	2.11155e-05	0.00109136	NA
A_43_P14919	NM_019372	0.248161	12.0127	7.60782	2.13267e-05	0.00110102	Ppm2c
A_44_P439597	BG673065	0.232358	11.2984	7.6056	2.13793e-05	0.00110121	NA
A_44_P228351	NM_019195	0.235967	8.53825	7.60611	2.13673e-05	0.00110121	Cd47
A_43_P22555	ENSRNOT00000029109	0.298912	13.067	7.60444	2.14068e-05	0.00110136	NA
A_44_P886240	TC606783	0.382468	10.0946	7.60332	2.14337e-05	0.00110148	NA
A_44_P638446	TC599656	0.314796	7.89268	7.6022	2.14601e-05	0.00110159	NA
A_44_P469113	ENSRNOT00000055957	0.430704	10.8259	7.58646	2.18389e-05	0.00111848	NA
A_42_P684538	NM_138827	0.346576	13.4376	7.58649	2.18383e-05	0.00111848	Slc2a1
A_42_P682589	NM_024388	0.188114	11.9755	7.58237	2.19386e-05	0.00112231	Nr4a1
A_44_P757289	AW916375	-0.204887	9.19837	-7.57639	2.20851e-05	0.00112724	NA
A_44_P411505	NM_171992	0.44325	14.8369	7.57676	2.20762e-05	0.00112724	Ccnd1
A_42_P835665	NM_148892	0.208793	13.8886	7.57037	2.22337e-05	0.00113354	Ostf1
A_42_P743301	NM_017278	-0.172358	14.1966	-7.56783	2.22967e-05	0.00113547	Psma1
A_44_P313507	NM_130812	0.4365	9.48867	7.56651	2.23297e-05	0.00113586	Cdkn2b
A_44_P132598	NM_182817	-0.214334	8.72428	-7.56343	2.24064e-05	0.00113591	Smagp
A_43_P11343	AW142634	0.421034	12.9269	7.56407	2.23903e-05	0.00113591	Lrrc47
A_44_P1018447	ENSRNOT00000036744	0.229459	8.05367	7.56484	2.23711e-05	0.00113591	NA
A_44_P275029	NM_022715	0.278705	9.82151	7.55587	2.2596e-05	0.00114424	Mvp
A_43_P12806	NM_053439	-0.241653	16.7433	-7.55175	2.27003e-05	0.00114694	Ran
A_44_P289460	XM_575179	0.242012	11.7575	7.55245	2.26826e-05	0.00114694	RGD1564664
A_44_P550697	ENSRNOT00000018426	-0.195377	9.18289	-7.55036	2.27354e-05	0.00114743	NA
A_44_P500880	NM_019288	0.370895	14.7885	7.54378	2.29031e-05	0.00115459	App
A_44_P180127	NM_012588	0.28194	13.0885	7.54235	2.29398e-05	0.00115515	Igfbp3
A_44_P287652	BF553180	-0.178205	8.27402	-7.53759	2.30621e-05	0.00116001	NA
A_42_P472590	XM_341750	-0.223515	11.1464	-7.53356	2.31662e-05	0.00116265	Mthfd1l
A_44_P516885	NM_139325	0.48247	10.4686	7.53392	2.31568e-05	0.00116265	Eno2
A_44_P515679	ENSRNOT00000012734	0.152733	7.73099	7.52285	2.34455e-05	0.00117536	NA
A_43_P15572	NM_031836	0.43936	10.8682	7.51836	2.35636e-05	0.00117996	Vegfa
A_42_P527070	NM_133595	-0.242858	8.6898	-7.51639	2.36158e-05	0.00118126	Gchfr
A_44_P314219	NM_001024275	0.192864	7.9692	7.51354	2.36912e-05	0.00118372	Rassf4
A_44_P820421	BF522212	-0.345184	12.1514	-7.50969	2.37935e-05	0.00118497	Nfkbie
A_42_P472341	CB314759	-0.303277	13.2723	-7.50963	2.37952e-05	0.00118497	NA
A_44_P731728	TC605360	0.196546	8.87686	7.51141	2.37477e-05	0.00118497	NA
A_44_P995373	BP485722	-0.300956	11.3756	-7.50679	2.38711e-05	0.00118744	NA
A_44_P976703	BF564180	-0.154766	7.49261	-7.50095	2.40281e-05	0.00119262	NA
A_43_P14111	AB105879	-0.223639	7.74237	-7.50094	2.40283e-05	0.00119262	Kitlg
A_44_P740691	AW915151	0.318107	9.25834	7.49964	2.40632e-05	0.00119304	NA
A_43_P12034	NM_019350	-0.742042	12.5393	-7.49676	2.41411e-05	0.00119427	Syt5
A_43_P15253	NM_012967	0.159912	12.0709	7.49699	2.41351e-05	0.00119427	Icam1
A_44_P853879	TC624399	0.370457	9.64015	7.49208	2.42684e-05	0.00119662	NA
A_42_P476474	NM_001033926	0.419247	11.7715	7.49263	2.42534e-05	0.00119662	Fhl1
A_44_P867246	NM_001008839	0.33582	15.2329	7.49371	2.42241e-05	0.00119662	RT1-CE16
A_44_P214873	NM_024362	0.163767	10.4048	7.48884	2.43569e-05	0.00119967	Arntl
A_44_P328323	ENSRNOT00000002879	-0.143109	7.91844	-7.48374	2.44967e-05	0.00120392	NA
A_44_P986848	XM_341882	0.221191	6.99537	7.48419	2.44843e-05	0.00120392	Sytl2
A_44_P180127	NM_012588	0.304957	12.7009	7.46888	2.49096e-05	0.00122288	Igfbp3
A_42_P626008	NM_001004264	-0.245752	11.2457	-7.46725	2.49551e-05	0.00122378	Traf4af1
A_44_P777990	TC606199	0.185436	9.21766	7.46348	2.50614e-05	0.00122766	NA
A_42_P751562	NM_001037355	0.451954	12.2261	7.46215	2.5099e-05	0.00122816	Mettl7a
A_44_P286409	XM_236477	-0.244717	12.3705	-7.45955	2.51725e-05	0.00122935	Ttk
A_44_P831218	CK596627	-0.15949	8.4726	-7.45936	2.51778e-05	0.00122935	NA
A_44_P179622	BM986233	-0.26224	8.29399	-7.45278	2.53652e-05	0.00123715	Calr
A_44_P880842	CV795401	-0.179038	8.43733	-7.45064	2.54265e-05	0.0012388	NA
A_44_P270395	XM_213626	0.531329	10.7087	7.44702	2.55306e-05	0.00124252	Pvrl3
A_44_P212953	ENSRNOT00000005353	-0.149906	6.99022	-7.44524	2.55817e-05	0.00124367	NA
A_44_P497553	NM_022276	-0.344155	9.49234	-7.44131	2.56956e-05	0.00124786	Gcnt1
A_44_P372839	ENSRNOT00000034565	-0.239342	8.35455	-7.43913	2.57589e-05	0.00124824	NA
A_44_P180127	NM_012588	0.284752	13.1139	7.43999	2.57338e-05	0.00124824	Igfbp3
A_44_P180127	NM_012588	0.274123	13.063	7.43623	2.58433e-05	0.00125098	Igfbp3
A_44_P808544	ENSRNOT00000026750	-0.164323	6.99721	-7.43098	2.5997e-05	0.0012569	NA
A_44_P1001735	NM_001009621	-0.195156	11.4849	-7.43015	2.60213e-05	0.0012569	Nudcd2
A_44_P228942	NM_017325	0.408196	11.2893	7.41928	2.63429e-05	0.00127107	Runx1
A_44_P839581	TC635983	0.244488	13.9137	7.41791	2.63837e-05	0.00127167	NA
A_44_P550850	ENSRNOT00000028897	-0.246253	10.4414	-7.40215	2.68586e-05	0.00129318	NA
A_44_P172850	NM_001008843	0.28269	9.34338	7.39106	2.71983e-05	0.00130674	RT1-CE5
A_44_P166216	NM_001013059	0.156439	11.5701	7.39157	2.71827e-05	0.00130674	Ndfip1
A_44_P159365	ENSRNOT00000048550	0.291646	9.52993	7.38435	2.74061e-05	0.00131392	NA
A_44_P128848	A_44_P128848	0.205576	9.0216	7.38498	2.73864e-05	0.00131392	NA
A_44_P384688	A_44_P384688	-0.260181	13.8805	-7.38341	2.74353e-05	0.00131392	NA
A_44_P869404	TC580834	-0.296236	9.33416	-7.3795	2.75573e-05	0.00131836	NA
A_42_P518462	NM_001007020	-0.177785	12.3326	-7.37809	2.76017e-05	0.00131908	Hmgn3
A_44_P697057	XM_230284	0.189622	12.3842	7.36438	2.80347e-05	0.00133835	Arhgap1
A_43_P17175	NM_001031642	0.179471	7.03851	7.36277	2.80862e-05	0.00133939	Serpinb1a
A_44_P138224	NM_001006984	-0.218854	9.36677	-7.36017	2.81694e-05	0.00134155	Vezt
A_44_P652161	ENSRNOT00000044828	0.224106	8.84591	7.35949	2.81911e-05	0.00134155	NA
A_44_P120669	AI511097	0.293467	11.6495	7.35821	2.82323e-05	0.00134209	NA
A_44_P308877	NM_001005244	-0.205472	9.07725	-7.35629	2.82941e-05	0.00134315	Dmd
A_43_P10062	NM_001025423	0.15379	7.81684	7.35566	2.83143e-05	0.00134315	Adhfe1
A_44_P959077	ENSRNOT00000008846	-0.125652	9.27419	-7.34963	2.85092e-05	0.00135098	NA
A_42_P678870	NM_019303	-0.203733	7.38307	-7.34858	2.85432e-05	0.00135117	Cyp2f4
A_44_P634618	AW143298	0.216379	7.45891	7.34729	2.85854e-05	0.00135174	NA
A_44_P394074	NM_001012221	-0.177322	7.38753	-7.34571	2.86368e-05	0.00135257	Oxct2a
A_44_P300171	NM_001024277	-0.175744	10.2002	-7.34491	2.8663e-05	0.00135257	Gcat
A_44_P886161	TC602138	0.137212	8.09344	7.3423	2.87483e-05	0.00135517	NA
A_44_P1010500	NM_001011959	0.257421	14.231	7.33983	2.88293e-05	0.00135757	Ppgb
A_44_P247568	AA849222	0.180267	11.7443	7.33731	2.89122e-05	0.00136005	NA
A_44_P235241	AI029054	0.226737	8.54375	7.33417	2.90159e-05	0.0013635	Tsc22d3
A_43_P23262	NM_001012086	0.368298	8.24077	7.33202	2.9087e-05	0.00136542	Cytip
A_44_P692981	ENSRNOT00000007422	0.171395	7.29481	7.33097	2.91218e-05	0.00136563	NA
A_44_P1033848	ENSRNOT00000009532	-0.260166	7.80648	-7.32868	2.9198e-05	0.00136778	NA
A_44_P166216	NM_001013059	0.189622	11.5968	7.32291	2.93912e-05	0.0013754	Ndfip1
A_42_P701840	NM_001009642	-0.156011	12.9345	-7.32017	2.9483e-05	0.00137568	Pop4
A_44_P499022	ENSRNOT00000035512	-0.210859	8.30965	-7.32	2.94889e-05	0.00137568	NA
A_44_P452300	NM_017174	0.122136	7.22474	7.32125	2.94468e-05	0.00137568	Pla2g5
A_44_P358649	A_44_P358649	-0.169083	7.23418	-7.31748	2.95737e-05	0.00137821	NA
A_44_P684845	TC602417	-0.206113	8.52398	-7.3149	2.96612e-05	0.00138086	NA
A_44_P967855	CO569441	-0.138794	8.15757	-7.31033	2.98164e-05	0.00138665	NA
A_44_P508055	NM_171988	-0.25655	7.6635	-7.30617	2.99584e-05	0.00139181	Bcl2l11
A_44_P218023	XR_005821	-0.1831	9.94843	-7.30468	3.00096e-05	0.00139275	LOC295142
A_44_P156553	NM_001013206	-0.248768	12.7055	-7.30189	3.01055e-05	0.00139577	Mrps26
A_44_P257628	NM_173117	-0.224353	13.0528	-7.29983	3.01764e-05	0.00139762	Dpy30
A_44_P1059985	ENSRNOT00000044611	-0.246862	13.2024	-7.29447	3.03621e-05	0.00140189	NA
A_44_P193736	AI011505	0.324693	7.75507	7.29457	3.03588e-05	0.00140189	NA
A_44_P258949	NM_017031	0.209239	8.59723	7.29624	3.03009e-05	0.00140189	Pde4b
A_44_P400379	NM_013044	-0.478581	9.89726	-7.28778	3.05958e-05	0.00140691	Tmod1
A_44_P278325	XM_577058	0.186185	10.92	7.28824	3.05797e-05	0.00140691	F8a1
A_44_P276435	NM_053853	0.149372	10.2919	7.28879	3.05604e-05	0.00140691	Nat1
A_44_P159584	ENSRNOT00000002568	0.213042	7.81967	7.28999	3.05184e-05	0.00140691	NA
A_44_P269566	NM_001013988	0.212331	7.77792	7.28518	3.0687e-05	0.00140966	Stbd1
A_44_P511128	XM_230478	-0.206317	8.9201	-7.28379	3.07361e-05	0.00141048	Nusap1
A_44_P277340	XM_233047	0.285738	9.30482	7.28207	3.07965e-05	0.00141181	Megf9
A_42_P736315	ENSRNOT00000043660	0.623693	12.4476	7.28011	3.08658e-05	0.00141355	NA
A_44_P114034	NM_001034125	0.292145	8.59553	7.26623	3.13613e-05	0.00143332	Per1
A_44_P980178	TC612943	0.237354	8.17811	7.26651	3.1351e-05	0.00143332	NA
A_44_P126061	NM_001009682	0.604464	11.5314	7.26251	3.14954e-05	0.00143799	Oasl2
A_44_P457548	ENSRNOT00000030975	0.343466	10.3572	7.25588	3.17364e-05	0.00144753	NA
A_44_P102725	XM_001057808	-0.224483	7.8756	-7.25464	3.17816e-05	0.00144812	Nkpd1
A_44_P823303	TC601583	0.249684	7.94017	7.24591	3.21021e-05	0.00146125	NA
A_44_P789637	BE116623	0.413138	8.15076	7.24207	3.22442e-05	0.00146623	NA
A_44_P761302	TC597117	-0.227099	7.54121	-7.24091	3.22873e-05	0.00146671	NA
A_44_P884231	TC604610	-0.276858	10.6077	-7.23871	3.2369e-05	0.00146894	NA
A_44_P337699	XM_215595	-0.339377	9.04702	-7.23646	3.24532e-05	0.00147128	Mnd1
A_44_P853775	XM_001077260	0.299526	8.84127	7.23274	3.25925e-05	0.00147611	LOC691221
A_42_P715019	XM_233144	-0.159916	9.97355	-7.22917	3.27266e-05	0.00148069	RGD1311849
A_43_P11472	NM_012580	0.364616	11.5419	7.22597	3.28477e-05	0.00148467	Hmox1
A_44_P111368	NM_001037356	-0.240481	9.58657	-7.22138	3.30218e-05	0.00149105	Pak1ip1
A_44_P386349	NM_199408	0.283948	13.4307	7.21222	3.33726e-05	0.00150538	Gpr177
A_44_P106456	NM_001007622	0.199573	12.7384	7.20865	3.35105e-05	0.00151009	Pdlim2
A_44_P466211	NM_017103	-0.156846	8.96108	-7.19495	3.4045e-05	0.00153264	Tceb3
A_42_P726743	XM_345709	-0.27776	10.7118	-7.19318	3.4115e-05	0.00153425	Adck1
A_44_P567217	AW143105	0.221035	8.85957	7.19136	3.41869e-05	0.00153595	NA
A_43_P12994	NM_053952	-0.215982	10.3388	-7.19012	3.42358e-05	0.00153662	Nup155
A_44_P532570	ENSRNOT00000033837	-0.258353	8.23792	-7.18918	3.42729e-05	0.00153675	NA
A_44_P141351	AY035551	0.166086	7.32102	7.18564	3.44135e-05	0.00154152	NA
A_42_P645923	NM_012522	-0.242647	8.25578	-7.17804	3.47179e-05	0.00155361	Cbs
A_44_P304323	NM_031116	-0.408339	8.42762	-7.17609	3.47964e-05	0.00155362	Ccl5
A_44_P731083	TC603037	-0.250253	9.09692	-7.17584	3.48065e-05	0.00155362	NA
A_44_P521545	NM_001024261	-0.139965	11.9812	-7.17546	3.48218e-05	0.00155362	Trnt1
A_44_P494741	XM_576503	0.154157	8.8735	7.16789	3.51284e-05	0.00156575	Tbc1d5
A_42_P727711	ENSRNOT00000000639	-0.306405	10.906	-7.15497	3.5659e-05	0.00158783	NA
A_44_P450284	XM_227986	0.311854	12.834	7.15347	3.57209e-05	0.00158901	NA
A_44_P745710	CF106934	0.283836	9.34086	7.14936	3.58919e-05	0.00159505	Olfml2a
A_44_P320292	ENSRNOT00000021168	-0.218297	7.81633	-7.14553	3.60518e-05	0.00159927	NA
A_44_P180127	NM_012588	0.257338	12.8459	7.14538	3.6058e-05	0.00159927	Igfbp3
A_44_P900333	TC624655	0.25232	7.43741	7.1445	3.60951e-05	0.00159934	NA
A_44_P441107	ENSRNOT00000047406	-0.236618	8.07668	-7.13941	3.63094e-05	0.00160568	NA
A_44_P130270	NM_181363	0.143679	10.1782	7.13953	3.63042e-05	0.00160568	Nudt6
A_44_P518523	ENSRNOT00000021685	-0.195218	10.3874	-7.13638	3.64372e-05	0.00160974	NA
A_44_P995906	ENSRNOT00000026049	-0.179292	8.75161	-7.135	3.6496e-05	0.00161076	NA
A_44_P335402	XM_341584	-0.268853	10.571	-7.13279	3.65899e-05	0.00161332	Mocos
A_44_P336075	ENSRNOT00000011954	-0.162706	8.4387	-7.13127	3.66546e-05	0.0016146	NA
A_44_P873329	TC606482	0.267375	10.5274	7.13003	3.67075e-05	0.00161534	NA
A_44_P280963	NM_001005878	-0.203165	11.3762	-7.12555	3.68993e-05	0.0016222	Kifc1
A_44_P943171	AW917210	0.216578	9.77521	7.12438	3.69496e-05	0.00162283	NA
A_44_P123333	NM_013124	0.169098	8.41716	7.11344	3.74237e-05	0.00164205	Pparg
A_44_P526661	ENSRNOT00000014859	-0.29152	11.0976	-7.11245	3.74668e-05	0.00164234	NA
A_43_P20593	NM_001010958	0.16549	8.758	7.10477	3.78039e-05	0.0016555	Slc25a29
A_44_P702115	TC595975	-0.385942	11.2328	-7.10291	3.78859e-05	0.00165748	NA
A_43_P14566	NM_053720	-0.314656	13.6748	-7.09864	3.8075e-05	0.00166308	Aatf
A_44_P347340	XM_345918	-0.195778	7.39913	-7.09836	3.80877e-05	0.00166308	Ccdc15
A_44_P704618	TC605286	-0.180966	8.24468	-7.09712	3.81427e-05	0.00166387	NA
A_44_P180012	NM_001012345	0.203419	8.79275	7.09007	3.84581e-05	0.001676	Dgat2
A_44_P245886	ENSRNOT00000023584	-0.201532	8.87968	-7.08864	3.85224e-05	0.00167718	NA
A_44_P824731	TC636568	-0.307158	10.4389	-7.07746	3.90294e-05	0.00169761	NA
A_44_P871211	TC616180	0.247832	8.24191	7.07607	3.90928e-05	0.00169873	NA
A_44_P793670	TC603202	-0.353252	7.55002	-7.07099	3.93256e-05	0.00170719	NA
A_44_P518500	ENSRNOT00000024796	-0.236508	12.2241	-7.06761	3.94818e-05	0.00171232	NA
A_43_P11560	NM_012779	0.334653	9.73654	7.06597	3.95575e-05	0.00171395	Aqp5
A_44_P748197	NM_001024350	-0.23274	9.3425	-7.06167	3.97572e-05	0.00171958	LOC500705
A_44_P832655	XM_001077155	0.13246	8.63164	7.06153	3.97637e-05	0.00171958	LOC687118
A_43_P17131	XM_001059994	-0.188279	9.2124	-7.05765	3.99451e-05	0.00172481	LOC681027
A_44_P995374	BP485722	-0.293293	11.8919	-7.0573	3.99614e-05	0.00172481	NA
A_44_P160688	H35674	-0.188289	7.68668	-7.05161	4.02289e-05	0.0017347	Nt5dc2
A_44_P357623	AW525315	0.317018	7.67442	7.04343	4.06167e-05	0.00174975	Pvrl3
A_44_P364850	ENSRNOT00000018043	-0.206635	9.51498	-7.04186	4.06917e-05	0.0017513	NA
A_44_P532459	ENSRNOT00000011609	-0.129683	12.1454	-7.03796	4.08784e-05	0.00175765	NA
A_44_P480954	ENSRNOT00000034282	-0.131	7.26835	-7.03439	4.10503e-05	0.00176054	NA
A_44_P823194	TC593392	-0.267572	9.36028	-7.03399	4.10692e-05	0.00176054	NA
A_44_P500880	NM_019288	0.35862	14.8096	7.0325	4.11411e-05	0.00176054	App
A_44_P791231	A_44_P791231	0.199433	7.27614	7.03278	4.1128e-05	0.00176054	NA
A_44_P210568	NM_019143	0.373957	13.6069	7.03528	4.10071e-05	0.00176054	Fn1
A_44_P555072	NM_001004282	-0.290983	8.27142	-7.02979	4.12728e-05	0.0017645	Tmem178
A_42_P708593	NM_031678	-0.221669	9.0458	-7.02418	4.15458e-05	0.00177449	Per2
A_44_P158079	BI395434	1.10405	15.3619	7.0231	4.15984e-05	0.00177505	NA
A_44_P992578	NM_001025740	-0.286697	11.4828	-7.01965	4.17674e-05	0.00178057	Rrm2
A_44_P238927	ENSRNOT00000006689	-0.231297	10.192	-7.01835	4.18313e-05	0.00178161	NA
A_44_P1000245	XM_215530	-0.200576	8.8257	-7.01418	4.20373e-05	0.00178869	RGD1561817
A_44_P809279	TC596499	-0.360004	9.56441	-7.01194	4.21484e-05	0.00179172	NA
A_44_P241541	NM_001017458	0.193734	9.77452	7.01052	4.22188e-05	0.00179302	Tcp11l2
A_44_P820495	AA859324	0.307113	8.97524	7.00747	4.2371e-05	0.0017961	NA
A_44_P1003212	NM_012756	0.348036	9.66301	7.00762	4.23632e-05	0.0017961	Igf2r
A_44_P678814	AW142445	0.18285	7.77876	7.00489	4.24998e-05	0.00179986	Olfml2a
A_44_P947462	TC620020	0.239627	7.57062	7.00348	4.25706e-05	0.00180117	NA
A_44_P206292	XM_216266	-0.240852	13.044	-7.00212	4.26387e-05	0.00180236	NA
A_44_P437327	ENSRNOT00000011008	0.334876	10.1063	7.00124	4.26831e-05	0.00180254	NA
A_44_P127784	AW914767	0.274055	7.73878	6.99914	4.27885e-05	0.0018053	A2bp1
A_44_P277876	NM_001011903	-0.160656	9.49261	-6.99791	4.28506e-05	0.00180623	Tpst1
A_44_P1004150	NM_001012194	-0.182373	11.4284	-6.99628	4.29333e-05	0.00180802	Vrk1
A_44_P547586	AW915407	0.288773	13.9465	6.99519	4.29883e-05	0.00180864	NA
A_44_P155956	AW918633	-0.358773	9.53713	-6.98893	4.3307e-05	0.00181724	Dnaja4
A_44_P500660	NM_001007645	-0.160579	8.51559	-6.9888	4.33137e-05	0.00181724	MGC95152
A_44_P177793	A_44_P177793	0.183718	11.5546	6.98924	4.32914e-05	0.00181724	NA
A_44_P754597	TC626669	0.243517	8.81609	6.98504	4.35063e-05	0.00182362	NA
A_44_P825142	TC612480	-0.155072	9.43283	-6.97495	4.40281e-05	0.00184377	NA
A_44_P487425	XM_001067026	-0.272225	9.46488	-6.97114	4.42265e-05	0.00184864	Anln
A_44_P748252	TC598000	0.159298	7.24219	6.97155	4.42053e-05	0.00184864	NA
A_44_P459918	NM_001025411	-0.269968	8.74087	-6.96686	4.4451e-05	0.00185419	Dnaja4
A_42_P663722	NM_012890	0.228276	7.61735	6.96626	4.44827e-05	0.00185419	Slc30a2
A_44_P437896	NM_012513	0.112203	7.04257	6.96775	4.44041e-05	0.00185419	Bdnf
A_44_P290231	NM_013013	0.184875	13.2698	6.95946	4.48421e-05	0.00186744	Psap
A_42_P585079	NM_001047857	0.285899	12.6781	6.95676	4.49857e-05	0.00187169	Ube2e3
A_44_P393007	AA946313	0.163785	7.11302	6.95538	4.50591e-05	0.00187301	Sparc
A_44_P1031109	NM_001004231	0.207989	14.2614	6.95421	4.51217e-05	0.00187388	Npdc1
A_42_P693948	TC644207	-0.266797	8.47974	-6.95066	4.53114e-05	0.00188003	NA
A_44_P495480	NM_022197	-0.209901	8.72026	-6.94787	4.54616e-05	0.00188452	Fos
A_43_P11288	BC103640	-0.237765	11.0677	-6.9431	4.57195e-05	0.00189347	Uchl5ip
A_44_P777805	TC617332	0.222122	7.5033	6.94117	4.58243e-05	0.00189607	NA
A_44_P439473	ENSRNOT00000017901	0.356655	11.3676	6.93822	4.59848e-05	0.00190096	NA
A_44_P475130	XM_001067475	-0.268419	9.05987	-6.93654	4.60764e-05	0.001903	Phf20l1
A_44_P306238	BF287427	-0.212659	10.4417	-6.92646	4.66313e-05	0.00192239	RGD1561797
A_44_P916583	TC607553	0.495297	9.95126	6.92697	4.66026e-05	0.00192239	NA
A_43_P19012	NM_001010951	0.268579	12.7974	6.92258	4.68462e-05	0.00192948	Prepl
A_44_P390314	NM_022689	-0.181115	9.90227	-6.92137	4.6914e-05	0.00193051	Snap23
A_44_P414311	NM_147205	-0.168309	12.702	-6.91679	4.71695e-05	0.00193395	St6gal1
A_44_P383231	AI177031	0.175611	7.30076	6.91688	4.71649e-05	0.00193395	Ppap2b
A_44_P180127	NM_012588	0.278833	13.1429	6.91747	4.71315e-05	0.00193395	Igfbp3
A_43_P21658	NM_001014108	0.299253	9.10049	6.9182	4.70909e-05	0.00193395	Gpc4
A_42_P464489	NM_053471	-0.144171	7.50357	-6.91573	4.72292e-05	0.00193464	Sema6b
A_43_P11616	NM_012912	-0.291569	11.1774	-6.91431	4.73092e-05	0.00193615	Atf3
A_44_P563009	CF979503	-0.19347	8.05983	-6.91107	4.74919e-05	0.00194069	NA
A_43_P15572	NM_031836	0.460132	11.2421	6.91081	4.75063e-05	0.00194069	Vegfa
A_42_P665848	NM_001015026	-0.332004	10.0862	-6.90713	4.77147e-05	0.00194743	Tspan12
A_42_P676860	ENSRNOT00000003974	-0.240371	10.5454	-6.90399	4.78934e-05	0.00195296	NA
A_44_P608972	TC633046	0.189983	7.01933	6.90113	4.80567e-05	0.00195784	NA
A_44_P142850	ENSRNOT00000003843	-0.203751	9.68321	-6.90033	4.81024e-05	0.00195793	NA
A_44_P546170	XM_216109	0.189672	8.5805	6.89401	4.8466e-05	0.00197095	NA
A_42_P468909	NM_175579	0.193032	7.88613	6.8925	4.85533e-05	0.00197272	Wnk4
A_44_P419676	ENSRNOT00000013604	-0.192447	10.5833	-6.89105	4.86373e-05	0.00197435	NA
A_44_P851797	NM_001014147	-0.175861	8.32981	-6.88999	4.86985e-05	0.00197505	RGD1310571
A_44_P392611	BP483835	-0.201702	9.48451	-6.87911	4.93347e-05	0.00199733	NA
A_42_P581060	ENSRNOT00000005781	-0.170625	13.9656	-6.87908	4.93364e-05	0.00199733	NA
A_44_P253108	NM_001009654	-0.238946	12.0039	-6.87199	4.97554e-05	0.00201248	Spc25
A_44_P335278	XR_006319	-0.176712	10.1602	-6.8688	4.99457e-05	0.00201655	LOC685910
A_44_P134561	ENSRNOT00000035982	0.172384	8.96526	6.86901	4.99332e-05	0.00201655	NA
A_44_P319035	XM_231601	0.114516	7.07356	6.86235	5.03319e-05	0.00203033	RGD1565367
A_44_P592923	XM_574490	-0.276275	9.77627	-6.86071	5.04307e-05	0.00203249	RGD1559690
A_43_P11983	NM_019224	-0.131123	7.26072	-6.85427	5.08206e-05	0.00204637	Rgs9
A_43_P18571	NM_001013965	-0.318765	9.96956	-6.84899	5.11428e-05	0.00205319	Tekt4
A_44_P462076	NM_001005383	-0.143846	12.8046	-6.84854	5.11704e-05	0.00205319	Acy1
A_44_P639102	TC605665	0.287729	7.75429	6.8485	5.11725e-05	0.00205319	NA
A_44_P219046	CF110435	0.20961	10.3646	6.84863	5.11648e-05	0.00205319	NA
A_44_P325522	NM_053905	-0.224518	9.45193	-6.84742	5.1239e-05	0.00205403	Lmnb1
A_44_P791370	TC628686	-0.126367	10.1922	-6.84439	5.1425e-05	0.00205926	NA
A_44_P210568	NM_019143	0.390892	13.7251	6.84381	5.14609e-05	0.00205926	Fn1
A_43_P21776	ENSRNOT00000001498	-0.157577	10.6554	-6.84063	5.16567e-05	0.00206526	NA
A_44_P107372	NM_001008840	0.280941	15.0636	6.83572	5.19617e-05	0.00207561	RT1-CE2
A_44_P697736	AI501106	0.244672	9.65305	6.83454	5.20352e-05	0.0020767	NA
A_44_P870394	TC635322	0.261339	8.86892	6.83072	5.2274e-05	0.00208439	NA
A_44_P643501	AI059089	0.352036	9.64871	6.82859	5.24077e-05	0.00208787	NA
A_43_P14688	TC592161	-0.186534	10.4401	-6.81875	5.30299e-05	0.00210853	NA
A_43_P20319	ENSRNOT00000011351	-0.250399	9.96577	-6.81866	5.30359e-05	0.00210853	NA
A_44_P544023	NM_001011995	-0.160165	14.5876	-6.81817	5.30669e-05	0.00210853	Tuba1c
A_42_P548410	NM_031315	0.150011	7.45614	6.81247	5.34315e-05	0.00212115	Acot1
A_44_P1037997	BG670699	0.239407	11.3271	6.81045	5.35613e-05	0.00212443	NA
A_44_P539312	NM_001009601	0.195862	9.29905	6.80915	5.36449e-05	0.00212587	Klc4
A_44_P468193	NM_145773	-0.237154	9.09929	-6.80405	5.39749e-05	0.00213572	Mxd3
A_44_P946089	TC597751	0.130116	8.02746	6.80384	5.39884e-05	0.00213572	NA
A_44_P1052934	NM_001008334	-0.36169	13.186	-6.80046	5.42086e-05	0.00214255	Tmem97
A_44_P1024981	NM_024484	0.187559	13.6936	6.79915	5.42937e-05	0.00214403	Alas1
A_44_P789473	XM_001053999	0.390109	10.6514	6.79707	5.44297e-05	0.00214752	LOC365157
A_44_P672457	TC591107	-0.227	9.02975	-6.7946	5.45922e-05	0.00215204	NA
A_44_P1042952	NM_057130	-0.175411	8.94951	-6.79341	5.46704e-05	0.0021529	Hrk
A_44_P527795	ENSRNOT00000011008	0.319757	11.1663	6.79281	5.47097e-05	0.0021529	NA
A_44_P352890	AI176579	0.53056	8.29781	6.78961	5.49205e-05	0.00215743	NA
A_44_P556989	NM_012610	0.147839	9.79147	6.79014	5.48856e-05	0.00215743	Ngfr
A_44_P466209	NM_017103	-0.166511	10.692	-6.78169	5.54472e-05	0.00217488	Tceb3
A_44_P372544	NM_138710	-0.179877	7.61951	-6.78109	5.54874e-05	0.00217488	Dab2ip
A_44_P791729	TC604635	-0.214293	11.1743	-6.78076	5.55097e-05	0.00217488	NA
A_44_P543619	ENSRNOT00000019602	-0.141002	8.46815	-6.77592	5.58339e-05	0.00218568	NA
A_44_P139042	ENSRNOT00000022349	0.155084	9.29297	6.77502	5.5895e-05	0.00218617	NA
A_43_P16250	ENSRNOT00000020669	0.183881	7.01481	6.77295	5.60347e-05	0.00218783	NA
A_44_P306355	NM_053827	0.309522	12.6931	6.77306	5.60271e-05	0.00218783	Plod1
A_44_P530896	AA858639	0.12789	7.26907	6.77138	5.61407e-05	0.00219007	Comt
A_44_P803398	ENSRNOT00000031577	0.213051	9.9834	6.76162	5.68058e-05	0.0022141	NA
A_44_P468544	NM_001013126	-0.256218	9.9662	-6.75831	5.70335e-05	0.00221913	Cyb5r1
A_44_P550728	ENSRNOT00000026698	0.115862	7.23978	6.75889	5.69934e-05	0.00221913	NA
A_44_P272894	NM_031238	-0.246808	8.56069	-6.7564	5.7165e-05	0.0022211	Sh3gl3
A_44_P412092	NM_172075	-0.268245	13.4124	-6.75588	5.72008e-05	0.0022211	Thop1
A_42_P484663	NM_139190	0.312527	9.09678	6.75543	5.72322e-05	0.0022211	Calcoco1
A_44_P508935	ENSRNOT00000033651	-0.336776	8.84608	-6.75154	5.75018e-05	0.00222964	NA
A_43_P12769	NM_053329	-0.168304	7.46003	-6.7494	5.76506e-05	0.00223349	Igfals
A_43_P14062	NM_017258	0.316417	14.3689	6.74854	5.77108e-05	0.0022339	Btg1
A_44_P289173	BC097985	-0.121576	9.82892	-6.74703	5.78157e-05	0.00223412	Grtp1
A_44_P294675	NM_053687	0.607767	8.78059	6.74714	5.78083e-05	0.00223412	Slfn3
A_44_P899222	TC609830	-0.204573	9.12705	-6.74326	5.80803e-05	0.00224242	NA
A_44_P428507	NM_199111	-0.270371	8.92282	-6.73405	5.87309e-05	0.00226559	Nfkbie
A_44_P541640	XM_217361	0.138446	9.4746	6.73276	5.88227e-05	0.00226719	RGD1566137
A_44_P299659	XM_222273	-0.190626	11.6877	-6.72948	5.90572e-05	0.00227405	Alkbh2
A_44_P102628	NM_021688	-0.354256	10.3927	-6.72886	5.91017e-05	0.00227405	Kcnk1
A_43_P23375	XM_214616	-0.648224	9.26062	-6.72774	5.91814e-05	0.00227485	Dsg1b
A_44_P137981	XR_005922	-0.269486	11.5754	-6.72716	5.92236e-05	0.00227485	LOC307465
A_44_P166216	NM_001013059	0.205846	11.7017	6.72596	5.93097e-05	0.00227622	Ndfip1
A_44_P870678	TC607151	0.235691	7.61602	6.72161	5.96232e-05	0.0022863	NA
A_42_P635377	AA942767	0.4101	12.1779	6.71354	6.02094e-05	0.00230681	NA
A_44_P900249	TC605793	-0.182798	8.27031	-6.71054	6.04292e-05	0.00231327	NA
A_44_P525324	ENSRNOT00000056543	-0.234255	11.219	-6.7076	6.06451e-05	0.00231886	NA
A_44_P352268	NM_031821	-0.165789	8.82368	-6.70645	6.07299e-05	0.00231886	Plk2
A_44_P318778	ENSRNOT00000055210	0.278151	8.05021	6.70682	6.07026e-05	0.00231886	NA
A_44_P732364	ENSRNOT00000005295	-0.125588	8.0603	-6.70508	6.08306e-05	0.00232074	NA
A_44_P480379	ENSRNOT00000036442	-0.15285	9.58899	-6.70376	6.09284e-05	0.0023225	NA
A_44_P141797	BF549837	-0.263147	10.054	-6.70244	6.10263e-05	0.00232427	Mllt3
A_43_P17148	ENSRNOT00000002405	-0.266024	8.43121	-6.69541	6.15492e-05	0.0023422	NA
A_44_P501960	ENSRNOT00000004100	-0.169164	8.80538	-6.68946	6.19968e-05	0.00235691	NA
A_44_P248222	ENSRNOT00000025506	-0.170785	10.2965	-6.68888	6.20404e-05	0.00235691	NA
A_42_P586883	BQ207026	-0.164755	9.25667	-6.6863	6.22349e-05	0.0023623	NA
A_44_P342739	NM_001013949	0.203118	6.9205	6.68468	6.23581e-05	0.00236299	Ribc2
A_44_P321600	ENSRNOT00000040475	0.260836	10.2964	6.6847	6.23568e-05	0.00236299	NA
A_44_P623610	TC612847	0.373525	9.58624	6.67839	6.28376e-05	0.00237716	NA
A_43_P11472	NM_012580	0.364469	11.5449	6.67839	6.28373e-05	0.00237716	Hmox1
A_42_P739860	NM_133578	0.241259	12.7663	6.67617	6.3007e-05	0.00238157	Dusp5
A_42_P787160	NM_033099	-0.230504	7.67649	-6.67303	6.32486e-05	0.0023887	Ptprv
A_44_P143567	NM_031840	-0.250608	14.3526	-6.67079	6.34219e-05	0.00238983	Fdps
A_44_P231283	NM_139091	-0.15762	10.5959	-6.66919	6.35451e-05	0.00238983	Nupl1
A_44_P326717	ENSRNOT00000003146	-0.11908	7.2521	-6.66882	6.35739e-05	0.00238983	NA
A_42_P708181	ENSRNOT00000047692	-0.26429	10.5517	-6.66784	6.36502e-05	0.00238983	NA
A_44_P276990	NM_001014088	0.182865	7.7205	6.6679	6.36453e-05	0.00238983	Eepd1
A_43_P11614	NM_012904	0.375364	13.984	6.66879	6.35767e-05	0.00238983	Anxa1
A_44_P164188	XM_221401	0.335823	10.009	6.67139	6.33754e-05	0.00238983	Parp14
A_44_P215302	ENSRNOT00000006747	-0.261183	10.0017	-6.66692	6.37217e-05	0.00239052	NA
A_44_P592294	TC584157	-0.152228	7.94719	-6.66499	6.38717e-05	0.00239415	NA
A_43_P14705	TC595489	-0.131689	8.14367	-6.65814	6.44073e-05	0.00241057	NA
A_43_P14813	TC575084	-0.274974	12.4217	-6.65683	6.45107e-05	0.00241057	NA
A_44_P222021	NM_199094	-0.229378	16.6957	-6.65662	6.45267e-05	0.00241057	Tubb2c
A_44_P503938	XM_225744	0.168979	7.3561	6.65598	6.45775e-05	0.00241057	Setbp1
A_44_P806901	TC596361	0.22207	11.3588	6.65802	6.4417e-05	0.00241057	NA
A_44_P1038716	ENSRNOT00000032495	0.222791	12.1097	6.65509	6.46472e-05	0.00241117	NA
A_44_P341731	BE108374	0.477994	9.21874	6.65265	6.48406e-05	0.00241638	NA
A_44_P535706	ENSRNOT00000017422	-0.191698	12.6675	-6.64841	6.51771e-05	0.00242692	NA
A_44_P534089	NM_171991	-0.32651	13.0515	-6.64125	6.57499e-05	0.00244357	Ccnb1
A_44_P121832	XM_216546	-0.194791	9.23708	-6.64078	6.57871e-05	0.00244357	NA
A_42_P547847	NM_053716	0.20812	7.78753	6.64119	6.57546e-05	0.00244357	Fbp2
A_44_P258912	NM_012495	0.3089	13.8093	6.63292	6.64229e-05	0.00246109	Aldoa
A_44_P639519	TC608711	0.223531	9.43425	6.63307	6.64101e-05	0.00246109	NA
A_44_P212985	ENSRNOT00000028262	0.307054	11.308	6.63351	6.63746e-05	0.00246109	NA
A_44_P727893	CX569326	0.326763	7.65382	6.63019	6.66451e-05	0.00246729	NA
A_44_P260807	BF560313	0.138228	7.02903	6.62899	6.67425e-05	0.00246887	Nsmaf
A_44_P1042372	NM_001005878	-0.252725	13.784	-6.62557	6.70223e-05	0.00247014	Kifc1
A_42_P658562	ENSRNOT00000016980	-0.156871	10.6541	-6.62549	6.70292e-05	0.00247014	NA
A_44_P129262	ENSRNOT00000048197	-0.179858	8.59597	-6.62463	6.71001e-05	0.00247014	NA
A_44_P419291	NM_032084	-0.172549	7.77171	-6.62455	6.7106e-05	0.00247014	Chn2
A_44_P556989	NM_012610	0.146199	9.60073	6.62546	6.70319e-05	0.00247014	Ngfr
A_44_P1005051	NM_001005551	0.169558	7.70637	6.62648	6.6948e-05	0.00247014	Car5b
A_42_P702550	NM_012661	0.170019	10.7437	6.61964	6.7511e-05	0.00248301	Sts
A_44_P165715	NM_001012112	-0.179157	8.77935	-6.61858	6.75986e-05	0.00248421	Ankrd9
A_44_P397763	NM_022869	-0.217713	10.801	-6.61496	6.78989e-05	0.00249321	Nolc1
A_44_P745658	TC581935	-0.174619	12.0322	-6.61289	6.80716e-05	0.00249751	NA
A_44_P837764	TC603506	0.244039	12.7246	6.61155	6.81832e-05	0.00249957	NA
A_44_P1046263	ENSRNOT00000022583	-0.180457	12.7008	-6.60844	6.84444e-05	0.0025071	NA
A_42_P789482	XM_234275	0.32276	9.95371	6.60723	6.8546e-05	0.00250878	Daam1
A_44_P367680	NM_017213	-0.164759	10.3069	-6.60324	6.88822e-05	0.0025174	Odf2
A_44_P317639	XM_573538	-0.388023	9.41235	-6.60311	6.88933e-05	0.0025174	Vash2
A_44_P411919	NM_031978	-0.137614	13.0858	-6.60228	6.89635e-05	0.00251792	Psmd1
A_44_P250892	XM_232775	-0.161225	9.92955	-6.60086	6.90834e-05	0.00251863	RGD1309198
A_43_P14852	AW144408	-0.420941	10.0589	-6.60073	6.90948e-05	0.00251863	NA
A_42_P839655	BF555716	0.190384	7.78891	6.59995	6.91602e-05	0.00251898	NA
A_44_P550228	NM_012974	0.336601	10.9135	6.59789	6.9336e-05	0.0025213	Lamb2
A_43_P15572	NM_031836	0.474415	11.1507	6.59841	6.92919e-05	0.0025213	Vegfa
A_43_P11330	A_43_P11330	-0.337836	11.1203	-6.59696	6.9415e-05	0.00252214	NA
A_44_P154436	ENSRNOT00000021972	-0.151541	10.206	-6.59213	6.98283e-05	0.00253511	NA
A_44_P255771	ENSRNOT00000006599	-0.203437	8.80593	-6.58954	7.00505e-05	0.00254112	NA
A_44_P717349	A_44_P717349	0.281501	9.92061	6.58332	7.05879e-05	0.00255856	NA
A_43_P11472	NM_012580	0.365636	11.9384	6.58226	7.06802e-05	0.00255984	Hmox1
A_44_P744063	AW919683	-0.161424	10.0807	-6.58096	7.07933e-05	0.00256188	NA
A_44_P313188	AW921026	-0.174052	8.93325	-6.57954	7.09169e-05	0.00256319	NA
A_44_P187195	NM_022950	-0.239882	9.37409	-6.57898	7.09656e-05	0.00256319	C1galt1
A_44_P288231	NM_031521	0.357613	8.69237	6.57858	7.10004e-05	0.00256319	Ncam1
A_44_P275523	AW142611	-0.157052	11.074	-6.57762	7.10846e-05	0.00256417	Hdhd2
A_42_P604382	ENSRNOT00000011554	-0.180785	7.37479	-6.5746	7.13489e-05	0.00257165	NA
A_44_P930417	DV720316	0.178842	10.645	6.57198	7.15792e-05	0.00257171	NA
A_44_P811872	TC623035	0.227939	7.83849	6.57203	7.15753e-05	0.00257171	NA
A_44_P389603	XM_235306	0.204006	7.63649	6.57315	7.14763e-05	0.00257171	NA
A_44_P524359	NM_012904	0.359877	13.429	6.57359	7.14377e-05	0.00257171	Anxa1
A_44_P508434	NM_031522	0.230682	11.0669	6.57109	7.16578e-05	0.00257248	Neu1
A_44_P977311	TC599126	0.146517	8.93333	6.57002	7.17525e-05	0.00257383	NA
A_42_P529711	BF554994	-0.177588	7.99038	-6.56915	7.18288e-05	0.00257451	Nkd1
A_44_P514927	NM_001014178	-0.183675	9.28477	-6.5672	7.20017e-05	0.00257866	Fam69b
A_44_P403545	BQ191078	-0.322449	7.70948	-6.56632	7.20795e-05	0.00257939	Pacsin2
A_43_P18239	NM_001044394	0.141765	8.35119	6.56292	7.23823e-05	0.00258817	Ablim1
A_44_P241698	XM_221389	-0.321601	9.64752	-6.55985	7.26568e-05	0.00259592	NA
A_44_P499142	ENSRNOT00000024557	-0.16605	10.3538	-6.55548	7.30493e-05	0.00260581	NA
A_43_P11442	NM_012512	0.274599	15.6434	6.55585	7.30158e-05	0.00260581	B2m
A_44_P417557	NM_001024739	0.136521	6.85917	6.55405	7.31783e-05	0.00260835	Tekt3
A_44_P1007449	XM_222190	0.37177	11.5497	6.55228	7.33378e-05	0.00261196	RGD1310159
A_44_P1034417	AB026288	-0.306494	11.056	-6.55089	7.34639e-05	0.00261439	Sec16a
A_42_P833332	NM_019129	0.229159	8.03419	6.55013	7.35331e-05	0.00261478	Ins1
A_44_P551271	NM_001014201	-0.222838	10.671	-6.54655	7.38577e-05	0.00262425	Cd320
A_44_P348781	NM_012696	-0.185509	7.8559	-6.54244	7.4234e-05	0.00263554	Kng1
A_44_P201729	NM_001034149	-0.191901	11.3011	-6.53879	7.45695e-05	0.00264536	Ddi2
A_44_P326333	XM_238480	0.196571	9.54031	6.53433	7.49813e-05	0.00265788	RGD1310453
A_44_P112362	NM_001009709	0.264779	8.25123	6.53361	7.50479e-05	0.00265815	Tmem140
A_44_P122675	AI070295	0.203033	7.10666	6.53054	7.53332e-05	0.00266616	Gadd45a
A_43_P12233	NM_022513	-0.295204	8.23948	-6.52778	7.55905e-05	0.00267316	Sult1b1
A_44_P247139	NM_001025718	-0.243763	12.789	-6.52594	7.57625e-05	0.00267714	MGC112830
A_44_P255236	NM_019212	-0.190789	8.24909	-6.51816	7.64949e-05	0.00269806	Acta1
A_44_P253450	ENSRNOT00000003224	0.177381	7.02204	6.51711	7.65942e-05	0.00269806	NA
A_44_P369206	NM_020082	0.21712	8.68802	6.51747	7.65606e-05	0.00269806	Rnase4
A_44_P556989	NM_012610	0.153913	9.58682	6.51891	7.64247e-05	0.00269806	Ngfr
A_43_P15253	NM_012967	0.164033	12.0531	6.51369	7.69193e-05	0.00270739	Icam1
A_44_P122632	CF111193	0.175596	12.79	6.51114	7.71633e-05	0.00271386	B2m
A_42_P581845	NM_022509	-0.169277	10.3966	-6.5022	7.8022e-05	0.00274192	Smn1
A_44_P439573	DV728042	0.243175	8.58599	6.49953	7.82807e-05	0.00274886	NA
A_44_P299167	BM385390	-0.266126	9.45225	-6.49614	7.86106e-05	0.00275829	Uxs1
A_44_P809836	TC628552	0.128674	8.23285	6.49423	7.87977e-05	0.00276271	NA
A_42_P544167	NM_022591	0.217919	11.2973	6.49318	7.89001e-05	0.00276414	Tep1
A_44_P880417	BF551339	-0.177233	11.7682	-6.4903	7.91827e-05	0.00277189	NA
A_44_P492279	XM_342482	-0.231344	11.9861	-6.48961	7.92504e-05	0.0027721	NA
A_42_P611963	AI029559	-0.199423	7.96751	-6.48681	7.95263e-05	0.00277744	NA
A_44_P508760	XM_226125	0.14113	7.20257	6.4869	7.95173e-05	0.00277744	Nol4
A_43_P10919	ENSRNOT00000017993	-0.241953	9.22399	-6.48503	7.97024e-05	0.00277955	NA
A_44_P367688	NM_001008847	-0.13523	7.0524	-6.48495	7.97104e-05	0.00277955	H2-Ea
A_44_P237994	NM_053502	0.235031	9.88934	6.48197	8.00061e-05	0.0027877	Abcg1
A_44_P344642	ENSRNOT00000015979	-0.209309	7.16595	-6.477	8.05012e-05	0.00280279	NA
A_44_P531647	NM_017168	-0.309033	8.97921	-6.47472	8.07292e-05	0.00280855	Plcg2
A_42_P606938	NM_031102	-0.149946	15.1169	-6.4737	8.08316e-05	0.00280878	Rpl18
A_44_P962553	TC639029	0.1651	8.16213	6.47342	8.08606e-05	0.00280878	NA
A_44_P416761	NM_001002016	-0.193268	13.8464	-6.46708	8.14997e-05	0.0028288	Lmna
A_43_P16644	NM_001025402	-0.167777	10.7921	-6.46553	8.16578e-05	0.0028321	Umps
A_44_P119226	XM_215553	0.25021	9.47915	6.46476	8.17357e-05	0.00283262	Ankrd50
A_44_P639837	TC637304	0.331298	8.67405	6.46393	8.18199e-05	0.00283336	NA
A_44_P527480	NM_053702	-0.274778	12.578	-6.46286	8.19296e-05	0.00283498	Ccna2
A_44_P199038	NM_001013992	-0.107091	7.19243	-6.4594	8.22825e-05	0.00284344	LOC305691
A_44_P237153	NM_022274	-0.345022	12.1495	-6.45923	8.23004e-05	0.00284344	Birc5
A_42_P833332	NM_019129	0.305659	8.16821	6.45803	8.2423e-05	0.00284549	Ins1
A_44_P1022002	NM_001007612	0.138647	7.0115	6.45661	8.25688e-05	0.00284834	Ccl7
A_44_P1007131	NM_022607	-0.194938	12.5522	-6.45461	8.27747e-05	0.00284905	Ndufv3
A_44_P791322	TC632806	-0.242468	7.78857	-6.45457	8.27793e-05	0.00284905	NA
A_44_P365531	NM_024392	0.136198	10.6457	6.45533	8.27007e-05	0.00284905	Hsd17b4
A_43_P12228	NM_022505	-0.134144	7.71328	-6.45081	8.31676e-05	0.00286023	Rhd
A_44_P777088	ENSRNOT00000060956	-0.302508	10.1716	-6.44896	8.33595e-05	0.00286464	NA
A_44_P437896	NM_012513	0.173643	7.09847	6.44824	8.34344e-05	0.00286503	Bdnf
A_44_P238392	NM_001047883	-0.179949	11.1056	-6.44562	8.37075e-05	0.00287166	Mrpl49
A_43_P12325	NM_022860	0.183588	9.04421	6.44516	8.37552e-05	0.00287166	B4galnt1
A_44_P1004218	NM_053765	-0.157642	11.4967	-6.44213	8.40728e-05	0.00288036	Gne
A_44_P414087	AA818205	0.256703	8.54729	6.4415	8.4139e-05	0.00288043	Tmem158
A_44_P525600	NM_053370	-0.245153	11.7367	-6.44086	8.42059e-05	0.00288053	Timm8a1
A_42_P576454	NM_212508	-0.254798	8.97244	-6.43698	8.46144e-05	0.00289029	Nrm
A_44_P351861	TC613666	0.254163	9.25917	6.43693	8.46194e-05	0.00289029	NA
A_44_P260522	XR_008133	-0.169223	10.0519	-6.43458	8.4868e-05	0.00289658	RGD1561252
A_44_P128583	XM_576696	-0.170889	12.3945	-6.43128	8.52186e-05	0.00290634	Ranbp3
A_44_P419810	XM_001062589	-0.222473	8.29622	-6.42922	8.54381e-05	0.00290722	Ppil5
A_44_P133366	ENSRNOT00000000608	0.156838	7.92707	6.42943	8.54152e-05	0.00290722	NA
A_44_P530547	NM_138857	0.140719	7.22561	6.42992	8.53633e-05	0.00290722	Prom2
A_42_P473398	NM_030845	0.332805	8.41709	6.42757	8.56143e-05	0.00290882	Cxcl1
A_44_P104652	NM_181090	0.21861	10.3011	6.42768	8.5603e-05	0.00290882	Slc38a2
A_44_P412098	NM_172075	-0.302557	10.5971	-6.42572	8.58124e-05	0.0029104	Thop1
A_44_P766609	A_44_P766609	-0.172029	8.64458	-6.4257	8.58142e-05	0.0029104	NA
A_44_P333403	XM_238523	-0.246047	10.6961	-6.42532	8.58548e-05	0.0029104	Troap
A_44_P350074	XM_001075009	-0.185232	11.4269	-6.42231	8.61784e-05	0.00291917	Mbnl2
A_42_P833332	NM_019129	0.276882	8.12414	6.42126	8.62917e-05	0.00292081	Ins1
A_44_P997586	XM_227064	-0.218069	9.30416	-6.42031	8.63951e-05	0.00292135	Plk4
A_44_P686919	TC581331	-0.346763	9.34566	-6.41991	8.64373e-05	0.00292135	NA
A_44_P171372	NM_001033683	0.296044	8.94974	6.41817	8.66259e-05	0.00292552	Vat1
A_44_P902033	TC625432	-0.184179	8.87297	-6.41408	8.70707e-05	0.00293081	NA
A_44_P579741	TC644105	-0.135558	8.29837	-6.41399	8.70795e-05	0.00293081	NA
A_44_P205941	ENSRNOT00000002032	-0.116469	9.20767	-6.41337	8.71475e-05	0.00293081	NA
A_42_P655644	NM_133618	0.195652	11.3942	6.41313	8.71731e-05	0.00293081	Hadhb
A_43_P22326	NM_001034011	0.161178	8.96438	6.41398	8.70813e-05	0.00293081	Sft2d2
A_43_P18879	NM_001034933	0.172113	8.67592	6.4151	8.69589e-05	0.00293081	Arsa
A_44_P986792	CF108748	-0.161095	7.69941	-6.4089	8.76361e-05	0.00294418	NA
A_44_P238204	NM_206950	0.180096	14.1951	6.40368	8.82102e-05	0.00296126	Mid1ip1
A_42_P639337	NM_001014272	-0.256667	14.6086	-6.39242	8.94633e-05	0.00300109	LOC367808
A_43_P11476	NM_012590	0.138278	7.78933	6.39079	8.96469e-05	0.00300277	Inha
A_44_P307980	NM_053698	0.340751	9.7275	6.39123	8.95974e-05	0.00300277	Cited2
A_44_P196948	XM_346270	0.311414	8.11417	6.38996	8.97397e-05	0.00300364	NA
A_44_P499372	XM_228518	-0.173172	7.78115	-6.38621	9.01635e-05	0.00301335	Brwd3
A_44_P308724	NM_080479	0.194783	11.0809	6.38631	9.01517e-05	0.00301335	Maged2
A_44_P283812	NM_001014041	-0.307821	9.49023	-6.38447	9.03602e-05	0.0030171	LOC310721
A_42_P579788	XM_230480	-0.105392	9.44599	-6.38403	9.04099e-05	0.0030171	NA
A_43_P10723	ENSRNOT00000010406	-0.333463	11.5572	-6.38325	9.04985e-05	0.00301782	NA
A_44_P280965	NM_021846	0.294377	11.7955	6.38035	9.08285e-05	0.00302435	Mcl1
A_43_P11359	DN948752	0.314574	11.604	6.38059	9.08012e-05	0.00302435	NA
A_44_P274924	XM_236787	-0.198084	8.1377	-6.37963	9.09108e-05	0.00302485	Tnfaip8l1
A_43_P12834	NM_053520	0.19095	7.95298	6.37848	9.10422e-05	0.00302699	Elf1
A_44_P743637	XM_235261	-0.222494	8.70849	-6.37766	9.11353e-05	0.00302785	Lrp12
A_42_P736573	AI031053	0.41374	10.1608	6.37563	9.13685e-05	0.00303335	NA
A_43_P12005	NM_019278	0.176655	7.5083	6.37483	9.146e-05	0.00303416	Resp18
A_42_P528844	NM_053607	-0.197708	13.6672	-6.37403	9.15518e-05	0.00303496	Acsl5
A_44_P107949	ENSRNOT00000011960	-0.332026	10.034	-6.37208	9.17766e-05	0.00303571	NA
A_43_P11472	NM_012580	0.354999	11.7279	6.37253	9.17245e-05	0.00303571	Hmox1
A_44_P456728	NM_017197	0.139306	8.02383	6.37321	9.16467e-05	0.00303571	Cugbp2
A_44_P297389	A_44_P297389	-0.135571	13.4191	-6.36669	9.23996e-05	0.00305407	NA
A_44_P541144	ENSRNOT00000010930	0.143517	7.37818	6.36431	9.26774e-05	0.003061	NA
A_44_P311988	ENSRNOT00000035826	-0.192949	7.49525	-6.36328	9.27976e-05	0.00306273	NA
A_44_P855672	TC628144	-0.128771	10.0916	-6.35914	9.32815e-05	0.00307644	NA
A_43_P20126	ENSRNOT00000025129	-0.176713	11.4653	-6.35837	9.33715e-05	0.00307716	NA
A_44_P607611	NM_001025130	-0.140119	7.87532	-6.35642	9.3601e-05	0.00308246	Bag4
A_44_P945383	TC582824	0.272821	10.3824	6.35548	9.37113e-05	0.00308384	NA
A_44_P1004450	XM_001057045	0.187552	7.44348	6.35474	9.37992e-05	0.00308448	C1ql3
A_44_P1025349	ENSRNOT00000046483	0.448218	10.0689	6.35133	9.42026e-05	0.00309548	NA
A_44_P371125	NM_022513	-0.179049	7.2472	-6.34568	9.48755e-05	0.0031113	Sult1b1
A_44_P478604	ENSRNOT00000002596	-0.194776	8.60269	-6.34497	9.49605e-05	0.0031113	NA
A_44_P437896	NM_012513	0.133134	7.13379	6.34545	9.49023e-05	0.0031113	Bdnf
A_42_P594613	NM_053883	0.510833	10.4684	6.3466	9.47653e-05	0.0031113	Dusp6
A_44_P222761	ENSRNOT00000036233	0.124441	7.23558	6.34277	9.52234e-05	0.00311765	NA
A_43_P23371	XM_343598	0.203387	8.77379	6.33945	9.56233e-05	0.00312847	NA
A_44_P934998	TC630137	-0.139593	7.17493	-6.33702	9.59165e-05	0.00313578	NA
A_44_P360845	NM_017094	0.168537	7.31552	6.33627	9.60068e-05	0.00313646	Ghr
A_44_P519487	BQ196729	0.301204	7.80894	6.33347	9.63467e-05	0.003143	S100a6
A_42_P667292	NM_080903	0.171793	6.89416	6.33374	9.63136e-05	0.003143	Trim63
A_42_P753820	NM_001013184	-0.199598	15.7571	-6.32966	9.68104e-05	0.00315584	Hmgn1
A_44_P885959	TC621051	-0.20743	9.1914	-6.32861	9.69384e-05	0.00315772	NA
A_44_P918275	TC613114	0.254949	8.5022	6.32713	9.71203e-05	0.00316136	NA
A_42_P468216	NM_001030026	-0.134642	13.8348	-6.3246	9.74303e-05	0.00316916	Ifi30
A_44_P354124	XM_001060811	0.240072	11.1598	6.32008	9.79878e-05	0.00318499	Chmp1b
A_44_P558173	ENSRNOT00000003931	-0.173234	12.9544	-6.31905	9.81163e-05	0.00318687	NA
A_44_P1049618	AI230379	0.283909	13.1797	6.31821	9.82204e-05	0.00318795	NA
A_44_P468468	NM_017208	0.205218	10.5945	6.31094	9.91268e-05	0.00321505	Lbp
A_44_P883997	TC588418	0.214059	9.36281	6.31025	9.92128e-05	0.00321552	NA
A_44_P1051316	TC583811	-0.215555	12.9699	-6.3089	9.93823e-05	0.00321638	NA
A_44_P529477	NM_001077648	0.159519	8.6095	6.30933	9.93281e-05	0.00321638	Prdm2
A_44_P910533	XM_343671	-0.13709	12.1509	-6.30758	9.95476e-05	0.00321711	Chaf1a
A_42_P490305	AI013671	0.26086	11.5903	6.30809	9.94844e-05	0.00321711	NA
A_44_P454376	NM_001009628	-0.19817	8.08741	-6.30525	9.98424e-05	0.00322201	Kng1l1
A_42_P833332	NM_019129	0.251862	8.18177	6.30578	9.97752e-05	0.00322201	Ins1
A_44_P283850	XM_230982	-0.22778	8.23915	-6.30465	9.99172e-05	0.00322211	NA
A_44_P132533	ENSRNOT00000002487	-0.173279	11.9064	-6.30323	0.000100098	0.00322562	NA
A_44_P1027005	NM_012518	-0.285384	10.584	-6.29806	0.000100754	0.00324446	Calm3
A_44_P871196	TC621560	0.25895	8.65983	6.29678	0.000100917	0.00324739	NA
A_44_P768805	TC626081	-0.195102	8.7155	-6.29505	0.000101139	0.0032522	NA
A_44_P609775	TC627802	-0.113689	10.0622	-6.29293	0.00010141	0.0032586	NA
A_43_P11819	NM_017097	0.432454	10.7668	6.28679	0.000102203	0.00328172	Ctsc
A_42_P827359	ENSRNOT00000010343	-0.201131	9.54522	-6.28557	0.000102361	0.00328446	NA
A_44_P1033541	NM_001008324	0.197435	11.7886	6.28262	0.000102743	0.00329438	Eif4b
A_44_P294650	NM_012514	-0.145591	8.15582	-6.28099	0.000102957	0.00329888	Brca1
A_44_P346963	XM_344373	-0.112194	7.25504	-6.27636	0.000103562	0.00331591	NA
A_44_P289658	XM_230286	-0.203634	8.75577	-6.27542	0.000103686	0.00331751	Nup160
A_44_P301608	NM_019354	0.255096	10.2294	6.27295	0.000104012	0.00332558	Ucp2
A_44_P562884	TC619135	0.292271	8.16128	6.2722	0.000104111	0.00332639	NA
A_44_P437896	NM_012513	0.122836	7.12922	6.26921	0.000104507	0.00333667	Bdnf
A_44_P777016	NM_001024369	-0.161394	7.48455	-6.26761	0.000104719	0.00334107	Ypel4
A_42_P515405	NM_212505	-0.202502	10.8113	-6.26383	0.000105224	0.0033545	Ier3
A_44_P504019	XM_217592	-0.142415	8.28554	-6.26334	0.000105289	0.0033545	Atp6ap2
A_44_P205902	NM_001025739	-0.217832	16.3068	-6.26264	0.000105383	0.0033551	Rpl11
A_44_P504036	ENSRNOT00000009151	0.184793	7.50294	6.26094	0.00010561	0.00335996	NA
A_44_P210791	ENSRNOT00000020181	-0.16043	10.2648	-6.25876	0.000105903	0.00336174	NA
A_44_P231983	ENSRNOT00000000607	0.183372	7.85412	6.2583	0.000105964	0.00336174	NA
A_43_P11442	NM_012512	0.291281	15.4991	6.25835	0.000105958	0.00336174	B2m
A_44_P306368	NM_012732	0.264444	11.5071	6.25844	0.000105947	0.00336174	Lipa
A_44_P562496	TC600409	0.171773	9.63635	6.25589	0.000106289	0.00336731	NA
A_42_P841516	NM_013223	0.1351	12.6962	6.2562	0.000106248	0.00336731	Eif2ak1
A_43_P19260	XM_001053368	-0.265399	9.68174	-6.25432	0.000106502	0.00337166	Mro
A_43_P18884	NM_001004444	-0.165336	8.55594	-6.25259	0.000106738	0.00337451	Zbtb1
A_44_P1020018	ENSRNOT00000016882	-0.272812	10.1538	-6.25255	0.000106742	0.00337451	NA
A_44_P973511	ENSRNOT00000062020	-0.133031	11.4619	-6.24964	0.000107138	0.00337993	NA
A_43_P16641	NM_001025648	0.170099	12.1196	6.24969	0.000107131	0.00337993	Snapap
A_44_P315886	NM_139084	0.381585	10.8635	6.25038	0.000107038	0.00337993	Magi3
A_43_P14977	ENSRNOT00000058206	-0.380982	13.3301	-6.24868	0.000107269	0.00338167	NA
A_43_P22868	XM_237176	-0.269765	8.82296	-6.24626	0.0001076	0.00338974	Sgol2
A_44_P911683	AW144275	-0.217914	9.78972	-6.24186	0.000108204	0.00340401	NA
A_44_P321544	ENSRNOT00000011572	0.126653	8.47804	6.2424	0.000108129	0.00340401	NA
A_42_P683837	NM_001012214	0.218078	8.9976	6.23911	0.000108584	0.00341357	Serpinb6b
A_44_P367586	NM_001000558	0.246879	8.71985	6.23833	0.000108692	0.00341458	Olr390
A_44_P527363	XM_001054874	0.213246	7.24081	6.2363	0.000108972	0.003421	LOC679894
A_44_P556299	BF551363	-0.172018	9.3796	-6.23404	0.000109287	0.00342848	NA
A_44_P990713	XM_343469	-0.16175	10.8184	-6.23118	0.000109686	0.0034362	Rrp9
A_44_P1027846	NM_053698	0.292468	11.3807	6.23165	0.000109621	0.0034362	Cited2
A_44_P454646	ENSRNOT00000030479	-0.157858	9.89114	-6.22955	0.000109914	0.00344096	NA
A_43_P14249	CF110190	0.481598	12.3482	6.22722	0.000110241	0.00344881	NA
A_44_P704947	A_44_P704947	0.268125	8.72002	6.22465	0.000110603	0.00345534	NA
A_44_P665738	DV728333	0.28694	10.9423	6.22496	0.000110558	0.00345534	RGD1561149
A_44_P276227	NM_001001516	0.194129	10.6226	6.2165	0.000111759	0.00348903	Usp19
A_44_P512874	NM_017074	-0.197398	7.46439	-6.21487	0.000111991	0.00349385	Cth
A_44_P418672	AA998189	-0.163143	7.3115	-6.2133	0.000112216	0.00349844	Tgm2
A_44_P471515	AI178588	-0.126605	7.07927	-6.21202	0.0001124	0.00350173	Lsm3
A_44_P251944	NM_053539	-0.245042	10.3216	-6.209	0.000112834	0.00351282	Idi1
A_44_P1034541	NM_022602	-0.291953	12.2919	-6.20786	0.000112998	0.0035155	Pim3
A_44_P1010712	AI232809	-0.171078	9.07277	-6.20508	0.0001134	0.00352558	NA
A_44_P166216	NM_001013059	0.157234	11.305	6.20441	0.000113498	0.0035262	Ndfip1
A_44_P1010950	ENSRNOT00000017546	-0.14057	9.46909	-6.20379	0.000113587	0.00352652	NA
A_44_P622283	XM_215564	-0.302353	13.0168	-6.20317	0.000113677	0.00352689	Spg20
A_44_P130961	ENSRNOT00000042103	0.464223	8.14364	6.20142	0.000113932	0.00353237	NA
A_44_P501850	ENSRNOT00000007564	-0.246382	10.1741	-6.19986	0.00011416	0.003537	NA
A_43_P11050	BF555763	0.307872	9.09194	6.19645	0.000114658	0.00354997	Net1
A_44_P247727	NM_130400	-0.186256	8.0805	-6.19344	0.0001151	0.00356123	Dhfr
A_44_P367676	NM_017213	-0.165997	10.3502	-6.18837	0.000115849	0.00358015	Odf2
A_44_P668373	XM_001055204	0.281398	10.2062	6.18823	0.000115871	0.00358015	Vasn
A_44_P494828	ENSRNOT00000041958	-0.224665	10.2106	-6.18563	0.000116257	0.00358961	NA
A_44_P382696	CB547666	-0.214056	8.5474	-6.18312	0.000116631	0.00358999	Syncrip
A_44_P507813	XM_216186	-0.165953	10.9773	-6.18298	0.000116652	0.00358999	Fam136a
A_44_P225323	TC624674	0.220257	8.4765	6.18287	0.000116668	0.00358999	NA
A_44_P622060	DV718625	0.210182	9.16327	6.1829	0.000116663	0.00358999	NA
A_44_P731839	TC598110	0.1838	8.87462	6.18327	0.000116608	0.00358999	NA
A_42_P523472	AW916914	-0.255001	8.71694	-6.18198	0.000116802	0.00359165	NA
A_43_P12841	NM_053535	-0.386468	11.8597	-6.18138	0.000116892	0.00359197	Enpp1
A_44_P1034793	BC086371	-0.251873	11.1936	-6.17983	0.000117124	0.00359664	Nedd4l
A_44_P180127	NM_012588	0.27567	12.8068	6.17818	0.000117372	0.0036018	Igfbp3
A_44_P867698	A_44_P867698	-0.222952	9.13083	-6.1772	0.000117519	0.00360386	NA
A_44_P330971	XM_216438	0.397642	10.4985	6.17246	0.000118234	0.00362087	NA
A_44_P292327	NM_017006	0.228003	9.61848	6.1725	0.00011823	0.00362087	G6pd
A_44_P274823	ENSRNOT00000004947	-0.138621	14.381	-6.17085	0.000118479	0.00362591	NA
A_44_P996997	NM_033351	0.193157	10.9002	6.16888	0.000118779	0.00363262	Fcgrt
A_44_P243528	XM_341482	0.160947	8.78706	6.16669	0.000119113	0.00364033	NA
A_44_P960243	ENSRNOT00000006050	-0.243587	8.83652	-6.16502	0.000119368	0.00364566	NA
A_43_P17575	XM_342228	-0.28297	10.9683	-6.16417	0.0001195	0.00364721	Atp11b
A_44_P207549	AW915718	-0.29316	10.9008	-6.16008	0.000120128	0.00366019	Hmmr
A_42_P510135	NM_080397	-0.220427	11.2849	-6.157	0.000120604	0.00366019	Chst10
A_44_P513413	A_44_P513413	-0.326979	9.32051	-6.15669	0.000120652	0.00366019	NA
A_44_P535706	ENSRNOT00000017422	-0.181378	12.7551	-6.15614	0.000120738	0.00366019	NA
A_44_P596376	TC618445	0.537095	9.13321	6.15627	0.000120718	0.00366019	NA
A_44_P176888	BF560932	0.110342	7.28928	6.15673	0.000120646	0.00366019	Sox4
A_44_P554650	AA892520	0.105144	7.61966	6.1577	0.000120496	0.00366019	Vat1
A_44_P256973	NM_001014029	0.192324	10.6111	6.15858	0.00012036	0.00366019	Fam122a
A_44_P1052794	NM_031739	0.14698	7.02705	6.15897	0.000120299	0.00366019	Kcnd3
A_44_P492606	ENSRNOT00000020673	0.188506	9.01885	6.16069	0.000120034	0.00366019	NA
A_44_P222845	XM_236411	0.351153	11.3817	6.15424	0.000121032	0.00366663	Myo5c
A_44_P745749	A_44_P745749	-0.322532	12.0986	-6.1536	0.000121132	0.0036672	NA
A_43_P19234	NM_001034926	-0.155012	10.4807	-6.15	0.000121693	0.0036817	Lrrc40
A_43_P19039	ENSRNOT00000008753	-0.192919	13.3459	-6.14901	0.000121849	0.00368353	NA
A_44_P351452	ENSRNOT00000014825	0.285097	9.26132	6.14857	0.000121917	0.00368353	NA
A_44_P1060312	NM_001012149	-0.171657	11.7246	-6.14718	0.000122136	0.0036843	Uchl5
A_44_P401161	ENSRNOT00000034515	-0.248247	13.8647	-6.14684	0.000122188	0.0036843	NA
A_44_P825753	TC610549	0.129437	8.69816	6.14722	0.000122128	0.0036843	NA
A_44_P889367	CO383501	-0.184181	8.01505	-6.14608	0.000122308	0.00368544	NA
A_44_P253208	XM_232202	0.396765	11.7691	6.14497	0.000122482	0.00368823	Adamts9
A_44_P554332	NM_012839	-0.143506	13.6959	-6.14221	0.000122918	0.00369889	Cycs
A_44_P535706	ENSRNOT00000017422	-0.181551	12.6694	-6.14071	0.000123155	0.00370353	NA
A_44_P725617	BF548107	0.213359	9.57135	6.14011	0.000123251	0.00370395	Mgea5
A_43_P15572	NM_031836	0.469881	11.3931	6.13782	0.000123615	0.0037124	Vegfa
A_44_P825558	ENSRNOT00000024891	0.213545	12.0761	6.13317	0.000124357	0.00373219	NA
A_42_P511375	NM_001009670	-0.235629	10.7045	-6.13243	0.000124474	0.00373321	Abhd14a
A_44_P278562	AY325172	-0.150369	10.1876	-6.13082	0.000124733	0.00373805	NA
A_44_P792797	TC598831	-0.186373	7.36577	-6.12993	0.000124876	0.00373805	NA
A_44_P208634	ENSRNOT00000001540	-0.163576	7.59543	-6.12979	0.000124898	0.00373805	NA
A_44_P390734	AW143618	-0.123219	8.58896	-6.12912	0.000125006	0.00373805	NA
A_44_P293453	BF548047	-0.175349	12.2773	-6.12885	0.00012505	0.00373805	Ppp2r5c
A_44_P240552	AW919083	-0.296969	10.056	-6.12781	0.000125217	0.00373944	NA
A_44_P988486	AA963194	0.214791	8.07156	6.12753	0.000125263	0.00373944	Dclk1
A_44_P793873	TC590497	-0.170423	8.19898	-6.12566	0.000125564	0.00374596	NA
A_44_P478319	ENSRNOT00000017550	-0.273544	11.9963	-6.12391	0.000125848	0.00375195	NA
A_43_P15572	NM_031836	0.436329	11.2672	6.12331	0.000125945	0.00375235	Vegfa
A_42_P734384	ENSRNOT00000014546	-0.194358	12.4023	-6.12222	0.000126121	0.00375263	NA
A_42_P591475	CO393605	0.282053	11.5656	6.12274	0.000126038	0.00375263	NA
A_44_P991616	NM_001009669	-0.114439	11.866	-6.11921	0.000126612	0.00376394	Uba5
A_44_P1041365	NM_173114	0.156376	14.1465	6.11886	0.000126669	0.00376394	Cipar1
A_42_P671477	NM_033376	0.207593	7.07995	6.11608	0.000127124	0.00377499	Kcnk3
A_43_P17795	ENSRNOT00000021168	-0.333253	8.94299	-6.1146	0.000127366	0.00377692	NA
A_43_P21520	ENSRNOT00000017575	-0.217676	8.68098	-6.11415	0.000127441	0.00377692	NA
A_44_P1033541	NM_001008324	0.166889	11.5656	6.11432	0.000127413	0.00377692	Eif4b
A_44_P264833	ENSRNOT00000029096	-0.224801	8.57078	-6.11228	0.000127748	0.00378353	NA
A_44_P532473	ENSRNOT00000052289	-0.230248	9.3464	-6.10974	0.000128169	0.00379349	NA
A_44_P1052067	NM_199101	-0.209587	7.84103	-6.10652	0.000128702	0.00380664	Plekha4
A_44_P444122	AABR03025850	0.206379	9.29544	6.10604	0.000128782	0.00380664	NA
A_43_P21893	NM_001012055	-0.321932	8.63386	-6.09994	0.000129799	0.00383419	Cdh16
A_44_P837569	XM_001074928	-0.14491	12.1811	-6.09661	0.00013036	0.00384554	Atp8b2
A_44_P220868	NM_031698	-0.157892	14.2144	-6.09659	0.000130362	0.00384554	Rpn2
A_44_P1023173	NM_001007003	-0.129042	13.0358	-6.09606	0.000130452	0.00384554	Cnot10
A_43_P11472	NM_012580	0.345155	11.7372	6.09512	0.000130611	0.00384554	Hmox1
A_43_P21913	ENSRNOT00000019684	0.177919	8.08443	6.09528	0.000130584	0.00384554	NA
A_44_P899333	A_44_P899333	0.133482	7.20244	6.09293	0.000130981	0.00385391	NA
A_43_P11636	NM_012966	-0.136981	15.7463	-6.09083	0.000131337	0.00386044	Hspe1
A_42_P473314	NM_198741	-0.247652	11.0549	-6.09061	0.000131374	0.00386044	Hla-dma
A_44_P511202	NM_001014034	-0.131008	7.6526	-6.08946	0.000131571	0.0038637	Qrsl1
A_44_P274374	NM_001013136	-0.16625	10.0006	-6.08583	0.000132189	0.00387679	Rfxank
A_44_P925990	ENSRNOT00000029985	0.18799	9.3049	6.08605	0.000132152	0.00387679	NA
A_44_P915165	TC597191	0.258189	8.74293	6.08246	0.000132767	0.00388868	NA
A_44_P523198	NM_001013946	0.210867	9.38611	6.08268	0.000132729	0.00388868	Akap8l
A_44_P383874	NM_134388	-0.267592	8.14627	-6.08188	0.000132866	0.00388906	Tnnt1
A_44_P138105	ENSRNOT00000009759	-0.21033	8.33045	-6.0737	0.00013428	0.00392788	NA
A_44_P582605	A_44_P582605	-0.298653	13.0695	-6.07241	0.000134506	0.00393172	NA
A_43_P10641	ENSRNOT00000017785	0.193943	8.84648	6.07195	0.000134586	0.00393172	NA
A_44_P668249	TC588898	-0.268597	10.7033	-6.07067	0.000134808	0.00393567	NA
A_44_P824666	TC598389	0.217729	8.67867	6.06969	0.00013498	0.00393812	NA
A_44_P253479	NM_001007672	-0.238893	11.3731	-6.06897	0.000135106	0.00393926	Tmem98
A_43_P15572	NM_031836	0.469974	11.2925	6.06689	0.000135471	0.00394733	Vegfa
A_43_P18343	ENSRNOT00000025309	-0.194949	9.77109	-6.06469	0.000135858	0.00395604	NA
A_44_P481017	ENSRNOT00000021717	0.357688	8.38446	6.06215	0.000136305	0.0039665	NA
A_44_P1022458	NM_001025675	-0.221578	12.7632	-6.06006	0.000136676	0.00397217	Tubb6
A_43_P15572	NM_031836	0.455197	11.3442	6.06055	0.000136589	0.00397217	Vegfa
A_44_P131290	ENSRNOT00000023126	-0.166737	8.63251	-6.05789	0.000137061	0.0039784	NA
A_44_P443343	ENSRNOT00000017370	0.202898	9.14834	6.05736	0.000137156	0.0039784	NA
A_44_P272817	AA957028	0.183201	7.83685	6.05747	0.000137136	0.0039784	NA
A_44_P870133	TC605440	0.204859	8.3592	6.05632	0.00013734	0.00398117	NA
A_44_P346408	NM_031507	-0.156404	8.09374	8.09374	0.000137638	0.00398726	Egfr
A_42_P460609	NM_022706	0.214503	13.546	6.05349	0.000137846	0.00399071	Gabarapl2
A_44_P156647	ENSRNOT00000005006	0.254675	9.06185	6.05093	0.000138304	0.00400139	NA
A_44_P330675	NM_001013153	-0.216479	8.91719	-6.04976	0.000138515	0.00400493	Ubtd1
A_44_P885056	ENSRNOT00000057706	-0.159319	7.40786	-6.04649	0.000139104	0.00401679	NA
A_44_P532270	ENSRNOT00000031023	0.272876	8.46491	6.04676	0.000139055	0.00401679	NA
A_44_P409496	NM_023962	0.102717	9.02782	6.04549	0.000139285	0.00401686	Pdgfd
A_43_P13417	NM_172035	0.179852	8.49691	6.04593	0.000139206	0.00401686	Fzd2
A_43_P12767	NM_053326	0.257852	10.6007	6.04313	0.000139713	0.00402663	Pdlim5
A_44_P178519	NM_001047101	0.281427	10.1102	6.04125	0.000140054	0.00403387	Adamts7
A_44_P236738	ENSRNOT00000005835	-0.228486	8.35857	-6.03933	0.000140404	0.0040362	NA
A_44_P647531	AW918578	0.114693	8.24107	6.0396	0.000140355	0.0040362	NA
A_43_P10901	NM_001009674	0.170604	10.9531	6.03976	0.000140326	0.0040362	Itm2c
A_43_P15253	NM_012967	0.163465	11.775	6.03532	0.000141137	0.00405469	Icam1
A_44_P440517	NM_001008842	0.271487	14.2348	6.03184	0.000141779	0.00407053	RT1-CE4
A_44_P551952	ENSRNOT00000003931	-0.164249	10.4078	-6.0308	0.00014197	0.00407085	NA
A_44_P448710	NM_053492	0.225532	9.40054	6.03092	0.000141947	0.00407085	Cdw92
A_44_P413972	BC099108	0.169919	7.78689	6.02452	0.000143134	0.00410159	NA
A_44_P194439	ENSRNOT00000009009	-0.170406	10.7287	-6.02057	0.000143873	0.00411753	NA
A_44_P715234	TC594104	0.122237	7.38208	6.02081	0.000143828	0.00411753	NA
A_44_P552655	NM_001004076	-0.249217	10.1923	-6.01904	0.00014416	0.00412099	Abcg3l1
A_44_P634770	NM_001007628	-0.247421	9.17829	-6.01846	0.000144269	0.00412099	Cxxc5
A_44_P371050	AA851185	0.261502	10.7415	6.01874	0.000144215	0.00412099	NA
A_43_P11472	NM_012580	0.349867	11.8515	6.01727	0.000144492	0.00412477	Hmox1
A_44_P437214	AI045555	-0.141678	7.08275	-6.01584	0.000144761	0.0041272	Fam132a
A_44_P348026	XM_340876	0.181209	9.27957	6.0163	0.000144675	0.0041272	Msi2
A_44_P324707	NM_012645	0.279984	12.4426	6.01483	0.000144953	0.00413005	RT1-Aw2
A_44_P715158	A_44_P715158	0.167382	9.85931	6.01427	0.000145059	0.00413047	NA
A_44_P182008	AA998545	0.28378	8.48888	6.01306	0.000145286	0.00413432	Gstt2
A_43_P18922	XM_241275	-0.202964	8.19528	-6.00937	0.000145988	0.00415167	Sema5a
A_44_P400158	NM_153296	-0.209729	10.4602	-6.0084	0.000146173	0.00415431	Aurka
A_44_P222481	ENSRNOT00000023286	-0.19836	9.29896	-6.00429	0.000146959	0.00417137	NA
A_44_P555760	XM_001064688	0.177008	7.31984	6.00432	0.000146952	0.00417137	Frmd6
A_44_P1017335	ENSRNOT00000010210	-0.213085	13.0918	-6.00195	0.000147408	0.00418147	NA
A_44_P365516	BC059146	-0.270037	13.1988	-5.99988	0.000147806	0.00418744	Tsc22d1
A_44_P113536	BE116009	-0.227974	8.86749	-5.99891	0.000147994	0.00418744	Id4
A_44_P650648	BF561546	-0.140009	7.71267	-5.99844	0.000148083	0.00418744	NA
A_44_P477406	NM_012751	0.104153	7.34431	5.99928	0.000147922	0.00418744	Slc2a4
A_44_P378742	ENSRNOT00000006454	0.332595	9.42015	5.99936	0.000147906	0.00418744	NA
A_44_P961201	TC605364	0.665481	10.0524	5.99741	0.000148283	0.00419047	NA
A_44_P537250	CB545242	-0.134633	10.5717	-5.99518	0.000148715	0.00419608	RGD1562626
A_44_P625669	TC620617	-0.269294	9.32343	-5.99518	0.000148715	0.00419608	NA
A_44_P650616	AW914985	-0.200575	10.2926	-5.99398	0.000148948	0.00419608	NA
A_44_P543334	NM_022633	0.133325	6.8944	5.99415	0.000148915	0.00419608	Galp
A_44_P147980	ENSRNOT00000014171	0.231953	9.12773	5.99424	0.000148899	0.00419608	NA
A_44_P541230	XM_223828	-0.189955	10.9748	-5.9927	0.000149198	0.00420049	Thoc7
A_44_P515521	NM_019257	0.117612	12.6786	5.99218	0.000149298	0.00420069	Sfrs5
A_44_P213149	ENSRNOT00000023698	-0.183294	8.62212	-5.98783	0.000150151	0.00422204	NA
A_44_P416359	AA899590	-0.234945	9.29129	-5.98695	0.000150323	0.00422424	NA
A_44_P250412	NM_001007713	0.251777	9.07022	5.98626	0.000150457	0.00422539	Tmbim1
A_43_P11152	ENSRNOT00000021535	0.566592	10.2777	5.98504	0.000150698	0.00422687	NA
A_44_P681677	BF289693	0.195096	8.35437	5.98523	0.00015066	0.00422687	Wash2
A_43_P15253	NM_012967	0.167878	11.9777	5.98424	0.000150856	0.00422867	Icam1
A_44_P559106	ENSRNOT00000002169	-0.179389	14.6343	-5.98205	0.000151288	0.00423813	NA
A_43_P15253	NM_012967	0.189554	11.6751	5.98147	0.000151403	0.00423872	Icam1
A_43_P13290	NM_138530	-0.313614	8.50798	-5.98051	0.000151593	0.00424141	Pbld
A_44_P888530	TC610181	0.310543	9.36619	5.97088	0.000153515	0.0042925	NA
A_42_P490296	NM_013180	-0.31413	10.1637	-5.96998	0.000153696	0.0042949	Itgb4
A_44_P108032	NM_001034933	0.147795	8.59487	5.969	0.000153894	0.00429777	Arsa
A_44_P727508	BF281819	-0.15601	10.2696	-5.96835	0.000154024	0.00429811	Rab11fip4
A_44_P227286	XM_234810	0.133748	12.0434	5.96704	0.000154288	0.00429811	NA
A_44_P166216	NM_001013059	0.131773	11.6572	5.96731	0.000154234	0.00429811	Ndfip1
A_44_P654250	BC088258	0.158358	7.3421	5.96773	0.00015415	0.00429811	RGD1303066
A_42_P632813	NM_001024791	-0.229068	7.1803	-5.96568	0.000154564	0.00430314	Epn3
A_44_P518576	ENSRNOT00000037444	-0.277553	11.1763	-5.96409	0.000154885	0.00430443	NA
A_44_P484607	NM_012714	0.125991	6.90378	5.96403	0.000154898	0.00430443	Gipr
A_43_P11472	NM_012580	0.369745	11.7169	5.96424	0.000154855	0.00430443	Hmox1
A_44_P288231	NM_031521	0.371359	8.83593	5.9626	0.000155189	0.00430987	Ncam1
A_44_P300965	ENSRNOT00000021228	-0.208891	10.9852	-5.96136	0.000155442	0.00431218	NA
A_44_P718371	TC637438	-0.182384	10.6094	-5.96125	0.000155464	0.00431218	NA
A_44_P995051	NM_175597	-0.32487	9.81125	-5.95786	0.000156155	0.00432602	Ssx2ip
A_43_P12574	NM_031522	0.198629	10.6027	5.95829	0.000156068	0.00432602	Neu1
A_44_P685693	TC625634	0.184531	7.95069	5.95421	0.000156905	0.00433612	NA
A_44_P337592	A_44_P337592	0.177955	8.85712	5.95426	0.000156895	0.00433612	NA
A_44_P108159	BM390417	0.176629	7.23572	5.95501	0.000156741	0.00433612	Mtfr1
A_44_P513029	NM_001008832	0.270465	14.6936	5.9555	0.00015664	0.00433612	RT1-CE1
A_44_P151399	BC099071	-0.18072	10.5709	-5.95352	0.000157047	0.00433739	Arl6ip1
A_42_P833332	NM_019129	0.255588	8.13238	5.95273	0.000157208	0.00433918	Ins1
A_44_P100870	ENSRNOT00000018453	-0.212536	8.67422	-5.95206	0.000157347	0.00434035	NA
A_43_P20360	NM_001015015	-0.187429	9.88763	-5.95131	0.000157501	0.00434194	Usp1
A_44_P119019	NM_012829	-0.17917	11.0634	-5.94928	0.000157923	0.00435091	Cck
A_44_P404591	NM_133621	0.09451	6.89683	5.94323	0.000159182	0.0043829	Hopx
A_44_P637734	XM_237570	-0.160313	9.06792	-5.94146	0.000159551	0.00439039	Ddx11
A_44_P286848	AI228397	0.178321	11.7648	5.94056	0.000159739	0.00439288	NA
A_44_P452860	A_44_P452860	-0.238571	9.45322	-5.93581	0.000160738	0.00441765	NA
A_44_P480472	XM_224421	-0.128878	8.22855	-5.93497	0.000160916	0.00441957	NA
A_42_P810736	NM_031340	-0.201335	11.5091	-5.9334	0.000161248	0.00441957	Timeless
A_44_P886074	TC599343	-0.166377	8.18361	-5.93316	0.000161299	0.00441957	NA
A_44_P348614	NM_001034137	0.295586	9.87846	5.93374	0.000161178	0.00441957	Sp110
A_44_P881750	AW144410	0.207866	10.9832	5.93449	0.000161019	0.00441957	NA
A_44_P119019	NM_012829	-0.188838	11.0518	-5.93114	0.000161728	0.00442595	Cck
A_44_P274605	ENSRNOT00000029187	0.173613	9.99246	5.93129	0.000161697	0.00442595	NA
A_44_P250371	A_44_P250371	-0.260522	10.2324	-5.92963	0.00016205	0.00442989	NA
A_44_P424218	ENSRNOT00000017151	-0.170293	7.81572	-5.92954	0.000162069	0.00442989	NA
A_44_P267444	NM_001013919	-0.192772	10.1211	-5.92905	0.000162173	0.00443003	Galk2
A_44_P808106	CX570147	-0.178505	9.67383	-5.92615	0.000162793	0.00444428	NA
A_44_P702404	TC594701	0.195925	9.22504	5.92335	0.000163394	0.00445798	NA
A_44_P384821	ENSRNOT00000017118	-0.174069	7.59315	-5.92196	0.000163693	0.00446344	NA
A_43_P19251	XR_006440	-0.242051	7.69565	-5.92047	0.000164014	0.00446948	LOC501046
A_44_P456642	NM_001004239	0.149043	12.2726	5.91975	0.00016417	0.00447101	Dctn2
A_43_P20507	ENSRNOT00000027550	-0.13413	8.74043	-5.91739	0.00016468	0.00448219	NA
A_42_P547616	NM_133583	0.424391	14.9804	5.91627	0.000164923	0.00448611	Ndrg2
A_44_P557444	NP798074	0.319642	10.7592	5.91512	0.000165172	0.00449016	NA
A_44_P212567	NM_173145	0.241177	9.774	5.90917	0.000166472	0.00452276	Dlgap4
A_44_P1033758	XM_001060069	-0.165331	8.63583	-5.90655	0.000167047	0.00453565	Wdr36
A_44_P689228	TC625315	-0.198081	8.36066	-5.90555	0.000167267	0.0045389	NA
A_44_P140676	XM_340969	0.128948	7.40952	5.90469	0.000167457	0.00454131	NA
A_42_P620006	NM_133581	0.172019	7.03499	5.90363	0.000167692	0.00454222	Wfdc1
A_44_P881194	CF110672	0.29939	9.23148	5.90404	0.0001676	0.00454222	Dram
A_44_P435059	ENSRNOT00000015044	-0.178942	11.3417	-5.90065	0.000168351	0.00455732	NA
A_44_P584408	TC622371	0.186797	7.8914	5.89676	0.000169217	0.004578	NA
A_43_P11472	NM_012580	0.343942	11.7644	5.89391	0.000169854	0.00459249	Hmox1
A_44_P621785	XM_236024	-0.142168	10.673	-5.89237	0.0001702	0.00459626	NA
A_44_P556989	NM_012610	0.125484	9.38806	5.89192	0.0001703	0.00459626	Ngfr
A_44_P458855	NM_053881	0.283138	11.4943	5.89277	0.000170111	0.00459626	Ptprn
A_44_P1033459	NM_139336	-0.267739	10.8005	-5.88799	0.000171186	0.00461739	Uxs1
A_44_P761041	XM_342268	0.136291	8.69377	5.88736	0.000171329	0.0046185	Trim2
A_44_P192543	NM_001013105	-0.296418	11.4868	-5.88623	0.000171585	0.00462264	Fkbp11
A_43_P13103	NM_130400	-0.2141	10.636	-5.88439	0.000172001	0.00463108	Dhfr
A_44_P512828	NM_053322	-0.135986	12.4657	-5.8815	0.00017266	0.00464325	Nup210
A_44_P225518	BC085901	0.18072	7.87798	5.8815	0.000172659	0.00464325	Asph
A_44_P421514	NM_017216	0.155616	8.12851	5.88004	0.000172994	0.00464946	Slc3a1
A_44_P668354	BC086535	-0.213186	13.1035	-5.87925	0.000173173	0.00464957	Gpsm1
A_44_P178108	ENSRNOT00000024361	-0.290279	9.25992	-5.87911	0.000173205	0.00464957	NA
A_42_P674018	XM_001054866	-0.183521	11.4425	-5.87727	0.000173628	0.00465482	LOC679140
A_43_P17769	NM_001008298	-0.214189	9.58532	-5.87675	0.000173748	0.00465482	Stard3nl
A_44_P259719	NM_031527	-0.189485	14.5973	-5.87646	0.000173814	0.00465482	Ppp1ca
A_44_P485948	XM_222184	0.197371	9.24837	5.87712	0.000173662	0.00465482	Cux2
A_42_P821581	XM_236746	-0.139417	7.17801	-5.87594	0.000173933	0.00465523	NA
A_44_P755803	AI145976	0.447908	10.3931	5.87442	0.000174283	0.00466184	NA
A_44_P412170	NM_172062	0.193773	10.8514	5.87246	0.000174735	0.00466838	P4ha1
A_42_P568172	NM_053924	0.363298	12.4538	5.87279	0.000174659	0.00466838	Abcc5
A_44_P497174	ENSRNOT00000009685	0.126856	8.77231	5.87061	0.000175162	0.00467423	NA
A_44_P304064	NM_133577	0.209938	8.61878	5.87101	0.00017507	0.00467423	P2ry14
A_44_P252178	BQ780816	-0.227111	8.44437	-5.8691	0.000175514	0.00468085	Nola3
A_44_P308858	NM_001009700	-0.13784	11.3982	-5.86712	0.000175974	0.00469036	Imp4
A_44_P528552	ENSRNOT00000052003	0.198398	8.81434	5.86626	0.000176173	0.00469288	NA
A_44_P190136	ENSRNOT00000058636	0.214933	7.36443	5.86508	0.000176448	0.00469741	NA
A_44_P221077	NM_001017479	0.237048	11.8128	5.86362	0.000176791	0.00470376	Tmem100
A_44_P138167	ENSRNOT00000058560	-0.173181	8.90363	-5.86292	0.000176954	0.00470534	NA
A_42_P673212	ENSRNOT00000039709	-0.224421	11.1011	-5.86201	0.000177168	0.00470554	NA
A_44_P850422	BC091117	0.223925	8.59199	5.86199	0.000177171	0.00470554	Pros1
A_44_P288231	NM_031521	0.384917	8.90045	5.859	0.000177875	0.00472145	Ncam1
A_42_P612834	ENSRNOT00000026168	-0.1769	13.7715	-5.8573	0.000178276	0.00472931	NA
A_42_P550344	NM_053400	0.241855	10.1916	5.85493	0.000178836	0.00474138	Tle3
A_44_P1013314	ENSRNOT00000039263	0.510993	13.983	5.85439	0.000178963	0.00474194	NA
A_42_P787216	AF030089	0.309927	10.5125	5.85369	0.000179131	0.0047436	Dclk1
A_44_P301221	AI502668	0.375725	8.46206	5.85146	0.00017966	0.00474923	NA
A_44_P989677	NM_001014023	0.184638	9.91692	5.85168	0.000179608	0.00474923	RGD1304579
A_44_P284200	NM_001014058	0.516226	10.8286	5.85219	0.000179486	0.00474923	Usp18
A_44_P163242	NM_138541	0.131143	6.86156	5.84778	0.000180538	0.00476965	Tacstd1
A_44_P297428	ENSRNOT00000058838	-0.26258	8.56571	-5.8466	0.000180822	0.00477434	NA
A_44_P209075	ENSRNOT00000006827	0.164014	9.57002	5.84463	0.000181294	0.004784	NA
A_42_P835252	XM_001072892	-0.123519	13.0982	-5.84011	0.000182383	0.00480858	Timm9
A_43_P14927	NM_031056	0.480244	13.4561	5.83988	0.000182439	0.00480858	Mmp14
A_44_P142829	NM_031053	-0.223305	9.41321	-5.83673	0.000183204	0.00482279	Mlh1
A_44_P470824	NM_001011930	-0.232989	9.16224	-5.83633	0.0001833	0.00482279	Trip13
A_44_P623926	A_44_P623926	0.171775	8.01595	5.83681	0.000183184	0.00482279	NA
A_44_P288231	NM_031521	0.403899	8.76056	5.83306	0.000184098	0.00484095	Ncam1
A_44_P283726	NM_001007694	0.217712	7.68587	5.83003	0.000184841	0.00485766	Ifit3
A_43_P14682	NM_022674	-0.233173	16.0686	-5.8288	0.000185143	0.00486275	H2afz
A_44_P294817	NM_001034163	-0.15161	12.8303	-5.82718	0.000185541	0.00486792	Blmh
A_44_P639552	TC608784	0.185219	8.24912	5.82712	0.000185556	0.00486792	NA
A_43_P11203	ENSRNOT00000013071	-0.144818	14.7201	-5.82561	0.000185929	0.00487488	NA
A_44_P853006	ENSRNOT00000026141	-0.153787	11.1067	-5.82447	0.000186211	0.00487941	NA
A_44_P756956	AW917455	-0.191242	7.84102	-5.82286	0.000186609	0.00488702	NA
A_44_P234344	ENSRNOT00000039580	-0.160769	8.60656	-5.82023	0.000187263	0.00490127	NA
A_44_P729882	TC612264	-0.164647	8.49824	-5.81945	0.000187456	0.00490214	NA
A_44_P593161	NM_001013151	-0.27903	8.48715	-5.81922	0.000187513	0.00490214	Gna14
A_44_P418349	AI058866	0.196213	7.87726	5.81599	0.000188322	0.00491756	Timp2
A_44_P438478	ENSRNOT00000029141	0.313102	12.0773	5.81629	0.000188247	0.00491756	NA
A_44_P235978	NM_017332	-0.218212	13.2204	-5.81488	0.0001886	0.00492197	Fasn
A_44_P503809	ENSRNOT00000020797	-0.116549	9.33551	-5.80719	0.00019054	0.00496972	NA
A_43_P17687	NM_001004424	-0.201753	9.14222	-5.80537	0.000191002	0.00497512	Tacc3
A_42_P758492	NM_019247	-0.143243	7.58575	-5.80507	0.000191079	0.00497512	Pitx3
A_44_P256199	CB547883	0.218285	8.29137	5.80577	0.0001909	0.00497512	Ppm1l
A_44_P548543	ENSRNOT00000055030	0.290129	8.93502	5.80452	0.000191218	0.00497588	NA
A_44_P699502	TC604272	-0.0967389	7.68333	-5.80313	0.000191571	0.00497612	NA
A_44_P140314	ENSRNOT00000060771	-0.136924	7.89102	-5.80297	0.000191613	0.00497612	NA
A_42_P816479	NM_022278	0.372366	10.8977	5.80275	0.00019167	0.00497612	Glrx1
A_44_P700209	TC594722	0.148205	7.83145	5.80332	0.000191523	0.00497612	NA
A_44_P668555	TC600435	-0.132333	8.61787	-5.80107	0.000192098	0.00498245	NA
A_44_P660676	TC609086	-0.202175	8.2262	-5.80093	0.000192135	0.00498245	NA
A_44_P524472	ENSRNOT00000018527	-0.24621	10.2699	-5.79834	0.000192799	0.00499678	NA
A_44_P385330	BF545883	-0.162003	9.76386	-5.79716	0.000193101	0.00500173	NA
A_44_P710780	AW143784	-0.194309	9.19245	-5.79604	0.000193391	0.00500636	NA
A_44_P437848	AI030888	0.425747	9.66146	5.79365	0.000194006	0.0050194	NA
A_44_P1011855	ENSRNOT00000031577	0.128923	11.7088	5.79084	0.000194734	0.00503534	NA
A_44_P778323	TC620333	0.183583	9.39292	5.79006	0.000194938	0.00503772	NA
A_44_P929478	TC624775	-0.190095	9.37995	-5.78695	0.000195748	0.00505364	NA
A_44_P357734	AI144722	-0.241476	7.48423	-5.78683	0.000195778	0.00505364	Map7
A_44_P276435	NM_053853	0.153717	10.1527	5.785	0.000196258	0.00506313	Nat1
A_44_P239162	XM_343159	-0.143504	9.16186	-5.78131	0.000197226	0.00508485	Dot1l
A_44_P535713	ENSRNOT00000017422	-0.186278	12.9993	-5.77986	0.000197609	0.00508485	NA
A_44_P441195	ENSRNOT00000038383	0.158956	9.15483	5.77922	0.000197778	0.00508485	NA
A_44_P461351	NM_001033852	0.295923	10.9719	5.7794	0.000197729	0.00508485	Cdw92
A_44_P301608	NM_019354	0.256657	10.575	5.77948	0.00019771	0.00508485	Ucp2
A_43_P11442	NM_012512	0.287808	15.3529	5.78059	0.000197415	0.00508485	B2m
A_44_P671449	TC602060	-0.132783	10.0612	-5.77414	0.000199122	0.00511649	NA
A_44_P914285	XM_001062172	-0.15123	14.4258	-5.7732	0.000199374	0.00512004	LOC681996
A_43_P12827	NM_053507	-0.347505	11.5775	-5.77182	0.000199742	0.00512451	Nme3
A_44_P496211	NM_057139	-0.15969	14.0599	-5.77169	0.000199776	0.00512451	Hnrnpu
A_44_P233425	NM_001011922	0.331561	9.65192	5.76932	0.000200408	0.00513781	Nedd9
A_44_P225834	AW918854	-0.301072	10.4641	-5.76708	0.000201012	0.00515034	Eya2
A_43_P12983	NM_053926	-0.220311	10.7959	-5.76558	0.000201414	0.00515772	Pip4k2a
A_43_P15572	NM_031836	0.467401	11.299	5.76313	0.000202076	0.00517172	Vegfa
A_44_P779002	TC620069	0.352701	10.0044	5.76149	0.00020252	0.00518013	NA
A_44_P868963	NM_001015034	-0.155456	7.09441	-5.75745	0.000203614	0.00520518	Tnfrsf14
A_44_P670239	NM_001013128	0.135891	8.96724	5.7561	0.000203984	0.00521166	Dusp18
A_43_P19759	ENSRNOT00000054975	0.133047	7.36752	5.75477	0.000204346	0.00521796	NA
A_42_P635228	BF549025	-0.281726	9.53635	-5.75334	0.000204739	0.00522333	Depdc1b
A_44_P210736	XR_007818	-0.125767	9.50451	-5.75282	0.00020488	0.00522333	RGD1563527
A_42_P753675	ENSRNOT00000030114	-0.148594	7.27033	-5.75233	0.000205015	0.00522333	NA
A_44_P234104	A_44_P234104	-0.291201	10.0798	-5.75231	0.000205021	0.00522333	NA
A_43_P11442	NM_012512	0.309196	15.4474	5.75034	0.000205562	0.00523415	B2m
A_44_P290591	NM_001012064	0.226043	9.12418	5.74867	0.000206024	0.00524295	Pvrl2
A_44_P879099	AW915435	-0.126397	7.41962	-5.74739	0.000206377	0.00524897	NA
A_43_P15500	NM_020301	-0.178637	7.89557	-5.74481	0.000207092	0.00526417	Adam7
A_44_P116597	NM_134455	0.281364	9.03885	5.74259	0.000207708	0.00527686	Cx3cl1
A_44_P169327	XM_001070886	0.194028	9.70696	5.74082	0.000208201	0.00528641	LOC684538
A_44_P388973	NM_012571	0.121851	10.6721	5.73706	0.000209253	0.00531012	Got1
A_44_P1017763	NM_001002831	-0.161966	11.6939	-5.73556	0.000209674	0.00531781	Rpp21
A_44_P221742	ENSRNOT00000025433	-0.191623	11.826	-5.73275	0.000210465	0.0053321	NA
A_44_P173019	NM_017348	0.343527	11.3711	5.73272	0.000210474	0.0053321	Slc6a8
A_44_P164512	NM_032612	0.332863	10.2773	5.73139	0.00021085	0.00533562	Stat1
A_44_P323754	ENSRNOT00000059981	0.171864	7.00174	5.73164	0.000210779	0.00533562	NA
A_44_P508602	NM_001012036	0.130576	12.3602	5.72881	0.000211581	0.0053511	Utp3
A_44_P262401	BC088114	-0.269346	12.1559	-5.72658	0.000212216	0.00536414	Gcsh
A_43_P19900	ENSRNOT00000011662	0.209132	9.5298	5.72594	0.000212397	0.0053657	NA
A_44_P1040503	NM_017225	0.18605	7.83183	5.72408	0.000212929	0.00537614	Pctp
A_44_P187830	ENSRNOT00000002851	-0.222207	10.5005	-5.72222	0.00021346	0.00538652	NA
A_42_P699162	NM_147177	-0.189071	14.1547	-5.72125	0.000213739	0.00539054	Ruvbl1
A_44_P252390	AW917391	-0.156323	7.72784	-5.72047	0.000213963	0.00539149	NA
A_44_P334195	NM_001007624	0.403856	11.1648	5.72028	0.000214017	0.00539149	Qars
A_44_P525392	ENSRNOT00000014832	-0.204162	12.2553	-5.71642	0.00021513	0.00541652	NA
A_44_P352973	AW916530	-0.146768	8.66437	-5.71444	0.000215704	0.00542794	RGD1307161
A_43_P11442	NM_012512	0.279873	15.6295	5.70835	0.000217475	0.00546944	B2m
A_44_P508864	CV081073	-0.210858	9.26716	-5.70636	0.00021806	0.00547875	RGD1562416
A_44_P349356	XM_219500	-0.123717	9.69729	-5.70626	0.000218089	0.00547875	Tnpo1
A_44_P1024756	XM_343196	0.164768	7.20185	5.70464	0.000218564	0.00548763	Mybpc1
A_44_P406805	NM_001009629	-0.183552	12.7902	-5.70086	0.000219679	0.00551255	Rfc3
A_44_P680622	XM_233524	-0.111793	8.22131	-5.69952	0.000220075	0.00551941	Clspn
A_44_P272404	ENSRNOT00000044299	-0.161962	9.39656	-5.69897	0.000220239	0.00552044	NA
A_44_P499287	NM_001033690	-0.211029	9.99568	-5.69544	0.000221288	0.00553993	Orc6l
A_44_P525024	NM_031735	-0.251234	11.2006	-5.69536	0.000221312	0.00553993	Stk3
A_44_P538691	NM_031772	-0.158153	10.2235	-5.6947	0.000221509	0.00553993	Polr1a
A_43_P12727	NM_032612	0.327072	10.2003	5.69509	0.000221393	0.00553993	Stat1
A_44_P183694	AB072614	0.197876	12.0685	5.69309	0.000221987	0.00554882	NA
A_42_P631122	NM_001013916	-0.134495	7.76811	-5.68766	0.000223617	0.00558161	Cd302
A_44_P467057	NM_001014188	-0.183086	10.5436	-5.68758	0.000223643	0.00558161	Isy1
A_43_P21781	NM_001013866	-0.258594	10.7892	-5.68749	0.000223671	0.00558161	RGD1309437
A_43_P12090	NM_021662	-0.163141	13.1116	-5.68612	0.000224083	0.0055888	Pold1
A_44_P442931	X53858	0.255114	9.32563	5.68181	0.000225388	0.00561823	Nkx2-1
A_44_P482543	L20996	0.145078	7.25839	5.67867	0.000226346	0.00563898	NA
A_44_P135730	XR_008260	-0.207425	11.6753	-5.67791	0.000226577	0.00563981	RGD1561594
A_44_P976680	CO568185	-0.361094	12.0354	-5.67774	0.00022663	0.00563981	LOC689399
A_44_P686016	TC613878	0.168644	7.5615	5.67642	0.000227032	0.00564358	NA
A_44_P515349	NM_013005	0.209176	7.39511	5.67679	0.000226921	0.00564358	Pik3r1
A_44_P537410	NM_139260	0.125422	8.61225	5.67474	0.000227549	0.00565332	Il3ra
A_44_P544351	NM_022534	0.231127	10.7855	5.67393	0.000227796	0.00565632	Tcn2
A_44_P761041	XM_342268	0.148736	8.536	5.66958	0.000229139	0.00568655	Trim2
A_43_P12884	NM_053646	0.203804	9.17777	5.66775	0.000229704	0.00569742	Asah2
A_44_P225566	NM_022184	-0.173729	9.65197	-5.66632	0.00023015	0.00570535	Cask
A_44_P469780	AW915217	0.299385	9.63607	5.66542	0.000230431	0.00570915	NA
A_44_P218014	NM_147177	-0.128164	10.1422	-5.66418	0.000230815	0.00571553	Ruvbl1
A_44_P408520	NM_031569	-0.10133	6.82878	-5.66267	0.000231288	0.0057241	Oprl1
A_44_P382372	XR_007808	-0.209405	11.4107	-5.6608	0.000231872	0.00572778	RGD1560892
A_44_P363494	XR_007323	-0.251717	12.9681	-5.66067	0.000231911	0.00572778	RGD1563847
A_44_P276338	ENSRNOT00000004969	-0.119647	11.5324	-5.66016	0.000232073	0.00572778	NA
A_43_P18361	ENSRNOT00000054934	0.173842	7.46314	5.66049	0.000231971	0.00572778	NA
A_44_P1054883	AY011335	0.360124	13.953	5.66054	0.000231954	0.00572778	NA
A_43_P12552	NM_031329	-0.263189	8.48312	-5.65431	0.000233915	0.00576875	Ocln
A_44_P313661	NM_001008835	0.209898	14.5898	5.65407	0.000233989	0.00576875	RT1-CE12
A_44_P302225	NM_153309	-0.163295	8.2598	-5.65263	0.000234446	0.00577685	Mina
A_44_P762133	XR_007714	0.353073	8.66579	5.65061	0.000235089	0.00578952	Epha4
A_44_P349675	NM_001013167	0.220617	10.4126	5.6495	0.00023544	0.00579499	Wasf2
A_44_P207252	ENSRNOT00000022014	-0.166622	11.1788	-5.64874	0.000235685	0.00579784	NA
A_44_P165989	NM_001014161	0.222297	15.7613	5.64768	0.000236023	0.00580299	Idh2
A_43_P18278	XM_001076183	0.160479	8.18813	5.6464	0.000236431	0.00580986	LOC500591
A_44_P139869	NM_134390	0.460759	12.7953	5.64455	0.000237023	0.00582121	Tmem176b
A_44_P166216	NM_001013059	0.173831	11.276	5.6407	0.000238264	0.00584851	Ndfip1
A_44_P372674	ENSRNOT00000021228	-0.206463	8.99414	-5.63915	0.000238764	0.00585147	NA
A_44_P204704	NM_013128	0.21439	12.5337	5.63911	0.000238775	0.00585147	Cpe
A_44_P309146	ENSRNOT00000000041	0.193981	9.10666	5.63954	0.000238638	0.00585147	NA
A_44_P283561	NM_134349	0.119484	13.6337	5.63857	0.000238952	0.00585263	Mgst1
A_44_P778380	TC598870	0.366499	10.077	5.6344	0.000240305	0.00588258	NA
A_44_P215582	NM_001009316	-0.129049	14.315	-5.6311	0.00024138	0.00590209	RGD1310660
A_44_P243599	ENSRNOT00000055588	-0.257278	8.03428	-5.63075	0.000241496	0.00590209	NA
A_44_P919148	XM_341241	0.178967	7.89839	5.63081	0.000241475	0.00590209	Mxd4
A_44_P785474	TC613296	0.168615	9.96636	5.62888	0.00024211	0.00591068	NA
A_44_P341319	BM986517	0.312069	10.5879	5.62907	0.000242047	0.00591068	Nudt4
A_44_P533028	ENSRNOT00000007519	-0.159908	8.83719	-5.6265	0.000242892	0.00591771	NA
A_42_P537881	XM_230604	-0.207725	12.6581	-5.6264	0.000242923	0.00591771	Itpa
A_44_P429453	ENSRNOT00000008981	0.168242	12.1264	5.62651	0.000242887	0.00591771	NA
A_44_P1015957	XM_574249	0.123345	11.739	5.62688	0.000242766	0.00591771	Acsf3
A_44_P1033023	NM_013063	-0.172539	14.7455	-5.62494	0.000243404	0.00592621	Parp1
A_44_P304842	ENSRNOT00000018421	-0.157277	8.14104	-5.62412	0.000243677	0.00592965	NA
A_44_P671098	TC618872	-0.259113	8.11677	-5.62038	0.000244917	0.00595661	NA
A_44_P384712	ENSRNOT00000061370	-0.152409	8.14893	-5.61723	0.000245964	0.00597319	NA
A_44_P233956	NM_173124	0.141568	8.31154	5.61713	0.000245997	0.00597319	Cyp4f5
A_44_P645309	NM_001012743	0.220877	11.0505	5.6175	0.000245874	0.00597319	Pip5k1b
A_43_P10843	ENSRNOT00000025152	0.191744	9.992	5.61475	0.000246793	0.00598606	NA
A_44_P1058158	NM_139255	0.141597	11.9315	5.61506	0.000246692	0.00598606	P76
A_44_P610417	TC582175	0.244238	9.5055	5.61155	0.000247871	0.00600896	NA
A_44_P483390	BI290095	-0.243982	9.15922	-5.61064	0.000248177	0.00601316	Acsm3
A_44_P1033541	NM_001008324	0.185214	11.6972	5.60998	0.0002484	0.00601531	Eif4b
A_44_P179806	NM_012873	-0.163382	9.06569	-5.6092	0.00024866	0.00601838	Prm2
A_44_P182221	NM_012577	0.321462	13.6272	5.60772	0.000249164	0.00602732	Gstp1
A_44_P405583	ENSRNOT00000037176	-0.115315	13.3128	-5.6053	0.000249982	0.0060408	NA
A_43_P11466	NM_012562	0.257722	15.0693	5.60489	0.000250123	0.0060408	Fuca1
A_44_P172489	NM_012820	0.260688	8.66617	5.60492	0.000250113	0.0060408	Acsl1
A_42_P527141	NM_031633	-0.14761	11.0371	-5.60367	0.000250536	0.00604752	Foxm1
A_44_P1033541	NM_001008324	0.178379	11.661	5.60312	0.000250725	0.00604885	Eif4b
A_44_P415177	ENSRNOT00000014481	-0.20473	11.9484	-5.60024	0.000251708	0.00606929	NA
A_44_P375031	XR_006964	-0.156675	8.69107	-5.59945	0.00025198	0.00606948	LOC685450
A_42_P473389	NM_001013163	-0.276644	11.3001	-5.59943	0.000251985	0.00606948	Bmyc
A_43_P12758	NM_053307	-0.162322	8.24984	-5.59843	0.00025233	0.00607086	Msra
A_42_P555725	ENSRNOT00000016601	-0.342019	10.1356	-5.598	0.000252477	0.00607086	NA
A_44_P975868	TC575730	-0.141551	8.3437	-5.5973	0.000252717	0.00607086	NA
A_44_P156922	NM_001008312	0.183674	13.4917	5.59754	0.000252636	0.00607086	Serinc3
A_43_P13545	CB547816	0.117974	7.63985	5.59757	0.000252624	0.00607086	Abcc5
A_42_P794812	NM_012888	-0.142594	8.19602	-5.59522	0.000253433	0.00608483	Tshr
A_44_P138301	ENSRNOT00000003402	-0.155733	10.6409	-5.59362	0.000253984	0.0060946	NA
A_44_P792811	TC613673	-0.128417	7.62875	-5.59326	0.000254111	0.0060946	NA
A_42_P604425	ENSRNOT00000000025	-0.164755	12.8131	-5.5913	0.000254786	0.00610755	NA
A_44_P573253	XM_344027	-0.263807	10.1054	-5.58995	0.000255257	0.0061125	RGD1308154
A_42_P652897	NM_139194	-0.232757	9.24679	-5.58993	0.000255265	0.0061125	Fas
A_44_P481381	NM_012491	-0.290675	10.4814	-5.58732	0.000256172	0.00612446	Add2
A_43_P20466	ENSRNOT00000006356	0.123805	8.13055	5.58763	0.000256063	0.00612446	NA
A_44_P193593	BP480549	0.187466	7.3566	5.58769	0.000256043	0.00612446	Vegfa
A_44_P294556	AI102812	-0.294631	8.45247	-5.58433	0.000257217	0.00614617	NA
A_43_P11306	NM_001010945	-0.170014	11.4638	-5.58367	0.00025745	0.00614847	Tmem120a
A_44_P526397	AA963084	-0.144873	10.4979	-5.5826	0.000257824	0.00615414	NA
A_44_P610294	TC613578	0.19743	11.3222	5.58211	0.000257995	0.00615497	NA
A_44_P791696	DV725758	0.236808	8.61957	5.58125	0.000258298	0.00615893	NA
A_44_P1017481	NM_021989	0.38631	16.4469	5.58071	0.000258489	0.00616021	Timp2
A_44_P476204	A_44_P476204	0.111765	6.91369	5.57943	0.000258941	0.00616447	NA
A_44_P436280	ENSRNOT00000022594	0.131459	10.2363	5.57973	0.000258833	0.00616447	NA
A_42_P458530	NM_139342	-0.216733	13.4469	-5.57777	0.000259525	0.00617511	Ripk3
A_44_P321945	NM_001013126	-0.332258	11.6491	-5.57573	0.00026025	0.00618908	Cyb5r1
A_44_P1021489	XM_215047	-0.234119	10.3819	-5.57478	0.000260586	0.00619381	Palb2
A_44_P1025310	NM_017285	-0.201135	14.7648	-5.57195	0.000261594	0.00620567	Psmb3
A_44_P730882	TC599594	-0.176624	7.69328	-5.57183	0.000261637	0.00620567	NA
A_44_P258173	XM_234901	0.125436	12.2479	5.57253	0.000261385	0.00620567	Dos
A_43_P21063	ENSRNOT00000041689	0.171838	7.15008	5.57293	0.000261244	0.00620567	NA
A_44_P156247	NM_057195	-0.108138	8.97015	-5.57123	0.000261849	0.00620743	Smu1
A_42_P762618	NM_053425	-0.190517	13.3937	-5.56954	0.000262456	0.00621854	Ccs
A_44_P667364	ENSRNOT00000039319	-0.181249	11.3217	-5.56744	0.000263208	0.00623308	NA
A_44_P250368	DY316560	-0.262836	10.3825	-5.56482	0.00026415	0.0062521	Tk1
A_44_P288231	NM_031521	0.336343	8.60486	5.56395	0.000264465	0.00625628	Ncam1
A_44_P283703	ENSRNOT00000010541	-0.109412	7.28613	-5.56338	0.000264669	0.00625782	NA
A_44_P415193	NM_001033703	-0.195747	9.85987	-5.56214	0.00026512	0.00626246	Apobec3f
A_44_P450758	NM_022250	-0.115227	8.98151	-5.56207	0.000265144	0.00626246	Qtrt1
A_44_P437896	NM_012513	0.115416	7.08845	5.56142	0.000265378	0.00626471	Bdnf
A_42_P772136	XM_001074804	-0.240159	9.06341	-5.55831	0.000266507	0.00628805	Fam60a
A_44_P915891	TC611772	-0.147875	8.73675	-5.55711	0.000266946	0.00629511	NA
A_44_P311647	XM_573810	0.308705	14.3601	5.55622	0.00026727	0.00629945	Dpysl2
A_44_P1014818	XM_213712	-0.169069	10.1827	-5.55014	0.000269497	0.00634533	Pms2
A_44_P654687	TC621365	-0.200512	7.08982	-5.55014	0.000269498	0.00634533	NA
A_44_P355620	BF549650	0.264627	12.0049	5.54881	0.00026999	0.00635359	NA
A_44_P288231	NM_031521	0.33807	8.70702	5.54674	0.000270754	0.00636824	Ncam1
A_44_P578390	DV729235	-0.143734	9.37093	-5.54399	0.000271776	0.00638893	NA
A_44_P442867	NM_053739	-0.10706	13.1286	-5.54306	0.000272122	0.00639372	Becn1
A_42_P643574	ENSRNOT00000018809	-0.191567	9.53861	-5.54188	0.000272561	0.00640071	NA
A_44_P116846	XM_341384	-0.113688	8.46517	-5.54117	0.000272824	0.00640354	LOC361098
A_44_P223045	BQ200849	-0.169861	9.32054	-5.53844	0.000273844	0.00642414	Cmbl
A_42_P545721	ENSRNOT00000042614	-0.216514	10.6142	-5.5372	0.000274309	0.00643169	NA
A_44_P960487	DV729077	0.147217	8.07311	5.53112	0.000276602	0.00648208	NA
A_44_P419822	NM_001012470	0.477864	11.0049	5.53024	0.000276937	0.00648318	Pqcp
A_44_P105448	ENSRNOT00000025677	0.242686	10.8154	5.53041	0.000276873	0.00648318	NA
A_44_P519345	CF110294	-0.199886	10.2678	-5.52632	0.000278426	0.00651465	NA
A_44_P558048	NM_001033897	-0.139296	10.1297	-5.52556	0.000278716	0.00651805	Noc2l
A_44_P430581	ENSRNOT00000027721	-0.166617	12.3778	-5.52429	0.000279203	0.00652604	NA
A_43_P11442	NM_012512	0.273065	15.5366	5.52163	0.000280223	0.00654308	B2m
A_44_P867745	NM_001009972	0.134378	7.50743	5.52186	0.000280135	0.00654308	Ggnbp1
A_44_P259644	NM_001017474	0.219642	10.1036	5.52045	0.000280677	0.00655029	LOC497934
A_44_P311126	NM_053021	0.209161	11.5463	5.51943	0.000281069	0.00655604	Clu
A_44_P288260	XM_574333	0.197909	11.9521	5.51833	0.000281493	0.00656253	RGD1562376
A_44_P897537	NM_001025735	-0.134884	12.7961	-5.5174	0.000281853	0.00656753	Tcea1
A_43_P16496	AI136738	-0.108933	11.602	-5.51548	0.000282597	0.00657981	Txndc4
A_44_P657280	XM_001075665	-0.111115	7.40871	-5.51528	0.000282672	0.00657981	RGD1306153
A_44_P1049289	XM_213610	-0.171306	11.902	-5.51244	0.000283776	0.00660208	Ptplb
A_44_P947670	TC605478	-0.157825	10.1337	-5.50685	0.000285964	0.00664954	NA
A_44_P628530	TC640892	0.176592	7.92807	5.50495	0.00028671	0.00666346	NA
A_44_P171285	NM_001024250	-0.263235	11.0416	-5.50399	0.000287085	0.00666873	Bop1
A_44_P1033541	NM_001008324	0.177234	11.6646	5.50218	0.000287802	0.00668194	Eif4b
A_44_P687814	TC586436	0.128758	7.05092	5.49972	0.000288777	0.00670111	NA
A_44_P1048315	NM_001014005	0.206172	11.6174	5.49689	0.0002899	0.00672371	Tcta
A_43_P21003	NM_001033892	-0.192103	9.31358	-5.49499	0.00029066	0.00673786	Cpsf3l
A_44_P222487	ENSRNOT00000023286	-0.154453	8.3032	-5.49417	0.000290985	0.00674193	NA
A_44_P761309	NM_001014184	0.14999	11.9011	5.49021	0.000292573	0.00677523	Lpin3
A_44_P554795	NM_031152	0.228302	13.1054	5.48666	0.000294007	0.00680495	Rab11a
A_44_P367499	NM_053776	-0.132731	12.3346	-5.48603	0.00029426	0.00680729	Dnajc2
A_44_P288231	NM_031521	0.370286	8.86782	5.48525	0.000294576	0.0068076	Ncam1
A_44_P349320	ENSRNOT00000020247	0.37579	10.5301	5.48555	0.000294458	0.0068076	NA
A_44_P292437	NM_153309	-0.157638	10.3535	-5.48443	0.000294908	0.00681178	Mina
A_44_P378799	NM_013104	-0.15312	7.53963	-5.48351	0.000295284	0.00681698	Igfbp6
A_44_P1040584	ENSRNOT00000009483	-0.223052	12.6347	-5.48158	0.000296068	0.00682855	NA
A_44_P805242	AW917651	-0.421535	12.5234	-5.48138	0.000296148	0.00682855	Rdh10
A_43_P16774	NM_001006995	-0.308547	13.5979	-5.48116	0.00029624	0.00682855	Acat2
A_42_P589418	NM_012931	0.212576	10.2763	5.47986	0.000296772	0.0068373	Bcar1
A_44_P196291	NM_017068	0.300336	12.1919	5.4774	0.000297777	0.00685695	Lamp2
A_44_P276829	NM_001012176	-0.127393	7.86361	-5.476	0.00029835	0.00686312	Rsph1
A_44_P853449	TC623597	0.224254	8.18721	5.47624	0.000298255	0.00686312	NA
A_43_P16591	AY724483	-0.140499	10.5977	-5.47424	0.000299075	0.00687145	Oxct1
A_44_P187476	ENSRNOT00000021837	-0.183	9.2104	-5.4742	0.000299092	0.00687145	NA
A_44_P246381	ENSRNOT00000002574	-0.129138	10.5602	-5.47364	0.000299323	0.00687145	NA
A_44_P686021	TC613701	0.1376	8.11279	5.47393	0.000299204	0.00687145	NA
A_44_P174970	AI172318	-0.111302	7.63795	-5.47166	0.000300142	0.00688675	Phf20l1
A_44_P159430	CK366954	0.110975	7.02173	5.46961	0.000300988	0.00690263	Calml4
A_44_P130992	ENSRNOT00000019169	-0.131299	7.17307	-5.46513	0.000302854	0.00694189	NA
A_44_P187595	ENSRNOT00000020755	0.128657	9.49994	5.46429	0.000303204	0.00694637	NA
A_44_P146821	NM_024137	0.13082	9.96461	5.46285	0.000303809	0.00695671	Hivep2
A_44_P1037771	ENSRNOT00000021937	-0.147462	11.5269	-5.46127	0.000304468	0.00696211	NA
A_44_P592538	DN934259	0.155857	9.14855	5.45934	0.000305283	0.00696211	NA
A_43_P11707	NM_013090	0.116657	7.22731	5.45953	0.000305201	0.00696211	Vamp1
A_44_P299887	ENSRNOT00000018853	0.1396	7.8425	5.45956	0.000305189	0.00696211	NA
A_44_P845432	A_44_P845432	0.23524	8.72468	5.45975	0.000305111	0.00696211	NA
A_44_P173414	ENSRNOT00000004505	0.127759	7.24651	5.46002	0.000304993	0.00696211	NA
A_44_P289951	AW914233	0.147039	10.4177	5.46015	0.000304941	0.00696211	Tmsb4x
A_44_P236350	ENSRNOT00000015065	0.116306	7.35684	5.46068	0.000304717	0.00696211	NA
A_44_P132614	NM_031148	-0.258578	12.7638	-5.45731	0.000306136	0.00697804	Slc20a1
A_44_P123333	NM_013124	0.186575	8.35337	5.45524	0.000307014	0.00699452	Pparg
A_44_P464812	ENSRNOT00000041689	0.171193	7.17882	5.45405	0.000307517	0.00700243	NA
A_44_P404219	ENSRNOT00000016100	-0.156469	11.534	-5.45352	0.000307745	0.00700408	NA
A_44_P306096	XM_001074165	-0.194961	12.8963	-5.45065	0.000308966	0.00702489	Srp9
A_44_P914723	ENSRNOT00000005939	0.147868	12.3259	5.45063	0.000308972	0.00702489	NA
A_42_P606073	NM_012891	0.16586	11.617	5.44993	0.000309272	0.00702818	Acadvl
A_44_P523372	NM_001011922	0.190538	9.01211	5.44786	0.000310157	0.00704473	Nedd9
A_44_P415518	NM_022232	-0.251866	11.6981	-5.44664	0.000310681	0.00705095	Dnajc3
A_42_P624333	NM_134407	0.167943	10.6567	5.44649	0.000310744	0.00705095	Akr7a2
A_44_P1005031	NM_001012222	-0.120433	11.58	-5.44594	0.000310979	0.00705272	Fbxo7
A_44_P456191	AW144796	-0.16833	12.1952	-5.44434	0.000311671	0.0070542	Xpo1
A_44_P808845	TC630658	0.319788	9.28764	5.44442	0.000311633	0.0070542	NA
A_44_P307978	NM_053698	0.319697	9.31288	5.44473	0.000311499	0.0070542	Cited2
A_44_P112852	NM_001014211	0.109719	7.06871	5.44474	0.000311496	0.0070542	Gcom1
A_42_P838051	ENSRNOT00000009516	0.179776	10.1421	5.44239	0.000312512	0.00706612	NA
A_44_P1004790	ENSRNOT00000022466	0.12936	6.96288	5.44268	0.000312385	0.00706612	NA
A_44_P1049242	ENSRNOT00000051254	-0.181571	11.1705	-5.43516	0.000315647	0.00713344	NA
A_44_P136841	AI014169	0.148163	7.55495	5.43425	0.000316044	0.00713883	Txnip
A_44_P867355	ENSRNOT00000027998	0.216134	12.4542	5.43364	0.000316312	0.0071413	NA
A_44_P457869	BF414018	-0.169585	7.39278	-5.43311	0.000316545	0.00714297	Tmem97
A_44_P563985	TC625542	-0.292066	10.9767	-5.43153	0.000317238	0.00715501	NA
A_42_P636232	NM_001004215	-0.227524	12.5439	-5.43016	0.000317838	0.00716496	Ppic
A_43_P12841	NM_053535	-0.364933	11.9605	-5.4286	0.000318528	0.00716988	Enpp1
A_44_P284110	ENSRNOT00000008508	-0.163971	10.1131	-5.42858	0.000318534	0.00716988	NA
[truncated: 43,017 more rows]
