# Supplementary material for: Genome-wide analysis of Pax8 binding provides new insights into thyroid functions
Source: BMC Genomics. 2012 Apr 24;13:147. doi: 10.1186/1471-2164-13-147 (PMC3403905; doi:10.1186/1471-2164-13-147)
Supplement: Additional file 6 — FatiScan gene set enrichment analysis. Excel file containing Gene Ontology (GO) terms commonly overrepresented in both expression array comparisons (datasheet “Common GO terms") and their adjusted p-values. This file also contains datasheets showing GO terms statistically significant for each individual comparison (WT or SCR sign GO biol. process). [file 1471-2164-13-147-S6.xlsx]

## Sheet: COMMON GO TERMS
GO TERM	WT vs PAX8_adj_pvalue	PAX8 vs SCR_adj_pvalue
translation (GO:0006412)	7.09513e-12	1.90733e-09
response to external stimulus (GO:0009605)	2.20006e-05	2.02279e-07
response to wounding (GO:0009611)	2.20006e-05	6.86623e-05
cellular component movement (GO:0006928)	0.0049676	6.86623e-05
response to hormone stimulus (GO:0009725)	0.0285712	0.000123868
immune response (GO:0006955)	9.08252e-11	0.000142056
cell adhesion (GO:0007155)	0.00800137	0.000695378
response to steroid hormone stimulus (GO:0048545)	0.00239065	0.00198966
antigen processing and presentation of peptide antigen via MHC class I (GO:0002474)	4.39732e-05	0.0020756
antigen processing and presentation (GO:0019882)	1.99719e-05	0.00312521
cell migration (GO:0016477)	0.00315592	0.0036452
response to organic cyclic substance (GO:0014070)	0.00993173	0.0052557
behavior (GO:0007610)	0.00241043	0.00562988
organ morphogenesis (GO:0009887)	0.0446525	0.00615008
blood vessel morphogenesis (GO:0048514)	0.0443918	0.00813805
defense response (GO:0006952)	2.20006e-05	0.00821585
wound healing (GO:0042060)	0.0446525	0.00830637
skeletal system development (GO:0001501)	0.00181411	0.00890152
response to cytokine stimulus (GO:0034097)	0.00321306	0.00890152
response to drug (GO:0042493)	0.00586042	0.00890152
regulation of signal transduction (GO:0009966)	0.0340356	0.00890152
antigen processing and presentation of peptide antigen (GO:0048002)	0.000251117	0.0143056
female pregnancy (GO:0007565)	0.000459211	0.0148634
inflammatory response (GO:0006954)	0.000521505	0.0175155
blood vessel development (GO:0001568)	0.013637	0.0175155
vasculature development (GO:0001944)	0.013637	0.0175155
regulation of cellular component movement (GO:0051270)	0.0110421	0.0204797
cell motility (GO:0048870)	0.0199209	0.0204797
secretion (GO:0046903)	0.0168678	0.0222016
bone development (GO:0060348)	0.0108948	0.0249339
ion transport (GO:0006811)	0.00569848	0.0251382
locomotory behavior (GO:0007626)	0.00595608	0.0251382
response to estrogen stimulus (GO:0043627)	0.0446525	0.0251382
tissue remodeling (GO:0048771)	0.0194913	0.0264677
cell proliferation (GO:0008283)	0.00902686	0.0264896
innate immune response (GO:0045087)	0.030697	0.0264896
cell-cell adhesion (GO:0016337)	0.0446525	0.0264896
regulation of cell proliferation (GO:0042127)	0.00771501	0.0268021
regulation of cell migration (GO:0030334)	0.0102587	0.0278495
chemotaxis (GO:0006935)	0.00586042	0.0302241
ossification (GO:0001503)	0.0317307	0.0343213
platelet-derived growth factor receptor signaling pathway (GO:0048008)	0.0443918	0.0357017
acute inflammatory response (GO:0002526)	0.0446525	0.0357286
leukocyte mediated immunity (GO:0002443)	0.0205899	0.0363806
peptide transport (GO:0015833)	0.0101283	0.0385312
peptidyl-amino acid modification (GO:0018193)	0.036594	0.0385312
neuron development (GO:0048666)	0.0479389	0.0393678
tube development (GO:0035295)	0.0368683	0.047137
regulation of locomotion (GO:0040012)	0.0446525	0.047137
lymph node development (GO:0048535)	0.0113747	0.048865

## Sheet: WT sign GO biol. process
	adj_pvalue	#term	term_size	term_size_in_genome	list1_positives	list1_negatives	list1_percentage	list2_positives	list2_negatives	list2_percentage	list1_positive_ids	list2_positive_ids	odds_ratio_log	pvalue
translation (GO:0006412)	7.09513e-12	GO:0006412	486	966	66	7539	0.87	420	18518	2.22	Ebf1,BX883046,Nr4a2,Yy1,Gata3,BX883042,Igfbp5,Eef1a2,Tbl1x,Eif3s10,Eif5,Mif4gd,BX883048,Hdac5,Elk1,Arid2,Eftud1,Ndfip2,BX883045,Gata2,Fmr1,Eif4ebp2,Srp14,RGD1564300,Rel,Eprs,Abcf1,Eif2ak1,App,Rps29,RGD1560994,Igf1,Gspt1,Eif2c3,mrpl24,Eif2b4,Nars,Wars,Mtif2,RGD1562963,Rpl3l,Ptrh1,Fnbp1,Ggnbp1,Acox1,Elf5,Qars,Rhoa,Tsc1,RGD1566002,RGD1564400,Piwil2,Iars,LOC685245,Sp1,Eif1a,Rpl13,Pdcd11,Alkbh5,Eif5b,…	BX883046,BX883042,BX883048,Arid2,Fmr1,Eif4ebp2,Abcf1,Gspt1,Rhoa,Iars,Rpl13,Secisbp2,Rars,Uba52,ENSRNOT00000035785,Ireb2,Gabpa,ENSRNOT00000052001,Ybx2,Rpl35,Eef1a1,RGD1566078,Rps15a,mrpl9,Chchd2,Rpl36a,ENSRNOT00000051114,Etf1,Eif4a2,RGD1359460,Rpl13a,Eif2s2,Prkaa1,Rpl23,RGD1561102,Eef1d,Tex15,RGD1309784,LOC690139,A_44_P382002,Eif2b2,LOC364713,Rps21,Ncoa5,Pars2,Eif3s6ip,Basp1,BX883047,Rps18,Lars,Mr…	-0.951946	2.94893e-15
immune response (GO:0006955)	9.08252e-11	GO:0006955	298	560	67	2137	3.04	231	24108	0.95	Ccl2,Ccl7,Oas1b,Ccl5,Cxcl11,Irf7,Oasl2,Cxcl10,Cfb,Gbp4,Gbp2,Cxcl1,Il1rn,Oas1i,Sp110,Irgm,Ltb,Hpx,Lyst,Lat,ENSRNOT00000030517,Ebf1,BX883046,RT1-T24-1,Cx3cl1,Vegfa,Il7,Tgfb2,Rora,Maf,Tnfrsf1b,Ptms,Nr4a2,Faslg,Il1rl1,Zc3hav1,Elf1,RT1-CE16,Yy1,Runx1,B2m,RT1-A2,Samhd1,RT1-CE3,RT1-Cl,RT1-CE5,RT1-CE4,Tnfaip1,RT1-CE2,Il1r1,Bcl6,Tlr6,Gata3,RT1-CE1,C4bpb,RT1-M6-2,Fcgrt,BX883042,Tlr4,Cplx2,Cxcl14,Nfkb2,Tap1…	BX883046,Ptms,B2m,RT1-CE5,RT1-CE4,Tnfaip1,Bcl6,BX883042,RT1-A3,Psen2,RT1-CE12,Nbn,Zap70,BX883048,Elk1,Il15,RT1-CE7,BX883045,Gata2,Irf1,Dbnl,Irak3,Bcl2,Ripk2,Sqstm1,Cd14,Cebpg,Cfd,Foxq1,Rel,Tap2,Il12rb2,Tbkbp1,Masp2,Lif,Psen1,Mll5,RT1-CE10,Bcl10,Elf5,Arnt,Spon2,Ctnnbl1,Ppp3cb,Ndfip1,Ncr3,Hmox1,Cd59,A2m,Tnfrsf1a,BC070942,ENSRNOT00000012936,Polm,Lig4,Il1rap,Bmpr1a,Sp1,Scye1,Dclre1c,Kynu,RT1-N3,Bcar1…	1.18542	3.77495e-14
response to other organism (GO:0051707)	3.59304e-06	GO:0051707	135	225	7	38	15.56	128	26370	0.48	Mx2,Ccl2,Mx1,Ifnb1,Oas1b,Ccl5,Irf7	Adm,Fos,Wasl,Jun,BX883046,Faslg,Pdlim3,Zc3hav1,Yy1,B2m,Samhd1,Comt,Tlr6,Gata3,Tlr4,Nfkb2,Sparc,Unc13d,Isg20,Cebpe,Il15,Xpr1,Gata2,Irak3,Bcl2,Abcc5,Ripk2,Irf3,Cd14,RGD1565584,Rel,Tap2,Igf1,Il12rb2,Aldoa,Bcl10,A_44_P852185,Elf5,Tnfrsf1a,Adam17,Sp1,Scye1,Bak1,Hspd1,Malt1,Mgst1,Tgfb1,Defb50,Ncf1,Hsf1,Rps6kb1,Myd88,Cd209b,Bpi,Hist1h2bl,Nfkbia,Il6ra,ENSRNOT00000028779,Il1b,Ccr4,Hoxa5,U68562,Bnip3,RGD15…	3.63628	2.90714e-09
response to virus (GO:0009615)	3.59304e-06	GO:0009615	34	41	5	40	11.11	29	26469	0.11	Mx2,Mx1,Ifnb1,Oas1b,Irf7	BX883046,Zc3hav1,Yy1,Samhd1,Gata3,Unc13d,Isg20,Il15,Xpr1,Gata2,Bcl2,RGD1565584,Sp1,Scye1,Myd88,Hoxa5,Bnip3,Usf1,Becn1,Tlr3,Tnf,Xpo1,RGD1310358,AY387062,Ets1,Klf4,Card9,Nfic,Brca1	4.73699	2.98673e-09
response to biotic stimulus (GO:0009607)	1.59067e-05	GO:0009607	178	289	7	38	15.56	171	26327	0.65	Mx2,Ccl2,Mx1,Ifnb1,Oas1b,Ccl5,Irf7	Adm,Ddit3,Fos,Wasl,Jun,BX883046,Nfe2l2,Faslg,Pdlim3,Ifitm3,Zc3hav1,Yy1,B2m,ENSRNOT00000037316,Samhd1,Ifitm7,Comt,Ccnd1,Casp12,Tlr6,Gata3,Tlr4,Creb3l3,Nfkb2,Sparc,Unc13d,Isg20,Cebpe,Il15,Xpr1,BX883045,Gata2,Irak3,Bcl2,Abcc5,Ripk2,Irf3,Cd14,RGD1565584,Rel,LOC291871,Tap2,Igf1,Il12rb2,Ero1l,LOC363224,Aldoa,Bcl10,LOC302786,A_44_P852185,Elf5,Tnfrsf1a,ENSRNOT00000026920,Adam17,Sp1,Scye1,Bak1,ENSRNOT0000…	3.34501	1.98337e-08
antigen processing and presentation (GO:0019882)	1.99719e-05	GO:0019882	63	93	21	2183	0.95	42	24297	0.17	BX883046,RT1-T24-1,Ap3d1,Nr4a2,RT1-CE16,Yy1,B2m,RT1-A2,RT1-CE3,RT1-Cl,RT1-CE5,RT1-CE4,RT1-CE2,Gata3,RT1-CE1,RT1-M6-2,Fcgrt,BX883042,Tapbp,Tap1,Icam1	BX883046,B2m,RT1-CE5,RT1-CE4,BX883042,RT1-A3,RT1-CE12,BX883048,Elk1,RT1-CE7,Gata2,Rel,Tap2,RT1-CE10,BC070942,Sp1,RT1-N3,RT1-N1,Traf6,BX883049,Hfe,Rela,RT1-M5,Unc93b1,Psmb9,BX883052,Ifi30,Mill1,Psmb8,BX883043,Sox10,Calr,Ets1,Foxi1,Nfic,Brca1,Pdx1,Hla-dma,Cd74,RT1-Db1,RT1-Ba,RT1-Bb	1.71651	1.66018e-08
defense response (GO:0006952)	2.20006e-05	GO:0006952	272	547	51	2153	2.31	221	24118	0.91	Ccl2,Ifnb1,Ifi47,Nppb,Ccl7,Ccl5,Cxcl10,Cfb,Cxcl1,Il1rn,Sp110,Irgm,Hif1a,Hpx,Lyst,Lat,Lsp1,Anxa1,BX883046,Pfkfb2,Cx3cl1,Jak2,Maf,Tnfrsf1b,Casp4,Nr4a2,Il1rl1,Pycard,Zc3hav1,RT1-CE16,Yy1,Pparg,Samhd1,RT1-Cl,RT1-CE5,RT1-CE2,Il1r1,Mefv,Bcl6,Tlr6,Gata3,C4bpb,BX883042,Tapbp,Fgg,Tlr4,RGD1560011,Tap1,Trpv1,Unc13d,Tf	BX883046,Pycard,RT1-CE5,Bcl6,BX883042,RGD1560011,Cck,RT1-A3,Elk1,Acvr1,Cebpe,Zfp36,Il15,Arl5b,BX883045,Gata2,Gabra5,Irf1,Irak3,Bcl2,Cd44,Ripk2,Atrn,Cd14,Cebpg,Cfd,Fn1,Foxq1,Rel,Stat3,Tbkbp1,Masp2,RT1-CE10,Bcl10,Elf5,Ahsg,ENSRNOT00000029591,Casp6,Ndfip1,Ncr3,Hmox1,Plaa,Coasy,Cd59,Trit1,A2m,Tnfrsf1a,Smad1,Il1rap,Sp1,Scye1,Mlf2,Zfx,Kynu,Hspd1,Masp1,Hrh4,Cnr2,B4galt1,Malt1,Vdac3,Rab27a,Tgfb1,RGD15599…	0.949759	4.71814e-08
response to external stimulus (GO:0009605)	2.20006e-05	GO:0009605	507	915	79	2125	3.58	428	23911	1.76	Ccl2,Nppb,Ccl7,Ccl5,Cxcl10,Cfb,Abca1,Adm,Cxcl1,Il1rn,Scnn1g,Ddit3,Stat1,Slit2,Fos,Ghr,Egfl6,Il24,Hif1a,Cd38,Lat,Lsp1,Klf6,Jun,Cdkn2b,Anxa1,Srebf1,Serpinf2,Ebf1,BX883046,Cx3cl1,Tgfb3,Jak2,Tgfb2,M16433,Txnip,Rora,Maf,Tnfrsf1b,Casp4,Nfe2l2,Abhd2,Cyr61,Ptch1,Tpm3,Nr4a2,Lamc1,Eno3,Pycard,Entpd2,Cst3,RT1-CE16,Yy1,Runx1,Stx3,Pparg,Acsl1,Junb,RT1-Cl,RT1-CE5,RT1-CE2,Ccnd1,Anxa2,Mefv,Dcbld2,Bcl6,Gata3,C4bp…	Srebf1,BX883046,Ptch1,Tpm3,Pycard,Acsl1,RT1-CE5,Ccnd1,Bcl6,BX883042,RGD1560011,Cck,RT1-A3,Gas6,Gna13,Ctsb,Gabarap,Elk1,Fosl1,Acvr1,Ndel1,Zfp36,Il15,Map2k1,Egf,Timp1,Zfp354a,Mkks,BX883045,Adipor2,Gata2,Irf1,Bcl2,Cd44,Foxa2,Atrn,RGD1310311,Cd14,Cfd,Fn1,X76129,Foxq1,Ngfr,Rel,Ptk2,Eif2ak1,Insr,Myc,Efemp2,ENSRNOT00000016167,Tpm1,Igf1,Alad,Apoa5,Stat3,Map3k1,Fpr1,Masp2,Star,Clu,Apoe,Psen1,Bdkrb2,Mll5,P…	0.730891	5.37721e-08
response to wounding (GO:0009611)	2.20006e-05	GO:0009611	316	547	56	2148	2.54	260	24079	1.07	Ccl2,Nppb,Ccl7,Ccl5,Cxcl10,Cfb,Adm,Cxcl1,Il1rn,Scnn1g,Egfl6,Il24,Hif1a,Lat,Klf6,Anxa1,Serpinf2,Ebf1,BX883046,Cx3cl1,Tgfb3,Jak2,Tgfb2,M16433,Maf,Tnfrsf1b,Casp4,Nfe2l2,Abhd2,Nr4a2,Eno3,Pycard,Entpd2,Cst3,RT1-CE16,Yy1,Stx3,Pparg,RT1-Cl,RT1-CE5,RT1-CE2,Anxa2,Mefv,Dcbld2,Bcl6,Gata3,C4bpb,BX883042,Fgg,Tlr4,Mustn1,RGD1560011,Trpv1,Sparc,Unc13d,Tf	BX883046,Pycard,RT1-CE5,Bcl6,BX883042,RGD1560011,RT1-A3,Gas6,Gna13,Ctsb,Elk1,Acvr1,Ndel1,Zfp36,Il15,Map2k1,Egf,Timp1,BX883045,Gata2,Irf1,Bcl2,Cd44,Foxa2,Atrn,Cd14,Cfd,Fn1,X76129,Foxq1,Ngfr,Rel,Efemp2,Tpm1,Igf1,Apoa5,Stat3,Map3k1,Masp2,Clu,Apoe,Bdkrb2,Pdgfra,RT1-CE10,Tfpi,Cntf,Elf5,Itga5,Arnt,Ahsg,Gatm,Fgb,Casp6,Trim25,Ndfip1,Hmox1,Plaa,Cd59,Vkorc1,Axl,A2m,Tnfrsf1a,Smad1,Hbegf,Pgcp,Mtpn,Adam17,Sp1…	0.881473	5.48643e-08
antigen processing and presentation of peptide antigen via MHC class I (GO:0002474)	4.39732e-05	GO:0002474	33	20	14	2190	0.64	19	24320	0.08	BX883046,RT1-CE16,Yy1,B2m,RT1-A2,RT1-CE3,RT1-Cl,RT1-CE5,RT1-CE4,RT1-CE2,Gata3,RT1-CE1,BX883042,Tapbp	BX883046,B2m,RT1-CE5,RT1-CE4,BX883042,RT1-A3,RT1-CE12,BX883048,RT1-CE7,Gata2,BC070942,Hfe,Sox10,Calr,Ets1,Foxi1,Nfic,Brca1,Pdx1	2.10202	1.27935e-07
antigen processing and presentation of peptide antigen (GO:0048002)	0.000251117	GO:0048002	48	34	16	2188	0.73	32	24307	0.13	BX883046,Nr4a2,RT1-CE16,Yy1,B2m,RT1-A2,RT1-CE3,RT1-Cl,RT1-CE5,RT1-CE4,RT1-CE2,Gata3,RT1-CE1,BX883042,Tapbp,Tap1	BX883046,B2m,RT1-CE5,RT1-CE4,BX883042,RT1-A3,RT1-CE12,BX883048,RT1-CE7,Gata2,Rel,Tap2,BC070942,Sp1,Traf6,Hfe,Rela,Unc93b1,BX883052,Ifi30,BX883043,Sox10,Calr,Ets1,Foxi1,Nfic,Brca1,Pdx1,Hla-dma,RT1-Db1,RT1-Ba,RT1-Bb	1.71463	8.34968e-07
female pregnancy (GO:0007565)	0.000459211	GO:0007565	68	83	19	2185	0.86	49	24290	0.2	ENSRNOT00000013630,Adm,Il1rn,Fos,Cd38,Cald1,Gnrh1,Tgfb3,Tgfb2,Nr4a2,Cst3,Grn,Yy1,Junb,Comt,Tgfbr1,Gata3,Cited2,Sts	Tgfbr1,Fosl1,Adipor2,Gata2,Ramp2,Igf1,Lif,Elf5,Arnt,BC070942,Sp1,Men1,Klf9,Tgfb1,Pcsk5,Pgf,Hsf1,BX883047,Bsg,Fkbp4,Hfe,Usf1,Ihh,ENSRNOT00000030609,Pax2,Plec1,Vdr,Tgfbr2,Ucn,Rxra,Il11ra1,Sox10,Ptgs2,Ets1,Sod1,Stat5b,Lipe,Pla2g4a,Nfic,L26525,Epor,Muc1,Stat5a,E2f1,Brca1,Pdx1,Ddr1,Hsd11b2,Hsd17b7	1.46107	1.71775e-06
regulation of apoptosis (GO:0042981)	0.000511897	GO:0042981	454	633	179	7426	2.35	275	18663	1.45	Ccl2,Ifnb1,Adm,Map2k7,Il1rn,Ddit3,Stat1,LOC363265,Ghr,Hif1a,Lyst,Gnrh1,Jun,Anxa1,Ebf1,Igfbp3,BX883046,Tgfb3,Nr4a1,Vegfa,Il7,Pik3r1,Jak2,Btg1,Tgfb2,Txnip,Cdh1,Casp4,Nr4a2,Faslg,Pycard,Cdk5r1,Yy1,Atf5,Runx1,B2m,Prnp,Inha,Cstb,Tgfbr1,Igf2r,Epha7,Casp12,Rtkn,Bcl6,Zbtb16,Gata3,Tbx3,Apc,Lhx3,Cited2,Ercc5,Tlr4,Pten,RGD1560011,Eef1a2,Unc13d,Ppid,Atp7a,Zc3h8,Phlda1,Cck,Tead1,Birc3,Plekhf1,Psen2,LOC295142,…	BX883046,Pycard,Tgfbr1,Apc,RGD1560011,Pdcd6ip,Fn1,Tert,Adam9,Ptk2,Gspt1,Taf9,Map3k1,Faf1,Bdkrb2,Atm,Rhoa,Fem1b,Cycs,Son,Dnajb9,Ctnnbl1,Ddx20,Smad1,Polb,Lig4,Mkl1,Hspd1,Tradd,Bcl2l2,B4galt1,Fnta,Rab27a,Sod2,Bax,Ptma,Tgfb1,Kcnma1,LOC502627,Bre,ENSRNOT00000014471,Casp2,Cfdp1,Tp53,Bid,Traf6,Creb1,Rrm2b,RGD1559610,Inpp5d,Api5,Apip,Mapk8,Dyrk2,Pafah2,Il6ra,Rara,Nf1,RGD1561890,Stambp,Asns,Il1b,Dapk3,Ei2…	0.49217	7.57815e-07
regulation of programmed cell death (GO:0043067)	0.000511897	GO:0043067	458	642	180	7425	2.37	278	18660	1.47	Ccl2,Ifnb1,Adm,Map2k7,Il1rn,Ddit3,Stat1,LOC363265,Ghr,Hif1a,Lyst,Gnrh1,Jun,Anxa1,Ebf1,Igfbp3,BX883046,Tgfb3,Nr4a1,Vegfa,Il7,Pik3r1,Jak2,Btg1,Tgfb2,Txnip,Cdh1,Casp4,Nr4a2,Faslg,Pycard,Cst3,Cdk5r1,Yy1,Atf5,Runx1,B2m,Prnp,Inha,Cstb,Tgfbr1,Igf2r,Epha7,Casp12,Rtkn,Bcl6,Zbtb16,Gata3,Tbx3,Apc,Lhx3,Cited2,Ercc5,Tlr4,Pten,RGD1560011,Eef1a2,Unc13d,Ppid,Atp7a,Zc3h8,Phlda1,Cck,Tead1,Birc3,Plekhf1,Psen2,LOC29…	BX883046,Pycard,Tgfbr1,Apc,RGD1560011,Pdcd6ip,Fn1,Tert,Adam9,Ptk2,Gspt1,Taf9,Map3k1,Faf1,Bdkrb2,Atm,Rhoa,Fem1b,Cycs,Son,Dnajb9,Ctnnbl1,Ddx20,Smad1,Polb,Lig4,Mkl1,Hspd1,Tradd,Bcl2l2,B4galt1,Fnta,Rab27a,Sod2,Bax,Ptma,Tgfb1,Kcnma1,LOC502627,Bre,ENSRNOT00000014471,Casp2,Cfdp1,Tp53,Bid,Traf6,Creb1,Rrm2b,RGD1559610,Inpp5d,Api5,Apip,Mapk8,Dyrk2,Pafah2,Il6ra,Rara,Nf1,RGD1561890,Stambp,Asns,Il1b,Dapk3,Ei2…	0.486865	8.51034e-07
inflammatory response (GO:0006954)	0.000521505	GO:0006954	181	296	35	2169	1.59	146	24193	0.6	Ccl2,Nppb,Ccl7,Ccl5,Cxcl10,Cfb,Cxcl1,Il1rn,Hif1a,Lat,Anxa1,BX883046,Cx3cl1,Jak2,Maf,Tnfrsf1b,Casp4,Pycard,RT1-CE16,Yy1,Pparg,RT1-Cl,RT1-CE5,RT1-CE2,Mefv,Bcl6,Gata3,C4bpb,BX883042,Fgg,Tlr4,RGD1560011,Trpv1,Unc13d,Tf	BX883046,Pycard,RT1-CE5,Bcl6,BX883042,RGD1560011,RT1-A3,Acvr1,Zfp36,Il15,BX883045,Gata2,Irf1,Cd44,Atrn,Cd14,Cfd,Fn1,Foxq1,Rel,Stat3,Masp2,RT1-CE10,Elf5,Ahsg,Casp6,Ndfip1,Hmox1,Plaa,Cd59,A2m,Tnfrsf1a,Smad1,Sp1,Scye1,Zfx,Hspd1,Masp1,Hrh4,Cnr2,B4galt1,Tgfb1,Serping1,Ncf1,Creb1,Tbp,S100a8,Mapk8,Chrna7,LOC690139,Crcp,Il1b,Ccr4,Ephx2,Rbm4,Cd276,Hoxa5,Map2k3,C1qb,U68562,Tfrc,Ednra,C6,RGD1563524,Tnfrsf4,…	0.983539	2.16752e-06
positive regulation of apoptosis (GO:0043065)	0.00123173	GO:0043065	218	290	95	7510	1.25	123	18815	0.65	Ifnb1,Map2k7,Ddit3,Stat1,LOC363265,Lyst,Jun,Anxa1,Ebf1,Igfbp3,BX883046,Tgfb3,Nr4a1,Jak2,Tgfb2,Txnip,Faslg,Pycard,Cdk5r1,Yy1,Runx1,B2m,Inha,Tgfbr1,Epha7,Bcl6,Zbtb16,Gata3,Apc,Tlr4,Pten,RGD1560011,Unc13d,Zc3h8,Phlda1,Cck,Plekhf1,Psen2,Eaf2,Elk1,Fosl1,Map2k4,Phlda3,BX883045,Gata2,Cd44,Pdcd6ip,Ripk2,Cebpg,Serinc3,Ngfr,Klf10,Sh3glb1,Myc,Ripk3,App,Tap2,Map3k1,Apoe,Ngfrap1,Psen1,Faf1,Stk17b,Ldha,Rbm5,At…	BX883046,Pycard,Tgfbr1,Apc,RGD1560011,Pdcd6ip,Map3k1,Faf1,Atm,Rhoa,Ctnnbl1,Ddx20,Tradd,B4galt1,Rab27a,Bax,Tgfb1,Kcnma1,LOC502627,ENSRNOT00000014471,Casp2,Tp53,Bid,Rrm2b,RGD1559610,Inpp5d,Mapk8,Dyrk2,Nf1,Il1b,Dapk3,Ei24,Casp7,Bcl2l1,Bnip3,Pvrl2,C6,Tm2d1,Diablo,Prkcd,LOC298795,Dapk2,Id3,Bnip3l,Usf1,Tex261,LOC681314,Dffb,Klre1,Mapk9,Pax2,Sf1,Agt,Tnf,Itm2b,Bnip1,Acvr1b,ENSRNOT00000023601,Rps3a,Stat4,…	0.660111	2.5597e-06
positive regulation of programmed cell death (GO:0043068)	0.00166163	GO:0043068	220	292	95	7510	1.25	125	18813	0.66	Ifnb1,Map2k7,Ddit3,Stat1,LOC363265,Lyst,Jun,Anxa1,Ebf1,Igfbp3,BX883046,Tgfb3,Nr4a1,Jak2,Tgfb2,Txnip,Faslg,Pycard,Cdk5r1,Yy1,Runx1,B2m,Inha,Tgfbr1,Epha7,Bcl6,Zbtb16,Gata3,Apc,Tlr4,Pten,RGD1560011,Unc13d,Zc3h8,Phlda1,Cck,Plekhf1,Psen2,Eaf2,Elk1,Fosl1,Map2k4,Phlda3,BX883045,Gata2,Cd44,Pdcd6ip,Ripk2,Cebpg,Serinc3,Ngfr,Klf10,Sh3glb1,Myc,Ripk3,App,Tap2,Map3k1,Apoe,Ngfrap1,Psen1,Faf1,Stk17b,Ldha,Rbm5,At…	BX883046,Pycard,Tgfbr1,Apc,RGD1560011,Pdcd6ip,Map3k1,Faf1,Atm,Rhoa,Ctnnbl1,Ddx20,Tradd,B4galt1,Rab27a,Bax,Tgfb1,Kcnma1,LOC502627,ENSRNOT00000014471,Casp2,Tp53,Bid,Rrm2b,RGD1559610,Inpp5d,Mapk8,Dyrk2,Nf1,Il1b,Dapk3,Ei24,Casp7,Bcl2l1,Bnip3,Pvrl2,C6,Tm2d1,Diablo,Prkcd,LOC298795,Dapk2,Id3,Bnip3l,Usf1,Tex261,LOC681314,Dffb,Klre1,Mapk9,Pax2,Sf1,Agt,Tnf,Itm2b,Bnip1,Acvr1b,ENSRNOT00000023601,Rps3a,Stat4,…	0.643876	4.1437e-06
skeletal system development (GO:0001501)	0.00181411	GO:0001501	192	327	35	2169	1.59	157	24182	0.65	Gpnmb,Lgals3,Gja5,Ghr,Egr2,Edn1,Hif1a,Fbn1,Csf1,Ebf1,Tnfrsf11a,Igfbp3,Fhl2,Tgfb3,Tgfb2,Maf,Ctsk,Gli1,Yy1,Runx1,M55017,Set,Tgfbr1,Bmp3,Zbtb16,Gata3,Tbx3,Apc,Areg,BX883042,Ctgf,Ubtf,Igfbp5,Sparc,Atp7a	Set,Tgfbr1,Apc,BX883042,Ubtf,Igfbp5,Fgf9,Acvr2a,Acvr1,Arid5b,Gata2,Bcl2,Msx1,Fn1,Acp2,Hist1h4b,Tiparp,Klf10,Myc,Igf1,Gli2,Ambn,Hexb,Col1a2,Cbfb,Pbx1,Psen1,Anp32b,Pdgfra,LOC679840,Elf5,Cdk6,Arnt,Ahsg,Col1a1,Smad1,Mmp14,Bmpr1a,Sp1,LOC500684,Men1,Six1,Ctnnb1,Ptn,Leo1,Tgfb1,Pcsk5,Hexa,Traf6,Il6st,Creb1,Nab1,Rai1,Nab2,Bmp5,Mapk8,Hmgb1,Ryk,Tcfap2a,Nf1,Tmsb4x,Cd276,Hoxa5,Jag2,Gnaq,Grpca,Usf1,Ror2,Sox6,N…	0.910445	9.04791e-06
positive regulation of cell death (GO:0010942)	0.00210499	GO:0010942	221	294	95	7510	1.25	126	18812	0.67	Ifnb1,Map2k7,Ddit3,Stat1,LOC363265,Lyst,Jun,Anxa1,Ebf1,Igfbp3,BX883046,Tgfb3,Nr4a1,Jak2,Tgfb2,Txnip,Faslg,Pycard,Cdk5r1,Yy1,Runx1,B2m,Inha,Tgfbr1,Epha7,Bcl6,Zbtb16,Gata3,Apc,Tlr4,Pten,RGD1560011,Unc13d,Zc3h8,Phlda1,Cck,Plekhf1,Psen2,Eaf2,Elk1,Fosl1,Map2k4,Phlda3,BX883045,Gata2,Cd44,Pdcd6ip,Ripk2,Cebpg,Serinc3,Ngfr,Klf10,Sh3glb1,Myc,Ripk3,App,Tap2,Map3k1,Apoe,Ngfrap1,Psen1,Faf1,Stk17b,Ldha,Rbm5,At…	BX883046,Pycard,Tgfbr1,Apc,RGD1560011,Pdcd6ip,Map3k1,Faf1,Atm,Rhoa,Ctnnbl1,Ddx20,Tradd,B4galt1,Rab27a,Bax,Tgfb1,Kcnma1,LOC502627,ENSRNOT00000014471,Casp2,Tp53,Bid,Rrm2b,RGD1559610,Inpp5d,Mapk8,Dyrk2,Nf1,Il1b,Dapk3,Ei24,Casp7,Bcl2l1,Bnip3,Pvrl2,C6,Tm2d1,Diablo,Prkcd,LOC298795,Dapk2,Rraga,Id3,Bnip3l,Usf1,Tex261,LOC681314,Dffb,Klre1,Mapk9,Pax2,Sf1,Agt,Tnf,Itm2b,Bnip1,Acvr1b,ENSRNOT00000023601,Rps3a,…	0.635854	6.12423e-06
response to steroid hormone stimulus (GO:0048545)	0.00239065	GO:0048545	187	237	34	2170	1.54	153	24186	0.63	Ccl2,Ccl5,Th,Adm,Cdo1,Fos,Ghr,Cd38,Gnrh1,Anxa1,Srebf1,Ebf1,BX883046,Tgfb3,Lcat,Pik3r1,Tgfb2,Txnip,Ptch1,Wfdc1,Cst3,Yy1,Pparg,Junb,Cdkn1b,Tgfbr1,Ccnd1,Gata3,Areg,Sts,Pten,Alpl,Sparc,Tbl1x	Srebf1,BX883046,Ptch1,Cdkn1b,Tgfbr1,Ccnd1,Tbl1x,Eno2,Fosl1,Map2k1,Gata2,Bcl2,Rnf14,Foxq1,ENSRNOT00000037120,Adam9,Ep300,Ramp2,Ptk2,Insr,Igf1,Stat3,Sult1a1,Pdgfra,Ldha,Aldoa,A_44_P852185,Cpn1,Elf5,Rhoa,Arnt,Socs2,Casp6,Hmox1,Col1a1,LOC366355,A2m,Mmp14,Sp1,Got1,Mgea5,Hspd1,Arsb,Ctnnb1,Acr,Bax,Tgfb1,LOC502627,Aldh2,Creb1,Arsa,Rps6kb1,Mapk8,Hmgb1,Aldh3a1,Agxt,Psph,Il6ra,Asl,Il1b,Acadm,C1qb,Angpt1,U68…	0.906969	1.29171e-05
behavior (GO:0007610)	0.00241043	GO:0007610	230	443	10	181	5.24	220	26132	0.83	Ccl2,Ccl7,Ccl5,Cxcl10,Th,Egr1,Cxcl1,Il1rn,Slit2,Fos	Slit2,Egr2,A_44_P792124,Lsp1,Jun,Cx3cl1,RGD1307890,Tgfb2,Rora,Cyr61,Tpm3,Nr4a2,Lamc1,Cst3,Yy1,Runx1,Cstb,Comt,Gata3,Adra1b,Sts,Pten,Rasd2,Trpv1,Atp7a,Cck,Psen2,Plcb1,Apln,Cacna1d,Fosl1,Npas2,Mkks,Gata2,Gabra5,ENSRNOT00000015108,Irf1,Bcl2,Glud1,Foxq1,Insr,App,Igf1,Eps8,Ric8a,Stat3,Fpr1,Hexb,Psen1,Bdkrb2,Cln8,Pbx3,Emilin3,Plcl1,Gpi,Elf5,Itga5,Arnt,Grem1,P2rx3,Slc37a4,Ager,Adam10,Adam17,Sp1,Strbp,Ch…	1.88138	7.01289e-06
cell migration (GO:0016477)	0.00315592	GO:0016477	219	343	93	7512	1.22	126	18812	0.67	Ccl2,Ccl5,Cxcl10,Cxcl1,Scnn1g,Slit2,Hif1a,Csf1,Plxna2,BX883046,Vcl,Vegfa,Pik3r1,Jak2,Tgfb2,M16433,Rora,Abhd2,Cyr61,Nr4a2,Lamc1,Cdk5r1,Yy1,Gab1,Tgfbr1,Gata3,Apc,Ctgf,Cited2,Cd47,Tnfrsf12a,Pten,Cdh2,Igfbp5,Icam1,Msn,Cck,Gna13,Rras,Acvr1,Ndel1,Vegfc,Map2k1,Arid5b,Gata2,Irf1,Bcl2,Cd44,Cbll1,Vhl,Fut8,Rnf20,Efnb1,Foxq1,Rel,Adam9,Ptk2,Insr,Tpm1,Igf1,Itga11,Map3k1,Wdr44,Apoe,Ptp4a1,Psen1,Pdgfra,Gtpbp4,Il…	BX883046,Tgfbr1,Apc,Cbll1,Vhl,Adam9,Ptk2,Map3k1,Gtpbp4,Pex5,Rhoa,Itga6,Adam10,ENSRNOT00000035277,Cd2ap,Pafah1b1,Lama2,B4galt1,Tgfb1,ENSRNOT00000014471,ENSRNOT00000054897,Pex13,Pld2,Tp53,Il6st,Myh9,Clic4,Creb1,Rps6kb1,Srf,Mapk8,Hmgb1,Abi3,Arhgef7,Ret,Ptprm,Il1b,Tgfbr3,Ccr4,Hoxa5,Plcg1,Dbh,Tie1,Lama5,Sema3f,Usf1,Itgb1,Rela,Neurog2,Nck1,Pax2,Drd5,Agt,Tnf,Gipc1,Mixl1,Astn1,Src,Irs2,Ywhae,Rac1,Clasp2,…	0.614311	1.18052e-05
response to cytokine stimulus (GO:0034097)	0.00321306	GO:0034097	83	84	43	7562	0.57	40	18898	0.21	Ccl5,Stat1,Fos,Ghr,Hpx,Cd38,Jun,Cdkn2b,Anxa1,Ebf1,Timp2,Tgfb2,Yy1,Junb,Il1r1,Gata3,Nfkb2,Sparc,Ins1,Fosl1,Timp1,Gata2,Irak3,Bcl2,Ripk2,Adam9,Insr,Pla2g5,Taf9,Il12rb2,Stat3,Pdgfra,Pggt1b,Elf5,Arnt,Ppp3cb,Casp6,Adam10,Sp1,Kynu,Casp8,Ripk1,Ctnnb1	Adam9,Pla2g5,Taf9,Stat3,Adam10,Ctnnb1,Fnta,ENSRNOT00000014471,Tp53,Il6st,Il6ra,Bcl2l1,Irak2,Usf1,Rela,Mapk9,Pax2,Stat4,Fntb,ENSRNOT00000010748,Endog,Stat6,Aanat,Avpr2,Sox10,Ptgs2,Ets1,Klf4,Foxi1,Nfic,Socs3,LOC360228,Ccne1,Brca1,Pdx1,ENSRNOT00000002421,Socs1,Ptges,Lifr,Adipoq	0.988241	1.33544e-05
regulation of cell differentiation (GO:0045595)	0.00459563	GO:0045595	286	433	45	2159	2.04	241	24098	0.99	Ccl5,Ghr,Edn1,Hif1a,Jun,Csf1,Cdkn2b,Ebf1,Jag1,Igfbp3,BX883046,Tgfb3,Ap3d1,Timp2,AF465254,Il7,Pik3r1,Jak2,Btg1,Tgfb2,Rora,Maf,Nr4a2,Acin1,Yy1,Atf5,Runx1,Pparg,Junb,Tgfbr1,Ccnd1,Bcl6,Zbtb16,Crx,Gata3,Tbx3,Apc,Areg,BX883042,Tnfrsf12a,Cdh2,Dpysl2,Dll1,Otp,Zc3h8	BX883046,Tgfbr1,Ccnd1,Bcl6,Apc,BX883042,Tnfrsf12a,Dpysl2,Fgf9,Nbn,Zap70,Acvr2a,Elk1,Acvr1,Ndel1,Zfp36,Rest,Vegfc,Il15,Map2k1,Mitf,Lpin1,Gata2,Bcl2,Foxa2,Hist1h4b,Foxq1,Klf10,Rel,Ttl,Rod1,Dixdc1,Ptk2,Sipa1l1,Igf1,Gli2,Il12rb2,Star,Crebbp,Clu,Ywhah,Lif,Pbx1,Id2,Psen1,LOC679840,Ilk,Nme2,Itpkb,Cntf,Numb,Hes5,Elf5,Cdk5rap1,Cdk6,Rhoa,Arnt,Casp6,Ndfip1,Morf4l2,Rnf6,Piwil2,Smad1,Efna1,ENSRNOT00000012936,…	0.734349	3.24712e-05
cellular component movement (GO:0006928)	0.0049676	GO:0006928	305	533	47	2157	2.13	258	24081	1.06	Ccl2,Ccl5,Cxcl10,Cxcl1,Scnn1g,Slit2,Egr2,Alcam,Hif1a,A_44_P792124,Csf1,Plxna2,Ebf1,BX883046,Vcl,Vegfa,Pik3r1,Jak2,Tgfb2,M16433,Rora,Abhd2,Cyr61,Nr4a2,Lamc1,LOC300308,Mylip,Cdk5r1,Yy1,Gab1,Cdkn1b,Tgfbr1,Epha7,Bcl6,Gata3,Apc,Lhx3,Ctgf,Cited2,Cd47,Tnfrsf12a,Pten,Cdh2,Igfbp5,Klf7,Icam1,Msn	Plxna2,BX883046,Cdkn1b,Tgfbr1,Bcl6,Apc,Cd47,Tnfrsf12a,Igfbp5,Cck,Gna13,Dnaja1,Rras,Acvr1,Ndel1,Vegfc,Map2k1,Arid5b,Mkks,Gata2,RGD1562809,Irf1,Bcl2,Cd44,Cbll1,RGD1310311,Vhl,Fut8,Rnf20,Efnb1,Foxq1,Ngfr,Rel,Adam9,Ptk2,Insr,App,RGD1561185,Tpm1,Igf1,Gli2,Itga11,Map3k1,Wdr44,Apoe,Ptp4a1,Psen1,Pdgfra,Gtpbp4,Ilk,Pex5,Elf5,Itga5,Pdcd6,Rhoa,Arnt,Crk,Itga6,Nefh,Cap1,Grem1,Axl,Slc37a4,Hbegf,Mmp14,Adam10,ENS…	0.709893	3.71641e-05
hemopoiesis (GO:0030097)	0.00513228	GO:0030097	183	268	79	7526	1.04	104	18834	0.55	Ccl5,Egr1,Hif1a,Jun,Csf1,Ebf1,Jag1,BX883046,Ap3d1,Vegfa,Il7,Pik3r1,Jak2,Tgfb2,Clcf1,Nr4a2,Acin1,Yy1,Runx1,Pparg,Bcl6,Zbtb16,Gata3,Apc,BX883042,Ttc7,Atp7a,Zc3h8,Psen2,Zap70,Acvr2a,Elk1,Cebpe,Zfp36,Il15,Timp1,Mitf,Gata2,Irf1,Bcl2,Cebpg,Hist1h4b,Tiparp,Klf10,Rel,Tal1,Vps33a,Il12rb2,Cbfb,Lif,Pbx1,Id2,Psen1,Mll5,LOC679840,Nme2,Itpkb,Cd3d,Elf5,Cdk6,Ciapin1,Arnt,Ppp3cb,Ndfip1,Hcls1,Add1,Slc37a4,ENSRNOT0…	BX883046,Apc,BX883042,Acvr2a,Hist1h4b,Tiparp,Vps33a,Add1,Lig4,Myo1e,Ctnnb1,Sod2,Chuk,Tgfb1,Tcea1,Myst3,Zbtb7a,Traf6,Myh9,Creb1,Inpp5d,Cd4,Hmgb1,Mb,Nfkbia,ENSRNOT00000038312,Tgfbr3,Hoxa5,Dyrk3,Jag2,Bpgm,Ctla4,Usf1,Sox6,Rps6,Nme1,Tcfe3,Rela,Add2,Pgm3,Pax2,Rb1,Ntrk1,Lep,Tnf,Maea,Ercc1,Acvr1b,Prdx3,ENSRNOT00000046279,Erbb2,Xrcc4,Ncoa6,Dnaja3,Clptm1,Il2rg,Chd7,Cd24,Ebp,Smad5,RGD1563668,Esrra,Eraf,BX88…	0.642357	2.55974e-05
immune system development (GO:0002520)	0.00513228	GO:0002520	205	305	87	7518	1.14	118	18820	0.62	Ccl5,Egr1,Ltb,Hif1a,Jun,Csf1,Ebf1,Jag1,Tnfrsf11a,BX883046,Ap3d1,Vegfa,Il7,Pik3r1,Jak2,Tgfb2,Clcf1,Nr4a2,Acin1,Yy1,Runx1,Pparg,Tgfbr1,Bcl6,Zbtb16,Gata3,Apc,BX883042,Ttc7,Nfkb2,Atp7a,Zc3h8,Psen2,Nbn,Zap70,Acvr2a,Elk1,Cebpe,Zfp36,Il15,Timp1,Mitf,Gata2,Irf1,Bcl2,Cebpg,Hist1h4b,Tiparp,Klf10,Rel,Tal1,Vps33a,Il12rb2,Cbfb,Lif,Pbx1,Id2,Psen1,Mll5,LOC679840,Nme2,Itpkb,Cd3d,Elf5,Cdk6,Ciapin1,Arnt,Ctnnbl1,Pp…	BX883046,Tgfbr1,Apc,BX883042,Acvr2a,Hist1h4b,Tiparp,Vps33a,Ctnnbl1,Add1,Lig4,Myo1e,Ctnnb1,Sod2,Gabpa,Chuk,Tgfb1,Tcea1,Myst3,Zbtb7a,Traf6,Myh9,Creb1,Inpp5d,Cd4,Hmgb1,Mb,Nfkbia,ENSRNOT00000038312,Tgfbr3,Hoxa5,Dyrk3,Jag2,Bpgm,Ctla4,Usf1,Sox6,Rps6,Nme1,Tcfe3,Rela,Add2,Pgm3,Pax2,Rb1,Ntrk1,Lep,Fgf10,Tnf,Maea,Il27ra,Ercc1,Acvr1b,Barx1,Prdx3,ENSRNOT00000046279,Erbb2,Xrcc4,Ncoa6,Dnaja3,Clptm1,Il2rg,Chd7,S…	0.612843	2.46571e-05
regulation of immune system process (GO:0002682)	0.00529351	GO:0002682	188	312	33	2171	1.5	155	24184	0.64	Ccl5,Cfb,Hif1a,Hpx,Cd38,Jun,Csf1,Ebf1,Jag1,BX883046,Ap3d1,Il7,Pik3r1,Tgfb2,Rora,Nr4a2,Zc3hav1,Elf1,Acin1,Yy1,Runx1,B2m,Samhd1,Bcl6,Tlr6,Zbtb16,Gata3,Apc,C4bpb,BX883042,Tlr4,Icam1,Zc3h8	BX883046,B2m,Bcl6,Apc,BX883042,Psen2,Zap70,Acvr2a,Elk1,Zfp36,Il15,Mitf,BX883045,Gata2,Irak3,Cd44,Ripk2,Cfd,Efnb1,Hist1h4b,Klf10,Rel,Tap2,Il12rb2,Masp2,Lif,Id2,Psen1,LOC679840,Bcl10,Nme2,Itpkb,Elf5,Cdk6,Arnt,Ppp3cb,Ndfip1,Ncr3,Hmox1,Grem1,Cd59,A2m,ENSRNOT00000012936,Adam10,Adam17,Sp1,Bcar1,Masp1,Ctnnb1,Malt1,Il13ra1,Chrnb2,Tgfb1,ENSRNOT00000014471,Pld2,Pawr,Serping1,Zbtb7a,Tp53,Traf6,Il6st,Tbp,Inp…	0.863586	4.48894e-05
ion transport (GO:0006811)	0.00569848	GO:0006811	470	874	423	24840	1.67	47	1233	3.67	Scnn1g,Slc4a10,Kcnd3,ENSRNOT00000052317,Cdw92,Atp6v1g2,L04739,RGD1310507,Ebf1,Kcnj12,AF387339,BX883046,Atp6v1b2,Slc4a4,Slc26a4,Leprel2,Tgfb2,M16433,Kcnc3,Rora,Camk2d,Nr4a2,Slc6a8,Slc12a5,Kcnk3,Plcz1,Clcn4-2,Slc41a2,Atp6ap1,Yy1,RGD1561055,Cdkn1b,Tnfaip1,Gata3,Slc39a13,BX883042,Slc39a4,Lasp1,Rab21,Cacng1,Trpc1,Atp6v1g1,Rasd2,Trpv1,Atp2b1,Atp7a,Tf,Psen2,Slc39a14,Vdac1,Kcnj16,ENSRNOT00000003350,Kctd1…	Rhoa,Atp2b3,Slc5a2,Cacna1e,Abcc4,Itpr2,Slc20a1,Hcn2,Wfs1,D90049,Slc31a2,Nedd4l,Actl6b,Trpm2,Sfxn1,Kcnj15,Slc36a1,Cxcr4,Slc5a5,Slc1a2,Kcng1,P2ry6,Cnga1,Tmprss8,Atp6v1e2,Enpp1,Cacnb4,Mpst,RGD1564851,Fth1,Tmem16a,Slc22a7,Trpm4,Cxcl12,Slc4a1,Plcg2,Kcnk1,Slc38a3,Tpcn2,Rhbg,Gja4,Cacna2d2,Svop,Aqp1,P2ry12,Slc4a8,Rac2	-0.80578	3.20007e-06
chemotaxis (GO:0006935)	0.00586042	GO:0006935	77	141	6	185	3.14	71	26281	0.27	Ccl2,Ccl7,Ccl5,Cxcl10,Cxcl1,Slit2	Slit2,Lsp1,Cx3cl1,Tgfb2,Rora,Cyr61,Tpm3,Nr4a2,Lamc1,Yy1,Gata3,Gata2,Irf1,Foxq1,Insr,Fpr1,Bdkrb2,Emilin3,Elf5,Arnt,Grem1,Slc37a4,Ager,Adam10,Adam17,Sp1,Lama2,Ccr7,Olr1315,Tgfb1,S100a8,Hmgb1,Plxna3,Il1b,Ccr4,Lmna,Hoxa5,Sema3f,P2ry14,Rela,Pax2,Fgf10,Sympk,Ptafr,Olr11,Cxcl9,Rac1,Ttc7b,Sox10,BX883044,Cklf,Abcc1,Artn,Ets1,C3ar1,Cenpe,Sema3a,RGD1560584,Tsc2,Foxi1,Nfic,Brca1,Pdx1,LOC685243,Itga1,X62295,C…	2.48533	1.99087e-05
response to drug (GO:0042493)	0.00586042	GO:0042493	209	306	9	182	4.71	200	26152	0.76	Ccl2,Nppb,Ccl5,Abca1,Il1rn,Ddit3,Stat1,AF372834,Fos	Stat1,Jun,Anxa1,Srebf1,Ebf1,Timp2,Tgfb2,Txnip,Cdh1,Ptch1,Nr4a2,Wfdc1,Eno3,Cst3,Yy1,Runx1,B2m,Pparg,Acsl1,Junb,Cdkn1b,Comt,Ccnd1,Gata3,Apc,Pten,Cdkn2a,Nbn,Eno2,Hdac5,Srebf2,Pde4a,Elk1,Fosl1,Slc38a6,Gata2,Bcl2,Atp1a1,Gsta3,Ep300,Ptk2,Srp68,Alad,Stat3,Masp2,Star,Ldha,Ikbkb,Pols,Smpd1,Yc2,Hadha,Elf5,Rhoa,Slc15a2,Arnt,Fabp3,Snx27,ENSRNOT00000018170,LOC366355,Smad1,Acaca,Sp1,Mfsd1,Hiat1,Cybasc3,Hspd1,M…	1.86658	2.19218e-05
hormone transport (GO:0009914)	0.00588681	GO:0009914	71	110	17	2187	0.77	54	24285	0.22	Edn1,Cd38,Anxa1,K02813,Ebf1,BX883046,Pfkfb2,Jak2,Gcg,Nr4a2,Nnat,Yy1,Inha,Gata3,Tbx3,Smpd3,Slc16a2	BX883046,Apln,Gata2,Glud1,Lif,Vgf,Cntf,Inhbb,Elf5,Slc22a1,Sp1,Mgea5,Cplx1,Il6st,Creb1,Il1b,Rab8b,Cpt1a,Smad2,Usf1,Glp1r,Pax2,Lep,Nmu,Pfkl,Ywhaz,Tnf,Chd7,Acvr1c,Ptpn11,Adora1,Aacs,Sirt4,Sox10,Eif2ak3,Lyn,Pfkm,Ghrh,Psmd9,Ets1,Dgat1,Sstr5,Cga,Fst,Nfic,Gck,Gip,Trpv4,Ptgs1,Brca1,Pdx1,Pde3b,Lrp2,Adipoq	1.25156	5.38278e-05
locomotory behavior (GO:0007626)	0.00595608	GO:0007626	129	256	6	112	5.08	123	26302	0.47	Ccl2,Ccl7,Ccl5,Cxcl10,Th,Cxcl1	Slit2,A_44_P792124,Lsp1,Cx3cl1,RGD1307890,Tgfb2,Rora,Cyr61,Tpm3,Nr4a2,Lamc1,Yy1,Cstb,Gata3,Adra1b,Rasd2,Atp7a,Npas2,Gata2,ENSRNOT00000015108,Irf1,Foxq1,Insr,App,Eps8,Fpr1,Hexb,Bdkrb2,Cln8,Pbx3,Emilin3,Elf5,Arnt,Grem1,Slc37a4,Ager,Adam10,Adam17,Sp1,M31178,Ppt1,Pafah1b1,Lama2,Sod2,Ccr7,Chrnb2,Olr1315,Tgfb1,Hexa,Pex13,Creb1,ENSRNOT00000022060,S100a8,Hmgb1,Asl,Als2,Plxna3,Il1b,Ccr4,Atxn1,Lmna,Hoxa5,D…	2.43848	2.47551e-05
response to corticosteroid stimulus (GO:0031960)	0.00596868	GO:0031960	91	107	12	752	1.57	79	25700	0.31	Ccl2,Ccl5,Adm,Cdo1,Fos,Ghr,Gnrh1,Anxa1,Ebf1,BX883046,Lcat,Pik3r1	BX883046,Yy1,Junb,Ccnd1,Gata3,Areg,Alpl,Sparc,Fosl1,Map2k1,Gata2,Bcl2,Adam9,Ep300,Insr,Igf1,Sult1a1,Cpn1,Elf5,Rhoa,Col1a1,A2m,Sp1,Got1,Bax,Creb1,Rps6kb1,Hmgb1,Aldh3a1,Agxt,Il6ra,Asl,Il1b,Acadm,C1qb,Pebp1,Usf1,LOC681314,Abca3,Tnf,Bckdhb,ENSRNOT00000017254,Bad,Aanat,Ucn,RGD1563668,Park2,Rxra,Slc9a3,Casp3,Sox10,Ptgs2,Pam,Bckdha,Pfkfb1,Sdc1,Ets1,Dusp1,Mif,Acads,Cdkn1a,RGD1560584,Klf4,Pla2g4a,Foxi1,Nf…	1.64697	1.16823e-05
aging (GO:0007568)	0.00771501	GO:0007568	110	125	22	2182	1	88	24251	0.36	Ccl5,Adm,Ddit3,Fos,Jun,Srebf1,Tgfb3,Timp2,Tgfb2,Nr4a2,Eno3,Atp6ap1,Yy1,Runx1,Tgfbr1,Gata3,Tbx3,Ercc5,Nfkb2,Pten,Cdkn2a,Ctsc	Srebf1,Tgfbr1,Srebf2,Elk1,Il15,Timp1,Zfp354a,Gata2,Bcl2,Tert,Cln8,Ilk,Elf5,Arnt,Scap,Socs2,Ager,ENSRNOT00000012936,Sp1,Mgea5,Pdcd4,Srr,Sod2,Tgfb1,ENSRNOT00000014471,Tp53,Creb1,Inpp5d,Rps6kb1,Grb2,Srf,Aldh3a1,Gsn,Il1b,C1qb,Tfrc,Polg,Npm1,Prkcd,Dld,Pebp1,Rela,Pax2,Hras,Atp5g3,Ercc1,Phox2a,BC099786,Gpx4,Dnaja3,Eif5a,ENSRNOT00000028196,Max,Tgfbr2,ENSRNOT00000026856,Rxra,Fads1,LOC679572,Sox10,BX883044…	1.02192	9.00343e-05
peptide secretion (GO:0002790)	0.00771501	GO:0002790	53	80	14	2190	0.64	39	24300	0.16	Abca1,Edn1,Cd38,Anxa1,K02813,BX883046,Pfkfb2,Jak2,Gcg,Nnat,Yy1,Gata3,Smpd3,Trpv1	BX883046,Gata2,Glud1,Vgf,Inhbb,Elf5,Sp1,Mgea5,Cplx1,Creb1,Il1b,Cpt1a,Smad2,Glp1r,Pax2,Lep,Pfkl,Tnf,Chd7,Acvr1c,Ptpn11,Adora1,Aacs,Sirt4,Sox10,Eif2ak3,Pfkm,Ghrh,Psmd9,Ets1,Dgat1,Sstr5,Nfic,Gck,Gip,Trpv4,Brca1,Pdx1,Pde3b	1.38207	7.69916e-05
positive regulation of cell differentiation (GO:0045597)	0.00771501	GO:0045597	140	213	26	2178	1.18	114	24225	0.47	Ccl5,Ghr,Hif1a,Jun,Csf1,Cdkn2b,Jag1,Igfbp3,Ap3d1,Timp2,Il7,Pik3r1,Jak2,Btg1,Tgfb2,Nr4a2,Acin1,Yy1,Runx1,Pparg,Junb,Crx,Gata3,Apc,Tnfrsf12a,Otp	Apc,Tnfrsf12a,Zap70,Acvr2a,Elk1,Acvr1,Ndel1,Vegfc,Map2k1,Gata2,Bcl2,Foxa2,Klf10,Rel,Dixdc1,Ptk2,Igf1,Gli2,Star,Clu,Lif,Id2,Ilk,Itpkb,Cntf,Numb,Arnt,Morf4l2,Smad1,ENSRNOT00000012936,Lig4,Bmpr1a,Sp1,Men1,Actr3,Ctnnb1,Cdx2,Tgfb1,Il6st,Creb1,Gata6,Inpp5d,Srf,ENSRNOT00000022060,Hmgb1,Fndc3b,Dnmt3b,Cd276,LOC678715,Plxnb1,Smad2,Smad4,Limk1,Rela,Ihh,Bmp2,Mapk9,Glp1r,Pax2,Rb1,Lep,Faim,Runx2,Acvr1b,Dll3,Xr…	0.930876	8.60992e-05
regulation of cell proliferation (GO:0042127)	0.00771501	GO:0042127	370	584	53	2151	2.4	317	24022	1.3	Ccl2,Cxcl10,Adm,Wisp2,Stat1,Slfn2,Edn1,Hif1a,Cd38,Jun,Csf1,Cdkn2b,Anxa1,BX883046,Tgfb3,Timp2,Vegfa,Il7,Jak2,Btg1,Tgfb2,Txnip,Rora,Camk2d,Gli1,Ptch1,Nr4a2,Wfdc1,Atf3,Cst3,Grn,Yy1,Pparg,Inha,Cxadr,Cdkn1b,Comt,Tgfbr1,Ccnd1,Bcl6,Zbtb16,Gata3,Tbx3,Apc,Areg,Pura,ENSRNOT00000003901,Sts,Pten,Igfbp5,Sparc,Ctf2,Otp	BX883046,Ptch1,Cdkn1b,Tgfbr1,Ccnd1,Bcl6,Apc,Pura,Igfbp5,Fgf9,Nfib,Nbn,Zap70,Apln,Kctd11,Elk1,Fosl1,Vegfc,Il15,Egf,Mitf,A_44_P515707,BX883045,Gata2,ENSRNOT00000049461,Irf1,Bcl2,Ripk2,Msx1,Efnb1,Foxq1,Ngfr,Klf10,Rel,Pcaf,Ptk2,Eif2ak1,Mfn2,Insr,Myc,Nr3c2,Insl3,Igf1,Fgf1,Gli2,Gnl3,Clu,Smarca2,Apoe,Tax1bp3,Lif,Pbx1,Id2,Bdkrb2,Mnat1,Anp32b,Pdgfra,Prok1,Pggt1b,Gtpbp4,Ilk,Hey2,Cntf,Atpif1,Elf5,Cdk6,Tsc1,…	0.624427	8.8677e-05
regulation of myeloid cell differentiation (GO:0045637)	0.00771501	GO:0045637	54	62	14	2190	0.64	40	24299	0.16	Ccl5,Hif1a,Jun,Csf1,Ebf1,Jag1,BX883046,Pik3r1,Acin1,Yy1,Runx1,Zbtb16,Gata3,Apc	BX883046,Apc,Acvr2a,Zfp36,Mitf,Gata2,Hist1h4b,Klf10,Lif,Id2,LOC679840,Nme2,Cdk6,Ndfip1,Sp1,Ctnnb1,Zbtb7a,Inpp5d,Hmgb1,Nfkbia,Hoxa5,Nme1,Tcfe3,Rb1,Lep,Tnf,Acvr1b,ENSRNOT00000046279,RGD1563668,Esrra,Sox10,Ets1,Stat5b,RGD1560584,ENSRNOT00000049464,Nfic,ENSRNOT00000031129,Stat5a,Brca1,Adipoq	1.35671	9.60596e-05
chemical homeostasis (GO:0048878)	0.00783833	GO:0048878	277	483	22	742	2.88	255	25524	0.99	Ccl2,Adm,Csrp3,Slc4a10,Egr2,Gipr,Prnd,Edn1,Hif1a,Cd38,ENSRNOT00000052317,RGD1310507,Jun,Nppa,Ebf1,Atp6v1b2,Col4a3bp,Lcat,Slc4a4,Slc26a4,Vegfa,Jak2	Atp6v1b2,Col4a3bp,Vegfa,Tgfb2,Rora,Camk2d,Ptch1,Nr4a2,Yy1,Slc2a4,Pparg,RGD1561055,Gata3,Ttc7,Slc39a4,Adra1b,Cdh2,Ppid,Atp7a,Tf,Cck,LOC295142,Gna13,Elk1,Gata2,Pgm1,Bcl2,Atp7b,Ptk2,Insr,Nr3c2,App,Cldn11,ENSRNOT00000016167,Igf1,Apoa5,ENSRNOT00000046759,Stat3,Mpdz,Eif2b4,Hexb,Apoe,AF107265,Psen1,Bdkrb2,Ilk,Vgf,Cntf,Elf5,Tsc1,Arnt,Ndfip1,Hmox1,ENSRNOT00000024832,Slc37a4,BC070942,ENSRNOT00000012936,Slc…	1.0878	1.95469e-05
cell adhesion (GO:0007155)	0.00800137	GO:0007155	361	667	52	2152	2.36	309	24030	1.27	Egr1,Gpnmb,Col8a1,Wisp2,Mucdhl,Alcam,Flrt3,Pcdh21,Col16a1,Csf1,Hapln2,Ebf1,BX883046,Lgals3bp,Cx3cl1,Vcl,Pik3r1,Jak2,Tgfb2,M16433,Rora,Cdh1,Cyr61,Nr4a2,Lamc1,Faslg,Cdk5r1,Yy1,Chka,Runx1,Lpp,Cxadr,M55017,Set,Dcbld2,Bcl6,Gata3,Apc,BX883042,Ctgf,Pkp2,Cited2,Ubtf,Cd47,Tnfrsf12a,Pcdh7,ENSRNOT00000003901,Rapgef1,Pten,Cdh2,Icam1,Msn	BX883046,Set,Bcl6,Apc,BX883042,Pkp2,Ubtf,Cd47,Tnfrsf12a,Rapgef1,Tmem68,Elk1,Fnbp4,Ncam1,Nrxn3,Map2k1,Gata2,Jup,Celsr3,Scarb2,Bcl2,Cd44,Enah,Cbll1,RGD1310453,A_44_P394291,Nlgn2,Fn1,ENSRNOT00000015113,Rel,Adam9,Frem2,Snx15,Ptk2,Pcdh8,App,Cldn11,Tpm1,Fgf1,Itga11,Aoc3,Psen1,Faf1,LOC288526,Anp32b,Gtpbp4,Ilk,Btbd9,Itgb1bp1,Hes5,Jmjd3,Elf5,Itga5,Cdk6,Cntnap1,Rhoa,Tsc1,Arnt,Spon2,Itga6,Col1a1,Mmp15,Mmp14…	0.630808	0.000103093
hormone secretion (GO:0046879)	0.00830977	GO:0046879	68	105	16	2188	0.73	52	24287	0.21	Edn1,Cd38,Anxa1,K02813,Ebf1,BX883046,Pfkfb2,Jak2,Gcg,Nr4a2,Nnat,Yy1,Inha,Gata3,Tbx3,Smpd3	BX883046,Apln,Gata2,Glud1,Lif,Vgf,Cntf,Inhbb,Elf5,Sp1,Mgea5,Cplx1,Il6st,Creb1,Il1b,Rab8b,Cpt1a,Smad2,Usf1,Glp1r,Pax2,Lep,Nmu,Pfkl,Ywhaz,Tnf,Chd7,Acvr1c,Ptpn11,Adora1,Aacs,Sirt4,Sox10,Eif2ak3,Lyn,Pfkm,Ghrh,Psmd9,Ets1,Dgat1,Sstr5,Cga,Fst,Nfic,Gck,Gip,Trpv4,Brca1,Pdx1,Pde3b,Lrp2,Adipoq	1.2283	0.000110521
cell proliferation (GO:0008283)	0.00902686	GO:0008283	466	747	63	2141	2.86	403	23936	1.66	Ccl2,Cxcl10,Adm,Col8a1,Wisp2,Stat1,Slfn2,Il24,Edn1,Hif1a,Cd38,Jun,Csf1,Cdkn2b,Anxa1,Ebf1,BX883046,Col4a3bp,Tgfb3,Timp2,Vegfa,Il7,Jak2,Btg1,Tgfb2,Txnip,Rora,Camk2d,Gli1,Ptch1,Nr4a2,Wfdc1,Atf3,Cst3,Grn,Yy1,Runx1,Pparg,Inha,Cxadr,Lgr4,Frs2,Cdkn1b,Comt,Tgfbr1,Ccnd1,S100a6,Bcl6,Zbtb16,Gata3,Tbx3,Apc,Areg,BX883042,Pdgfd,Pura,ENSRNOT00000003901,Sts,Pten,Igfbp5,Sparc,Ctf2,Otp	BX883046,Col4a3bp,Ptch1,Frs2,Cdkn1b,Tgfbr1,Ccnd1,Bcl6,Apc,BX883042,Pura,Igfbp5,Fgf9,Nfib,Nbn,Zap70,Apln,Acvr2a,Kctd11,Elk1,Fosl1,Ndel1,Vegfc,Il15,Map2k1,Egf,Mitf,A_44_P515707,BX883045,Gata2,ENSRNOT00000049461,Irf1,Bcl2,Pim1,Ripk2,LOC289740,Msx1,Efnb1,Foxq1,Ngfr,Klf10,Rel,Thap1,Pcaf,Ptk2,Eif2ak1,Mfn2,Insr,Myc,Nr3c2,Insl3,Igf1,Fgf1,Gli2,Gnl3,Crebbp,Clu,Smarca2,Apoe,Tax1bp3,Lif,Pbx1,Id2,Psen1,Uhrf2,…	0.558309	0.00012381
response to organic cyclic substance (GO:0014070)	0.00993173	GO:0014070	151	179	27	2177	1.23	124	24215	0.51	Nppb,Il1rn,Stat1,Fos,Ghr,Jun,Cdkn2b,Anxa1,Rora,Ptch1,Nr4a2,Cst3,Yy1,Pparg,Acsl1,Junb,Cdkn1b,Comt,Tgfbr1,Ccnd1,Gata3,Areg,Adra1b,Sts,Pten,Cdkn2a,Tf	Ptch1,Acsl1,Cdkn1b,Tgfbr1,Ccnd1,Adra1b,Taf2,Eno2,Elk1,Fosl1,Gata2,Bcl2,Cd44,Birc2,Ptk2,Igf1,Stat3,Star,Ldha,Aldoa,A_44_P852185,Smpd1,Elf5,Nfia,Hmox1,Vkorc1,Slc37a4,LOC366355,Acaca,Sp1,Chrnb1,Anxa7,Zfx,Hspd1,Ctnnb1,LOC310579,Fnta,Srr,Chrnb2,Bax,Tgfb1,LOC502627,ENSRNOT00000014471,Pld2,Aldh2,Tp53,Psmb2,Creb1,Rps6kb1,Chrna7,Aldh3a1,Nedd8,Il1b,Hoxa5,Plcg1,U68562,Bcl2l1,Ednra,Prkcd,Slc22a6,CYTB,RGD1563…	0.88458	0.000145764
peptide transport (GO:0015833)	0.0101283	GO:0015833	63	94	15	2189	0.68	48	24291	0.2	Abca1,Edn1,Cd38,Anxa1,K02813,BX883046,Pfkfb2,Jak2,Gcg,Nnat,Yy1,Gata3,Smpd3,Tap1,Trpv1	BX883046,Elk1,Gata2,Glud1,Tap2,Disp1,Vgf,Slc15a4,Inhbb,Elf5,Slc15a2,Bgn,Sp1,Mgea5,Cplx1,Creb1,Il1b,Cpt1a,Smad2,Glp1r,Gapvd1,Pax2,Lep,Pfkl,Tnf,Chd7,Acvr1c,BX883043,Ptpn11,Adora1,Aacs,Sirt4,Sox10,Abcc1,Eif2ak3,Pfkm,Ghrh,Psmd9,Ets1,Dgat1,Sstr5,Nfic,Gck,Gip,Trpv4,Brca1,Pdx1,Pde3b	1.24351	0.000155755
regulation of cell migration (GO:0030334)	0.0102587	GO:0030334	114	143	53	7552	0.7	61	18877	0.32	Cxcl10,Hif1a,Csf1,Vcl,Vegfa,Pik3r1,Jak2,Tgfb2,M16433,Abhd2,Cyr61,Nr4a2,Yy1,Gab1,Gata3,Apc,Cited2,Pten,Igfbp5,Icam1,Gna13,Rras,Vegfc,Map2k1,Gata2,Irf1,Bcl2,Cbll1,Rnf20,Foxq1,Rel,Adam9,Ptk2,Insr,Tpm1,Igf1,Map3k1,Wdr44,Apoe,Ptp4a1,Pdgfra,Gtpbp4,Ilk,Elf5,Rhoa,Arnt,Grem1,Hbegf,Adam10,Adam17,Sp1,Bcar1,Lama2	Apc,Cbll1,Adam9,Ptk2,Map3k1,Gtpbp4,Rhoa,Adam10,Lama2,Tgfb1,ENSRNOT00000014471,Pld2,Tp53,Il6st,Clic4,Creb1,Rps6kb1,Mapk8,Hmgb1,Abi3,Ptprm,Tgfbr3,Hoxa5,Plcg1,Tie1,Lama5,Usf1,Rela,Pax2,Drd5,Agt,Irs2,Rac1,Sphk1,Angptl3,ENSRNOT00000017254,Egfr,Adora1,Mapk1,Sox10,Jub,Abcc1,Akt1,Rtn4,Cdk5,Trib1,Ada,Ets1,RGD1560584,Nisch,F2r,Igf1r,Nfic,Rras2,Ace,E2f1,Brca1,Nexn,Pdx1,Cxcl12,Myo1f	0.77555	6.3824e-05
bone development (GO:0060348)	0.0108948	GO:0060348	130	191	24	2180	1.09	106	24233	0.44	Gpnmb,Ghr,Egr2,Csf1,Tnfrsf11a,Igfbp3,Fhl2,Tgfb3,Tgfb2,Ctsk,Gli1,Yy1,Runx1,M55017,Set,Bmp3,Gata3,Apc,Areg,BX883042,Ctgf,Ubtf,Igfbp5,Sparc	Set,Apc,BX883042,Ubtf,Igfbp5,Fgf9,Acvr2a,Acvr1,Gata2,Bcl2,Fn1,Hist1h4b,Klf10,Igf1,Gli2,Ambn,Cbfb,Pbx1,Anp32b,LOC679840,Elf5,Cdk6,Arnt,Ahsg,Col1a1,Smad1,Mmp14,Bmpr1a,Sp1,LOC500684,Men1,Ctnnb1,Ptn,Leo1,Tgfb1,Traf6,Il6st,Nab1,Nab2,Mapk8,Hmgb1,Nf1,Tmsb4x,Cd276,Hoxa5,Grpca,Usf1,Nrd1,Ihh,Bmp2,Tfip11,Pax2,Ncl,Runx2,Igsf10,ENSRNOT00000051095,Ptger4,ENSRNOT00000046279,Pthlh,Smad5,Fgfr2,RGD1563668,Esrra,LO…	0.923005	0.0001766
regulation of cellular component movement (GO:0051270)	0.0110421	GO:0051270	134	163	60	7545	0.79	74	18864	0.39	Cxcl10,Hif1a,Csf1,Vcl,Vegfa,Pik3r1,Jak2,Tgfb2,M16433,Abhd2,Cyr61,Nr4a2,Yy1,Gab1,Cdkn1b,Tgfbr1,Bcl6,Gata3,Apc,Cited2,Pten,Igfbp5,Icam1,Gna13,Rras,Vegfc,Map2k1,Mkks,Gata2,Irf1,Bcl2,Cbll1,Rnf20,Foxq1,Rel,Adam9,Ptk2,Insr,Tpm1,Igf1,Map3k1,Wdr44,Apoe,Ptp4a1,Pdgfra,Gtpbp4,Ilk,Elf5,Rhoa,Arnt,Crk,Grem1,Hbegf,Adam10,Adam17,Sp1,Mylk2,Bcar1,Lama2,B4galt1	Tgfbr1,Apc,Mkks,Cbll1,Adam9,Ptk2,Map3k1,Gtpbp4,Rhoa,Adam10,Lama2,B4galt1,Tgfb1,ENSRNOT00000014471,Pld2,Tp53,Il6st,Clic4,Creb1,Bbs4,Rps6kb1,Mapk8,Hmgb1,Abi3,Ptprm,Plxna3,Tgfbr3,Hoxa5,Plcg1,Tie1,Lama5,Sema3f,Usf1,Rela,Pax2,Drd5,Agt,Irs2,Rac1,Sphk1,Actn4,Angptl3,ENSRNOT00000017254,Egfr,Adora1,Mapk1,Bbs1,Sox10,Jub,Abcc1,Akt1,Rtn4,Cdk5,Centd2,Trib1,Ada,Ets1,Bbs2,Stat5b,Sema3a,RGD1560584,Nisch,Klf4,F2r…	0.70665	7.34301e-05
leukocyte migration (GO:0050900)	0.0110934	GO:0050900	38	62	11	2193	0.5	27	24312	0.11	Ccl2,Ccl5,Cxcl1,BX883046,Tgfb2,Rora,Nr4a2,Yy1,Gata3,Icam1,Msn	BX883046,Gata2,Arnt,Itga6,Grem1,Slc37a4,Adam10,Adam17,Rock1,B4galt1,ENSRNOT00000014471,Tp53,Il1b,Dbh,Pax2,Tnf,Cd24,Adora1,Sox10,Cklf,Ada,Ets1,Klf4,Foxi1,Nfic,Pdx1,Itga1	1.50776	0.000184429
lymph node development (GO:0048535)	0.0113747	GO:0048535	12	11	6	2198	0.27	6	24333	0.02	Ltb,Tnfrsf11a,BX883046,Yy1,Runx1,Gata3	BX883046,Il15,Gata2,Tgfb1,Ets1,Pdx1	2.40429	0.000193833
negative regulation of acute inflammatory response (GO:0002674)	0.0126817	GO:0002674	5	3	4	2200	0.18	1	24338	0	Anxa1,Yy1,Pparg,Gata3	Gata2	3.78988	0.000221376
cell activation (GO:0001775)	0.013199	GO:0001775	187	314	31	2173	1.41	156	24183	0.64	Egr1,Cd38,Lat,Ebf1,BX883046,Ap3d1,Il7,Pik3r1,Jak2,Rora,Clcf1,Nfe2l2,Nr4a2,Plcz1,Entpd2,Cst3,Yy1,Runx1,Bcl6,Tlr6,Gata3,Apc,BX883042,Fgg,Tlr4,Cplx2,Nfkb2,Unc13d,Atp7a,Icam1,Zc3h8	BX883046,Bcl6,Apc,BX883042,Psen2,Nbn,Gna13,Zap70,Elk1,Il15,Timp1,Gata2,Irf1,Bcl2,Ripk2,Cebpg,Efnb1,Rel,Adam9,Ifnar1,Il12rb2,Apoe,Cbfb,Psen1,Mll5,Bcl10,Itpkb,Cntf,Cd3d,Elf5,Arnt,Fgb,Ppp3cb,Ndfip1,Hmox1,Cd59,ENSRNOT00000012936,Polm,Lig4,Adam10,Sp1,Dclre1c,Bak1,Ctnnb1,Malt1,Rab27a,Il13ra1,Pik3cb,Chrnb2,Gabpa,Tgfb1,Pld2,Pawr,Traf6,Il6st,Myh9,Creb1,Inpp5d,Cd4,Bpi,Chrna7,RGD1565350,Elf4,Impdh2,Il1b,Cd2…	0.793672	0.000246437
leukocyte chemotaxis (GO:0030595)	0.013199	GO:0030595	22	37	8	2196	0.36	14	24325	0.06	Ccl2,Ccl5,Cxcl1,Tgfb2,Rora,Nr4a2,Yy1,Gata3	Gata2,Arnt,Grem1,Slc37a4,Adam10,Adam17,Il1b,Sox10,Cklf,Ets1,Foxi1,Nfic,Pdx1,Itga1	1.84525	0.000246864
blood vessel development (GO:0001568)	0.013637	GO:0001568	163	243	28	2176	1.27	135	24204	0.55	Csrp3,Gja5,LOC363265,Edn1,Hif1a,Ppap2b,Jun,Vegfa,Btg1,Tgfb2,Rora,Cyr61,Yy1,Runx1,Junb,Chm,Tgfbr1,Anxa2,Gata3,Tbx3,Ctgf,Cited2,Adra1b,Rapgef1,Pten,Cdh2,Atp7a,Tf	Tgfbr1,Adra1b,Rapgef1,Fgf9,Gna13,Elk1,Acvr1,Vegfc,Il15,Egf,Rnh1,Gata2,Cd44,Ubp1,Vhl,Tbx4,Tiparp,Fgf1,Col1a2,Apoe,Psen1,Prok1,Hey2,Gpi,Elf5,Arnt,Hmox1,Col1a1,Tnfrsf1a,Bgn,Efna1,Mmp14,Sp1,Scye1,Bak1,Zfx,Rasa1,Casp8,Crkl,Myo1e,Ctnnb1,B4galt1,Cdx2,Zc3h12a,Tbxa2r,Myh9,Creb1,Pgf,Adra2b,Srf,Nf1,Ptprm,Il1b,Tgfbr3,Angpt2,Itgav,Ednra,Dbh,Tie1,Rhob,Plcd3,Usf1,Zfpm2,Ihh,Notch4,Pax2,Zfp36l1,Fgf10,Agt,ENSRNOT0…	0.835959	0.000266392
vasculature development (GO:0001944)	0.013637	GO:0001944	163	248	28	2176	1.27	135	24204	0.55	Csrp3,Gja5,LOC363265,Edn1,Hif1a,Ppap2b,Jun,Vegfa,Btg1,Tgfb2,Rora,Cyr61,Yy1,Runx1,Junb,Chm,Tgfbr1,Anxa2,Gata3,Tbx3,Ctgf,Cited2,Adra1b,Rapgef1,Pten,Cdh2,Atp7a,Tf	Tgfbr1,Adra1b,Rapgef1,Fgf9,Gna13,Elk1,Acvr1,Vegfc,Il15,Egf,Rnh1,Gata2,Cd44,Ubp1,Vhl,Tbx4,Tiparp,Fgf1,Col1a2,Apoe,Psen1,Prok1,Hey2,Gpi,Elf5,Arnt,Hmox1,Col1a1,Tnfrsf1a,Bgn,Efna1,Mmp14,Sp1,Scye1,Bak1,Zfx,Rasa1,Casp8,Crkl,Myo1e,Ctnnb1,B4galt1,Cdx2,Zc3h12a,Tbxa2r,Myh9,Creb1,Pgf,Adra2b,Srf,Nf1,Ptprm,Il1b,Tgfbr3,Angpt2,Itgav,Ednra,Dbh,Tie1,Rhob,Plcd3,Usf1,Zfpm2,Ihh,Notch4,Pax2,Zfp36l1,Fgf10,Agt,ENSRNOT0…	0.835959	0.000266392
lymphocyte chemotaxis (GO:0048247)	0.0147235	GO:0048247	7	4	2	33	5.71	5	26503	0.02	Ccl2,Ccl5	Gata2,Adam10,Adam17,Sox10,Ets1	5.77221	3.5325e-05
response to glucocorticoid stimulus (GO:0051384)	0.0153386	GO:0051384	88	100	11	753	1.44	77	25702	0.3	Ccl2,Ccl5,Adm,Cdo1,Fos,Ghr,Anxa1,Ebf1,BX883046,Lcat,Pik3r1	BX883046,Yy1,Junb,Ccnd1,Gata3,Areg,Alpl,Sparc,Fosl1,Map2k1,Gata2,Bcl2,Adam9,Ep300,Insr,Igf1,Sult1a1,Cpn1,Elf5,Rhoa,A2m,Sp1,Got1,Bax,Creb1,Rps6kb1,Hmgb1,Aldh3a1,Agxt,Il6ra,Asl,Il1b,Acadm,C1qb,Pebp1,Usf1,LOC681314,Abca3,Tnf,Bckdhb,ENSRNOT00000017254,Bad,Aanat,Ucn,RGD1563668,Park2,Rxra,Slc9a3,Casp3,Sox10,Ptgs2,Pam,Bckdha,Pfkfb1,Sdc1,Ets1,Dusp1,Mif,Acads,Cdkn1a,RGD1560584,Klf4,Pla2g4a,Foxi1,Nfic,Ccne…	1.58435	4.46259e-05
ISG15-protein conjugation (GO:0032020)	0.0154953	GO:0032020	9	6	2	21	8.7	7	26513	0.03	Usp18,G1p2	Yy1,Ube2l6,Gata2,ENSRNOT00000046879,Ube2e2,Ets1,Pdx1	5.88811	2.57612e-05
heart development (GO:0007507)	0.016452	GO:0007507	132	202	24	2180	1.09	108	24231	0.44	Nppb,Th,Adm,Csrp3,Gja5,Edn1,Hif1a,Fbn1,Pdlim5,Col4a3bp,Tgfb2,Ptch1,Yy1,Cxadr,Tgfbr1,Ift88,Gata3,Tbx3,BX883042,Pkp2,Cited2,Adra1b,Pten,Sparc	Col4a3bp,Ptch1,Tgfbr1,Ift88,BX883042,Pkp2,Adra1b,Fgf9,Tead1,Elk1,Acvr1,Adipor2,Gata2,Htr2b,Msx1,Rb1cc1,Ep300,Insr,Gli2,Id2,Psen1,Mnat1,Atm,Hey2,Osr1,Smyd1,Elf5,Tsc1,Arnt,Ppp3cb,Bmpr1a,Sp1,Mylk2,Casp8,Crkl,Ctnnb1,Sod2,Pcsk5,Creb1,Raf1,Gata6,Srf,Mb,Nf1,Tgfbr3,Casp7,Hoxa5,Acadm,Ednra,Smad2,Id3,Gnaq,Usf1,Sox6,Zfpm2,Itgb1,Kif3a,Mospd3,Bmp2,Nfatc3,Pax2,ENSRNOT00000060927,Mixl1,Mib1,Erbb2,Actc1,Hand1,Nc…	0.904231	0.000344675
myeloid leukocyte differentiation (GO:0002573)	0.016452	GO:0002573	47	61	12	2192	0.54	35	24304	0.14	Ccl5,Jun,Csf1,Ebf1,BX883046,Pik3r1,Acin1,Yy1,Runx1,Pparg,Gata3,Apc	BX883046,Apc,Psen2,Cebpe,Mitf,Gata2,Klf10,Rel,Lif,Id2,Psen1,Nme2,Ndfip1,Sp1,Casp8,Ctnnb1,Chuk,Tgfb1,Zbtb7a,Traf6,Myh9,Inpp5d,Nme1,Tcfe3,Rela,Rb1,Tnf,Esrra,Sox10,Ets1,Nfic,Brca1,Cebpa,Pdx1,Adipoq	1.33539	0.000348732
regulation of hormone secretion (GO:0046883)	0.0168678	GO:0046883	54	72	13	2191	0.59	41	24298	0.17	Edn1,Cd38,K02813,Ebf1,BX883046,Pfkfb2,Jak2,Gcg,Nr4a2,Nnat,Yy1,Inha,Gata3	BX883046,Apln,Gata2,Glud1,Lif,Cntf,Inhbb,Elf5,Sp1,Mgea5,Il6st,Creb1,Il1b,Rab8b,Cpt1a,Usf1,Glp1r,Pax2,Lep,Nmu,Pfkl,Tnf,Chd7,Acvr1c,Ptpn11,Adora1,Aacs,Sirt4,Sox10,Pfkm,Psmd9,Ets1,Sstr5,Fst,Nfic,Gck,Gip,Brca1,Pdx1,Pde3b,Adipoq	1.25741	0.000374583
secretion (GO:0046903)	0.0168678	GO:0046903	227	388	35	2169	1.59	192	24147	0.79	Cxcl10,Abca1,Il1rn,Edn1,Cd38,Lat,Anxa1,K02813,Ebf1,BX883046,Pfkfb2,Tgfb3,Jak2,Gcg,Rora,Tsc22d3,Nr4a2,Pycard,Nnat,Yy1,Stx3,Rab14,Inha,Anxa2,Arfgef2,Gata3,Tbx3,Trpc1,Cplx2,Smpd3,Sytl4,Trpv1,Unc13d,Trim36,Exoc8	BX883046,Pycard,Rab14,Arfgef2,Exoc5,Apln,Itsn1,Elk1,Vegfc,Nrxn3,Egf,Gata2,Anxa4,Irf1,Glud1,Foxq1,Rel,Adam9,Nr3c2,Arfip1,Scamp1,Pla2g5,Vps33a,Lif,Psen1,Lin7c,Bdkrb2,Stxbp5,Cadps,Rims2,Vgf,Cntf,Inhbb,Elf5,Ykt6,Fez2,Stx1a,Hmox1,Snapap,Vamp3,Sp1,Gnai3,Mgea5,Scfd1,Cdc42,Ppt1,B4galt1,Acr,Rab27a,Stx7,Tnp2,Nsf,Chrnb2,Tgfb1,Kcnma1,Grik5,Pld2,Cplx1,Traf6,Il6st,Creb1,Hnf4a,Chrna7,Panx1,Vps45,Agxt,Gcgr,Il1b,…	0.707747	0.00037858
tyrosine metabolic process (GO:0006570)	0.0168678	GO:0006570	9	8	5	2199	0.23	4	24335	0.02	Th,Fah,Yy1,Gata3,Atp7a	Gata2,Ets1,Nfic,Pdx1	2.62706	0.000372374
positive regulation of cell proliferation (GO:0008284)	0.0178453	GO:0008284	212	337	33	2171	1.5	179	24160	0.74	Ccl2,Cxcl10,Adm,Stat1,Edn1,Hif1a,Cd38,Jun,Csf1,BX883046,Vegfa,Il7,Jak2,Tgfb2,Rora,Camk2d,Gli1,Atf3,Cst3,Grn,Yy1,Cdkn1b,Tgfbr1,Ccnd1,Bcl6,Gata3,Tbx3,Areg,Pura,ENSRNOT00000003901,Sts,Ctf2,Otp	BX883046,Cdkn1b,Tgfbr1,Ccnd1,Bcl6,Pura,Fgf9,Nbn,Zap70,Apln,Vegfc,Il15,Egf,A_44_P515707,Gata2,ENSRNOT00000049461,Irf1,Bcl2,Ripk2,Efnb1,Foxq1,Ngfr,Rel,Ptk2,Insr,Myc,Insl3,Igf1,Fgf1,Gli2,Clu,Lif,Pbx1,Id2,Mnat1,Pdgfra,Prok1,Pggt1b,Ilk,Hey2,Cntf,Elf5,Cdk6,Arnt,Hcls1,Cd59,Ager,Hbegf,Lig4,Adam10,Adam17,Bmpr1a,Sp1,Mdm4,Fgfr3,B4galt1,Fnta,Il13ra1,Cdx2,Chrnb2,Tgfb1,Il6st,Creb1,Pgf,Rps6kb1,Myd88,Hmgb1,Aldh3…	0.718632	0.000407935
tissue remodeling (GO:0048771)	0.0194913	GO:0048771	55	74	13	2191	0.59	42	24297	0.17	Csrp3,Hif1a,Cd38,Tgfb3,Vegfa,Il7,Tgfb2,Ctsk,Nr4a2,Yy1,Gata3,Adra1b,Atp7a	Adra1b,Mepe,Gas6,Mitf,Gata2,Arnt,Ahsg,Axl,Bgn,Mmp14,Sp1,Bak1,Ctnnb1,B4galt1,Tgfb1,Inpp5d,Nf1,Tpp1,Dbh,Pax2,Fgf10,Xdh,Ncdn,Erbb2,Rac1,Cd24,Spp2,Eln,Sox10,Elf3,Tgm2,Ets1,Klf4,F2r,Nfic,Stat5a,Ptprv,Brca1,Pdx1,Enpp1,Spp1,Rac2	1.23327	0.000453662
cell chemotaxis (GO:0060326)	0.0199209	GO:0060326	24	40	8	2196	0.36	16	24323	0.07	Ccl2,Ccl5,Cxcl1,Tgfb2,Rora,Nr4a2,Yy1,Gata3	Gata2,Arnt,Grem1,Slc37a4,Adam10,Adam17,Sp1,Il1b,Sox10,Cklf,Abcc1,Ets1,Foxi1,Nfic,Pdx1,Itga1	1.71164	0.000488502
cell motility (GO:0048870)	0.0199209	GO:0048870	249	441	37	2167	1.68	212	24127	0.87	Ccl2,Ccl5,Cxcl10,Cxcl1,Scnn1g,Slit2,Hif1a,Csf1,Plxna2,BX883046,Vcl,Vegfa,Pik3r1,Jak2,Tgfb2,M16433,Rora,Abhd2,Cyr61,Nr4a2,Lamc1,LOC300308,Cdk5r1,Yy1,Gab1,Tgfbr1,Gata3,Apc,Ctgf,Cited2,Cd47,Tnfrsf12a,Pten,Cdh2,Igfbp5,Icam1,Msn	Plxna2,BX883046,Tgfbr1,Apc,Cd47,Tnfrsf12a,Igfbp5,Cck,Gna13,Dnaja1,Rras,Acvr1,Ndel1,Vegfc,Map2k1,Arid5b,Mkks,Gata2,RGD1562809,Irf1,Bcl2,Cd44,Cbll1,RGD1310311,Vhl,Fut8,Rnf20,Efnb1,Foxq1,Rel,Adam9,Ptk2,Insr,RGD1561185,Tpm1,Igf1,Itga11,Map3k1,Wdr44,Apoe,Ptp4a1,Psen1,Pdgfra,Gtpbp4,Ilk,Pex5,Elf5,Itga5,Pdcd6,Rhoa,Arnt,Itga6,Nefh,Cap1,Grem1,Axl,Slc37a4,Hbegf,Mmp14,Adam10,ENSRNOT00000035277,Adam17,Sp1,Kat…	0.664319	0.000485234
dopamine metabolic process (GO:0042417)	0.0199209	GO:0042417	24	25	8	2196	0.36	16	24323	0.07	Th,Tgfb2,Rora,Nr4a2,Yy1,Comt,Gata3,Atp7a	Gata2,Elf5,Arnt,Sp1,Maoa,Chrnb2,Chrna7,Dbh,Pax2,Sox10,Ets1,Npr1,Foxi1,Nfic,Brca1,Pdx1	1.71164	0.000488502
leukocyte mediated immunity (GO:0002443)	0.0205899	GO:0002443	115	163	21	2183	0.95	94	24245	0.39	Irf7,Hpx,Lyst,Lat,BX883046,Maf,Nr4a2,RT1-CE16,Yy1,Runx1,B2m,RT1-Cl,RT1-CE5,RT1-CE2,Bcl6,Gata3,C4bpb,BX883042,Cplx2,Unc13d,Icam1	BX883046,B2m,RT1-CE5,Bcl6,BX883042,RT1-A3,Nbn,BX883045,Gata2,Cebpg,Rel,Tap2,Masp2,Mll5,RT1-CE10,Bcl10,Elf5,Ppp3cb,Ndfip1,Ncr3,Hmox1,Lig4,Sp1,Malt1,Rab27a,Gabpa,Tgfb1,Pld2,Serping1,Traf6,Creb1,Inpp5d,Myd88,LOC690139,Rbm4,Hoxa5,C1qb,Pvrl2,C6,Dbh,Prkcd,Usf1,Tarbp2,Klre1,Rela,C1s,Pax2,Ywhaz,Lat2,Il27ra,Ercc1,RGD1311946,Xrcc4,Dpp4,Map3k7,Rpl14,BX883052,Sox21,LOC306079,Tcerg1,Stat6,Tbx21,Cd24,BX883043,…	0.908738	0.000522022
epinephrine metabolic process (GO:0042414)	0.0236863	GO:0042414	6	2	4	2200	0.18	2	24337	0.01	Th,Yy1,Gata3,Atp7a	Ets1,Pdx1	3.09669	0.000620214
peptide hormone secretion (GO:0030072)	0.0241285	GO:0030072	50	77	12	2192	0.54	38	24301	0.16	Edn1,Cd38,Anxa1,K02813,BX883046,Pfkfb2,Jak2,Gcg,Nnat,Yy1,Gata3,Smpd3	BX883046,Gata2,Glud1,Vgf,Inhbb,Elf5,Sp1,Mgea5,Cplx1,Creb1,Il1b,Cpt1a,Smad2,Glp1r,Pax2,Lep,Pfkl,Tnf,Chd7,Acvr1c,Ptpn11,Aacs,Sirt4,Sox10,Eif2ak3,Pfkm,Ghrh,Psmd9,Ets1,Dgat1,Sstr5,Nfic,Gck,Gip,Trpv4,Brca1,Pdx1,Pde3b	1.25302	0.000641822
serine family amino acid metabolic process (GO:0009069)	0.0283163	GO:0009069	29	23	12	20470	0.06	17	6044	0.28	Cdo1,Yy1,Gata3,Gata2,Sp1,Srr,Agxt,Psph,Phgdh,Gcat,Sox10,Sardh	Shmt2,Gclm,Ets1,Psat1,LOC364802,X13119,Dhfr,Nfic,Gclc,Shmt1,ENSRNOT00000036940,Cth,Nfs1,Gcsh,Brca1,Pdx1,Cbs	-1.5682	3.53071e-05
steroid biosynthetic process (GO:0006694)	0.0283163	GO:0006694	77	88	43	20439	0.21	34	6027	0.56	Ch25h,BX883046,Abcg1,Yy1,Gata3,BX883042,Timp1,Gata2,Atp1a1,Foxq1,Acbd3,Amacr,Star,Apoe,Oprs1,Hsd3b7,Elf5,Sp1,Nr3c1,Prkaa1,Cyb5r3,Srd5a2,Fdps,Pax2,Lep,Srd5a1,Sf1,Tnf,Stard6,Hsd17b8,Dhh,Dhcr24,M63926,Nsdhl,Ebp,Pmvk,Tsta3,Prkaa2,Hsd17b12,Sec14l2,Sox10,Stard4,Ndufa9	BX883042,Fdps,Dhh,Dhcr24,Ndufa9,Akr1c18,Scarb1,Mvd,S63167,Ets1,Nr0b1,Sod1,Gpsn2,Cyp51,Lss,Gale,Dhcr7,Foxi1,Nfic,Sc4mol,Hsd17b1,RGD1561594,Fdft1,Hsd17b2,Brca1,Hmgcs1,Pdx1,Hsd11b1,Hsd17b7,Idi1,Hmgcr,Cyb5r1,Tdh,Hmgcs2	-0.986356	3.20718e-05
steroid metabolic process (GO:0008202)	0.0283163	GO:0008202	136	177	83	20399	0.41	53	6008	0.87	Abca1,Ch25h,Srebf1,BX883046,Lcat,Abcg1,Nr4a2,Osbpl5,Yy1,Comt,Gata3,Cyp27a1,BX883042,Osbpl11,Sts,Srebf2,Osbpl9,Timp1,Gata2,Atp1a1,Foxq1,Acbd3,Amacr,ENSRNOT00000016167,Sult1a1,Star,Apoe,Ywhah,Oprs1,Cln8,Hsd3b7,Elf5,Scap,Slc37a4,Osbp,Sp1,M31178,Osbpl6,Hsd17b4,Nr3c1,Insig2,Serpina6,Osbpl7,Prkaa1,Osbpl2,Cyb5r3,Srd5a2,Insig1,Nr1h4,Fdps,Pax2,Lep,Srd5a1,Sf1,Agt,Tnf,Hdlbp,RGD1561474,Cel,Soat1,Stard6,Hsd17…	BX883042,Srebf2,Fdps,Hdlbp,RGD1561474,Dhh,Dhcr24,Ndufa9,Akr1c18,Scarb1,Mvd,S63167,Ets1,Nr0b1,Sod1,Stat5b,Klf4,Gpsn2,Sox9,Lipe,Cyp51,Lss,Gale,Dhcr7,Foxi1,Cyp2r1,Cat,Nfic,Sc4mol,Hsd17b1,RGD1561594,Ldlr,Fdft1,Stat5a,Hsd17b2,Brca1,Hmgcs1,Cebpa,Sqle,Pdx1,Pctp,Fech,Hsd11b1,Hsd11b2,Hsd17b7,Idi1,Hmgcr,Cubn,Cyb5r1,Tdh,Sult2b1,Hmgcs2,Sult1b1	-0.773845	2.18674e-05
response to hormone stimulus (GO:0009725)	0.0285712	GO:0009725	293	400	21	743	2.75	272	25507	1.06	Ccl2,Ccl5,Th,Adm,Cdo1,Stat1,Fos,Ghr,Egr2,Hif1a,Cd38,Gnrh1,Anxa1,Srebf1,Ebf1,BX883046,Fhl2,Tgfb3,Lcat,Pik3r1,Jak2	Srebf1,BX883046,Btg1,Tgfb2,Txnip,Ptch1,Nr4a2,Wfdc1,Cst3,Yy1,Pparg,Junb,Cdkn1b,Tgfbr1,Ccnd1,Gata3,Areg,Sts,Pten,Alpl,Sparc,Tbl1x,Ins1,Nr1h3,Pla2g1b,Eno2,Srebf2,Elk1,Fosl1,Map2k1,Timp1,Lpin1,Gata2,Snrpn,Lats2,Bcl2,Abcc5,Rnf14,Eif4ebp2,Foxq1,ENSRNOT00000037120,Adam9,Ep300,Ramp2,Ptk2,Insr,Igf1,Rhoq,Stat3,Sult1a1,Star,Eif2b4,Pdgfra,Ldha,Ptpn1,Aldoa,Khk,A_44_P852185,Cpn1,Vgf,Elf5,Rhoa,Tsc1,Arnt,Prkci,A…	0.974733	0.000130625
tissue development (GO:0009888)	0.0298274	GO:0009888	347	607	47	2157	2.13	300	24039	1.23	Csrp3,Gpnmb,Slit2,Ghr,Ltb,Edn1,Hif1a,Jun,Cdkn2b,Ebf1,Jag1,Igfbp3,BX883046,Tgfb3,Vegfa,Svil,Pik3r1,Btg1,Tgfb2,Txnip,Maf,Gli1,Ptch1,Nr4a2,Eno3,Yy1,Pparg,Cxadr,Junb,Tgfbr1,Ccnd1,Bmp3,Snai1,Gata3,Tbx3,Cbfa2t2,Apc,BX883042,Ctgf,Cited2,Cast,Mustn1,Sts,Pten,Trpv1,Igfbp5,Atp7a	BX883046,Svil,Ptch1,Tgfbr1,Ccnd1,Snai1,Cbfa2t2,Apc,BX883042,Cast,Igfbp5,Fgf9,Psen2,Gas6,Acvr2a,Luc7l,Acvr1,Vegfc,Map2k1,ENSRNOT00000018867,Gata2,Bcl2,Cd44,Foxa2,Msx1,Neo1,Tbx4,Efnb1,X76129,Foxq1,Tiparp,Ngfr,Klf10,Rel,Adam9,Frem2,Ep300,Lgals1,Pcdh8,App,Igf1,Gli2,Apoa5,Myl6,Col1a2,Lif,Pbx1,Psen1,Bcl10,ENSRNOT00000027404,Ilk,Hey2,Osr1,Elf5,Txnrd1,Tsc1,Vamp5,Arnt,Ahsg,Gatm,Col1a1,Ercc3,Morf4l2,Grem1,…	0.557324	0.000818207
catecholamine metabolic process (GO:0006584)	0.030697	GO:0006584	32	37	9	2195	0.41	23	24316	0.09	Th,Tgfb2,Moxd1,Rora,Nr4a2,Yy1,Comt,Gata3,Atp7a	Gata2,Vhl,Sult1a1,Ywhah,Elf5,Arnt,Mtpn,Atf2,Sp1,Maoa,Chrnb2,Chrna7,Dbh,Hdc,Pax2,Sox10,Ets1,Npr1,Klf4,Foxi1,Nfic,Brca1,Pdx1	1.46668	0.000890137
innate immune response (GO:0045087)	0.030697	GO:0045087	66	103	14	2190	0.64	52	24287	0.21	Sp110,Irgm,Hpx,Lyst,BX883046,Il1rl1,Yy1,Samhd1,Il1r1,Tlr6,Gata3,C4bpb,Tlr4,Unc13d	BX883046,BX883045,Gata2,Irak3,Ripk2,Cebpg,Cfd,Tbkbp1,Masp2,Bcl10,Elf5,Ncr3,A2m,Tnfrsf1a,Il1rap,Sp1,Kynu,Masp1,Malt1,Rab27a,Tgfb1,Serping1,Tbp,Myd88,Nfkbia,ENSRNOT00000038312,Hoxa5,C1qb,Pvrl2,C6,Tlr3,Klre1,Tnfaip8l2,C1s,Pax2,Unc93b1,Sarm1,BX883052,Tlr5,Sox10,BX883044,Ets1,Mif,Stat5b,Card9,Lbp,Foxi1,Nfic,RGD1565459,Brca1,Pdx1,Myo1f	1.09385	0.000892792
regulation of epithelial cell differentiation (GO:0030856)	0.030697	GO:0030856	26	22	8	2196	0.36	18	24321	0.07	Cdkn2b,Tgfb3,Btg1,Yy1,Tgfbr1,Ccnd1,Gata3,Apc	Tgfbr1,Ccnd1,Apc,Gata2,Foxq1,Elf5,Sp1,Ctnnb1,Notch4,Xdh,Sox10,BX883044,Ets1,Stat5b,Nfic,Stat5a,Brca1,Pdx1	1.59377	0.000893097
antigen processing and presentation of exogenous peptide antigen via MHC class II (GO:0019886)	0.0313919	GO:0019886	22	12	19	26454	0.07	3	67	4.29	Nr4a2,Yy1,Gata3,BX883042,Gata2,Rel,Sp1,Traf6,Rela,Unc93b1,Ifi30,BX883043,Sox10,Ets1,Foxi1,Nfic,Brca1,Pdx1,Hla-dma	RT1-Db1,RT1-Ba,RT1-Bb	-4.13264	2.60946e-05
antigen processing and presentation of peptide or polysaccharide antigen via MHC class II (GO:0002504)	0.0313919	GO:0002504	22	14	19	26454	0.07	3	67	4.29	Nr4a2,Yy1,Gata3,BX883042,Gata2,Rel,Sp1,Traf6,Rela,Unc93b1,Ifi30,BX883043,Sox10,Ets1,Foxi1,Nfic,Brca1,Pdx1,Hla-dma	RT1-Db1,RT1-Ba,RT1-Bb	-4.13264	2.60946e-05
cell growth (GO:0016049)	0.0317307	GO:0016049	127	159	22	2182	1	105	24234	0.43	Wisp2,Cd38,Nppa,Igfbp3,Tgfb3,AF465254,Il7,Tgfb2,Cyr61,Nr4a2,Wfdc1,Yy1,Runx1,Pparg,Tgfbr1,Cda,Dcbld2,Bcl6,Gata3,Ctgf,Adra1b,Igfbp5	Tgfbr1,Bcl6,Adra1b,Igfbp5,Adipor2,Gata2,Bcl2,Cd44,Ep300,Ptk2,Igf1,Taf9,Ilk,Cntf,Xrn2,Emp3,Elf5,Rhoa,Arnt,Ahsg,Ndufs3,Grem1,Emp2,Hbegf,Adam10,Adam17,Sp1,MGC108974,S100a10,Ppt1,Lepre1,Tgfb1,Dnajc2,Tsg101,ENSRNOT00000014471,Prdm4,Taf5,Sertad2,Tp53,Il6st,Creb1,Csnk2a1,Atp6v0e1,BX883047,Tgfbr3,Ei24,Hoxa5,LOC298795,Smad4,Usf1,Extl3,Ppp1r9b,Slc9a1,Bmp2,Kazald1,Pax2,Agt,Esm1,Cav3,Fxn,Acvr1b,Fxyd2,Sphk1,E…	0.844597	0.000949547
ossification (GO:0001503)	0.0317307	GO:0001503	127	185	22	2182	1	105	24234	0.43	Gpnmb,Egr2,Csf1,Tnfrsf11a,Igfbp3,Fhl2,Tgfb3,Ctsk,Gli1,Yy1,Runx1,M55017,Set,Bmp3,Gata3,Apc,Areg,BX883042,Ctgf,Ubtf,Igfbp5,Sparc	Set,Apc,BX883042,Ubtf,Igfbp5,Fgf9,Acvr2a,Acvr1,Gata2,Bcl2,Fn1,Hist1h4b,Klf10,Igf1,Gli2,Ambn,Cbfb,Pbx1,Anp32b,LOC679840,Elf5,Cdk6,Ahsg,Col1a1,Smad1,Mmp14,Bmpr1a,Sp1,LOC500684,Men1,Ctnnb1,Ptn,Leo1,Tgfb1,Traf6,Il6st,Nab1,Nab2,Mapk8,Hmgb1,Nf1,Tmsb4x,Cd276,Hoxa5,Grpca,Usf1,Nrd1,Ihh,Bmp2,Tfip11,Pax2,Ncl,Runx2,Igsf10,ENSRNOT00000051095,Ptger4,ENSRNOT00000046279,Pthlh,Smad5,Fgfr2,RGD1563668,Esrra,LOC6905…	0.844597	0.000949547
oxidation reduction (GO:0055114)	0.0317522	GO:0055114	344	564	69	7536	0.91	275	18663	1.45	Th,Cdo1,Ms4a11,Ch25h,Ebf1,ENSRNOT00000036481,Leprel2,Vat1,Nfe2l2,Nr4a2,Slc41a2,LOC691221,Yy1,Runx1,Gata3,Cyp27a1,BX883042,Ppargc1a,Asph,Acox3,M33313,Elk1,A_44_P515707,Dhrs4,Gata2,ENSRNOT00000045717,Glud1,Rel,Tusc3,Loxl3,Glrx1,Sdha,Aoc3,Cyp2a2,Ero1l,Ldha,Ggn,ENSRNOT00000050750,RGD1565002,Sccpdh,Acox1,Elf5,Dus2l,Txnrd1,Akr1a1,Arnt,Fdx1,Cycs,Ldhc,Alkbh3,Ndufs3,Hmox1,Vkorc1,Akr1b8,LOC366355,P4ha2,Sp1…	BX883042,Aoc3,Ero1l,Dus2l,Txnrd1,Cycs,Ndufc2,Cybasc3,Hmox2,Gapdh,Slc11a2,Sord,Maoa,Sod2,Fmo4,LOC502627,Txndc12,LOC313443,Ndufv2,Aldh2,Ndufb8,LOC298960,Idh3B,Aldh6a1,Glrx2,Txnl1,Creb1,Gpx3,Phyhd1,Dhrs1,Acad9,Dhrs7b,Rdh13,Aldh3a1,Cybrd1,Cyb5r4,Ndufs8,Cyp20a1,Ndufs7,Ldhb,Phgdh,Plod3,Degs1,Qdpr,Impdh2,Cyb561d2,LOC294903,Hoxa5,Acadm,Egln3,Retsat,Msrb2,Prdx2,Gpx7,Acadsb,Cyb5r3,RGD1562744,Srd5a2,Suox,Dh…	-0.475813	0.000303533
positive regulation of cellular component movement (GO:0051272)	0.0326151	GO:0051272	77	89	37	7568	0.49	40	18898	0.21	Cxcl10,Hif1a,Csf1,Vegfa,Pik3r1,Jak2,Tgfb2,Cyr61,Yy1,Tgfbr1,Bcl6,Gata3,Apc,Icam1,Vegfc,Map2k1,Gata2,Irf1,Bcl2,Cbll1,Foxq1,Adam9,Ptk2,Insr,Igf1,Ptp4a1,Pdgfra,Ilk,Elf5,Rhoa,Arnt,Hbegf,Adam10,Adam17,Sp1,Mylk2,Bcar1	Tgfbr1,Apc,Cbll1,Adam9,Ptk2,Rhoa,Adam10,Tgfb1,ENSRNOT00000014471,Pld2,Tp53,Il6st,Creb1,Rps6kb1,Mapk8,Hmgb1,Plcg1,Usf1,Rela,Agt,Irs2,Sphk1,Actn4,Angptl3,ENSRNOT00000017254,Egfr,Mapk1,Sox10,Abcc1,Ets1,Stat5b,RGD1560584,F2r,Igf1r,Nfic,Rras2,Brca1,Pdx1,Cxcl12,Myo1f	0.837166	0.000338893
ion homeostasis (GO:0050801)	0.0333867	GO:0050801	236	407	18	746	2.36	218	25561	0.85	Ccl2,Adm,Csrp3,Slc4a10,Egr2,Gipr,Prnd,Edn1,Hif1a,Cd38,ENSRNOT00000052317,RGD1310507,Jun,Ebf1,Atp6v1b2,Slc4a4,Slc26a4,Jak2	Atp6v1b2,Tgfb2,Rora,Camk2d,Nr4a2,Yy1,RGD1561055,Gata3,Ttc7,Slc39a4,Cdh2,Ppid,Atp7a,Tf,Cck,LOC295142,Gna13,Elk1,Gata2,Pgm1,Bcl2,Atp7b,Ptk2,Nr3c2,App,Cldn11,ENSRNOT00000046759,Mpdz,Eif2b4,Hexb,Apoe,AF107265,Psen1,Bdkrb2,Ilk,Cntf,Elf5,Tsc1,Arnt,Ndfip1,Hmox1,Slc37a4,BC070942,ENSRNOT00000012936,Slc9a5,Sp1,Chrnb1,Mgea5,Bak1,Zfx,RGD1563378,Ppt1,Slc9a6,Pmp22,Fzd2,Pik3cb,Tmprss3,Sod2,Ireb2,Chrnb2,Scn2a1,S…	1.03997	0.000180394
GO:0060548	0.0340356	GO:0060548	230	309	91	7514	1.2	139	18799	0.73	Ccl2,Adm,Il1rn,Gnrh1,Anxa1,Ebf1,BX883046,Tgfb3,Vegfa,Il7,Pik3r1,Tgfb2,Nr4a2,Cst3,Yy1,Atf5,Runx1,Prnp,Tgfbr1,Rtkn,Bcl6,Gata3,Tbx3,Apc,Lhx3,Cited2,Ercc5,Pten,Eef1a2,Ppid,Birc3,Psen2,LOC295142,Elk1,Acvr1,Timp1,Mitf,Gata2,Bcl2,Pim1,Birc2,Msx1,Txndc1,Fn1,Rb1cc1,Tert,Rel,Cidea,Ptk2,Myc,Insl3,Igf1,Taf9,Star,Clu,Apoe,Psen1,Bdkrb2,Mnat1,Hspb1,Cln8,Atm,Bcl10,Ilk,Csda,Cntf,Gpi,Elf5,Ciapin1,Arnt,Son,Dnajb9,N…	BX883046,Tgfbr1,Apc,Fn1,Tert,Ptk2,Taf9,Bdkrb2,Atm,Son,Dnajb9,Smad1,Polb,Lig4,Mkl1,Hspd1,Fnta,Sod2,Ptma,Bre,Cfdp1,Creb1,Api5,Apip,Mapk8,Pafah2,Il6ra,Rara,RGD1561890,Stambp,Asns,Il1b,Hoxa5,Angpt1,U68562,Bcl2l1,Mael,Prdx2,Bcl2l10,Chd8,Bnip3,Npm1,Dnajc5,RGD1563524,Amigo2,Bag1,Usf1,Ybx1,LOC294396,Rps6,Rela,Ihh,Slc9a1,Bfar,Akt1s1,Glp1r,Pax2,Hras,Ntrk1,Faim,Agt,Tnf,Maea,Cflar,Syvn1,Ercc1,Ppp2cb,Prdx3,Zc…	0.493421	0.000410238
homeostasis of number of cells (GO:0048872)	0.0340356	GO:0048872	83	112	39	7566	0.51	44	18894	0.23	Hif1a,Csf1,Ebf1,Vegfa,Il7,Tgfb2,Acin1,Yy1,Runx1,Bcl6,Gata3,Zc3h8,Acvr2a,Elk1,Timp1,Gata2,Bcl2,Cd44,Cebpg,Tal1,Cd7,Id2,Ikbkg,Mll5,Bcl10,Ikbkb,Elf5,Cdk6,Arnt,Ppp3cb,Hmox1,Hcls1,Add1,Slc37a4,Vps54,Sp1,Bak1,Men1,Klf1	Acvr2a,Add1,Ireb2,Tgfb1,Tcea1,Creb1,Inpp5d,Tex15,Mb,Tgfbr3,Dyrk3,Bpgm,Usf1,Sox6,Rps6,Pax2,Rb1,Maea,Acvr1b,Dnaja3,Klhl10,Cd24,Smad5,Fh1,Nfya,Sox10,Pknox1,Fancc,Akt1,Lyn,Rps19,Ada,Ets1,Sod1,Stat5b,Rpa1,F2r,Foxi1,Nfic,Stat5a,Brca1,Pdx1,Fech,Sfxn1	0.794552	0.00037981
negative regulation of apoptosis (GO:0043066)	0.0340356	GO:0043066	228	303	90	7515	1.18	138	18800	0.73	Ccl2,Adm,Il1rn,Gnrh1,Anxa1,Ebf1,BX883046,Tgfb3,Vegfa,Il7,Pik3r1,Tgfb2,Nr4a2,Yy1,Atf5,Runx1,Prnp,Tgfbr1,Rtkn,Bcl6,Gata3,Tbx3,Apc,Lhx3,Cited2,Ercc5,Pten,Eef1a2,Ppid,Birc3,Psen2,LOC295142,Elk1,Acvr1,Timp1,Mitf,Gata2,Bcl2,Pim1,Birc2,Msx1,Txndc1,Fn1,Rb1cc1,Tert,Rel,Cidea,Ptk2,Myc,Insl3,Igf1,Taf9,Star,Clu,Apoe,Psen1,Bdkrb2,Mnat1,Hspb1,Cln8,Atm,Bcl10,Ilk,Csda,Cntf,Gpi,Elf5,Ciapin1,Arnt,Son,Dnajb9,Nuak2,…	BX883046,Tgfbr1,Apc,Fn1,Tert,Ptk2,Taf9,Bdkrb2,Atm,Son,Dnajb9,Smad1,Polb,Lig4,Mkl1,Hspd1,Fnta,Sod2,Ptma,Bre,Cfdp1,Creb1,Api5,Apip,Mapk8,Pafah2,Il6ra,Rara,RGD1561890,Stambp,Asns,Il1b,Hoxa5,Angpt1,U68562,Bcl2l1,Mael,Prdx2,Bcl2l10,Chd8,Bnip3,Npm1,Dnajc5,RGD1563524,Amigo2,Bag1,Usf1,Ybx1,LOC294396,Rps6,Rela,Ihh,Slc9a1,Bfar,Akt1s1,Glp1r,Pax2,Hras,Ntrk1,Faim,Agt,Tnf,Maea,Cflar,Syvn1,Ercc1,Ppp2cb,Prdx3,Zc…	0.489512	0.000400912
regulation of signal transduction (GO:0009966)	0.0340356	GO:0009966	458	734	166	7439	2.18	292	18646	1.54	Rasgrp3,Map2k7,Il1rn,Ghr,Slc7a3,Edn1,Hif1a,Ppap2b,Hpx,Rhoh,Csf1,Cdkn2b,Ebf1,Jag1,Net1,BX883046,Rasgef1a,Tgfb3,Timp2,ENSRNOT00000010684,Vegfa,Jak2,Rora,RGD1306565,ENSRNOT00000003014,Ptch1,Nr4a2,Faslg,Il1rl1,Trib3,Rasal2,Elf1,Dusp6,Yy1,Fgd4,Sipa1,Gab1,Frs2,Tgfbr1,Ccnd1,Arhgap4,Bcl6,ENSRNOT00000014171,Tlr6,Arfgef2,Gata3,Apc,BX883042,Cited2,Tlr4,Rapgef1,Pten,Cdh2,Igfbp5,Rgs11,Hipk3,Fgf9,Abr,Psen2,Dus…	BX883046,Ptch1,Frs2,Tgfbr1,Apc,BX883042,Rapgef1,Acvr2a,Itsn1,Sos2,Cblc,Rapgef2,Spred1,Map3k1,Arfgap1,Hey2,Rhoa,Rgl1,Tmem9b,Arhgef5,Cdc42,Arhgef3,Pafah1b1,Tradd,Trim33,Ctnnb1,Tbc1d19,Arhgef11,Tgfb1,Cnksr3,Snx6,Tbc1d25,Tbc1d10a,Pld2,ENSRNOT00000047215,Pawr,Traf6,Atxn10,Il6st,Kalrn,Creb1,Ralgds,Hnf4a,Adra2b,Inpp5d,ENSRNOT00000023696,Cd4,Myd88,Tbc1d15,ENSRNOT00000022060,Pak1,Arhgef1,Sos1,Fbxo8,Eef1d,…	0.354129	0.000384165
regulation of cell growth (GO:0001558)	0.035612	GO:0001558	105	128	19	2185	0.86	86	24253	0.35	Wisp2,Cd38,Nppa,Igfbp3,AF465254,Il7,Tgfb2,Cyr61,Nr4a2,Wfdc1,Yy1,Pparg,Tgfbr1,Cda,Dcbld2,Bcl6,Gata3,Ctgf,Igfbp5	Tgfbr1,Bcl6,Igfbp5,Adipor2,Gata2,Bcl2,Cd44,Ep300,Ptk2,Igf1,Taf9,Ilk,Cntf,Elf5,Rhoa,Arnt,Ahsg,Ndufs3,Grem1,Hbegf,Adam10,Adam17,Sp1,MGC108974,S100a10,Ppt1,Tgfb1,Dnajc2,Tsg101,ENSRNOT00000014471,Prdm4,Sertad2,Tp53,Il6st,Creb1,Csnk2a1,BX883047,Ei24,Hoxa5,LOC298795,Smad4,Usf1,Extl3,Ppp1r9b,Kazald1,Pax2,Agt,Esm1,Fxn,Acvr1b,Fxyd2,Sphk1,ENSRNOT00000017254,ENSRNOT00000009585,Ucn,Igfbp1,Sox10,Igfbp4,Akt1,C…	0.897016	0.0010805
diencephalon development (GO:0021536)	0.0358773	GO:0021536	21	34	7	2197	0.32	14	24325	0.06	Rora,Cdh1,Gli1,Yy1,Gata3,Lhx3,Otp	Gata2,Gli2,Elf5,Sp1,Chrnb2,Creb1,Six3,Pitx1,Sox10,Ghrh,Ets1,Nfic,Brca1,Pdx1	1.71126	0.00110468
response to progesterone stimulus (GO:0032570)	0.035922	GO:0032570	33	24	9	2195	0.41	24	24315	0.1	Ccl2,Fos,Cd38,Srebf1,Tgfb3,Txnip,Yy1,Junb,Gata3	Srebf1,Fosl1,Gata2,Ramp2,Elf5,Sp1,Tgfb1,Aldh2,Rela,Erbb2,Bad,Pdxk,Sox10,Ets1,Mif,Klf4,Nfic,Socs3,Ccne1,RGD1565459,Brca1,Pdx1,ENSRNOT00000002421,Socs1	1.42408	0.00113469
peptidyl-amino acid modification (GO:0018193)	0.036594	GO:0018193	132	188	57	7548	0.75	75	18863	0.4	Padi1,Ghr,Padi4,Hpx,Ebf1,Padi3,Jak2,Rora,Nr4a2,Yy1,Clk4,Tgfbr1,Gata3,Stt3a,Pdgfd,Tlr4,Atp7a,Hipk3,Clk1,Cck,Zap70,Elk1,Egf,Gata2,Bcl2,Pdk3,Pdk4,Pcaf,Ep300,Insr,Igf1,Il12rb2,Map3k1,Crebbp,Nmt2,Clk3,Lif,Bdkrb2,Pdgfra,Ilk,Cntf,Elf5,Mgat2,Hcls1,Bgn,RGD1308470,P4ha2,ENSRNOT00000012936,Stk4,Sp1,Dyrk1a,Bak1,Prkce,Map3k12,Dph5,Jak1,Mylk2	Tgfbr1,Stt3a,Map3k1,Crebbp,Bdkrb2,Prkce,Jak1,Tgfb1,Ddost,Il6st,Hnf4a,Cd4,Mapk8,Narg1,Il6ra,P4hb,BX883047,Pdk1,Prkag2,Mocs3,Pdpk1,Usf1,Rpn2,Pax2,Aptx,Ggcx,Agt,Acvr1b,Src,Prmt5,RGD1560341,Nmt1,Pdk2,Smad7,Prl3d4,Metap2,Rab3d,Eif5a,Rab3b,Jak3,Uhmk1,Cd6,Cd24,Egfr,Prmt6,Galnt1,Sox10,Fyn,Akt1,Cdk5,Tnfrsf14,Lyn,Prkcz,Tgm2,Ets1,Adrbk1,Bckdk,RGD1306636,Klf4,Ephb2,F2r,Dhps,Nfic,L26525,Cd81,Padi2,Stat5a,Brca…	0.641483	0.000456285
tube development (GO:0035295)	0.0368683	GO:0035295	139	203	59	7546	0.78	80	18858	0.42	Gja5,Edn1,Hif1a,Srebf1,Tgfb3,Vegfa,Tgfb2,Cyr61,Gli1,Ptch1,Nr4a2,Yy1,Lgr4,Tgfbr1,Ift88,Gata3,Tbx3,Lhx3,Ctgf,Sparc,Atp7a,Fgf9,Tead1,Psen2,Nfib,Gna13,Elk1,Acvr1,Egf,Gata2,Bcl2,Cd44,Foxa2,Tbx4,Ep300,Igf1,Fgf1,Gli2,Pbx1,Psen1,Pdgfra,Bcl10,Ilk,Man1a2,Elf5,Tsc1,Arnt,Grem1,Mmp14,Asah1,Bmpr1a,Sp1,LOC293103,Casp8,Six1,Npap60,Pfn1,Ctnnb1,B4galt1	Srebf1,Ptch1,Tgfbr1,Ift88,Ctnnb1,B4galt1,Tgfb1,Pcsk5,Vasp,Traf6,Creb1,Bbs4,Pgf,Gata6,Srf,Hmgb1,Tcfap2a,Ret,Spry2,Hoxa5,Ednra,Nr4a3,Smad2,Man2a1,Smad4,Lama5,Usf1,Zfpm2,Ihh,Bmp2,Notch4,Pax2,Fgf10,Agt,Mib1,Clcn2,Hand1,Map3k7,Pthlh,Sema5a,Hand2,Tgfbr2,Fgfr2,RGD1563668,ENSRNOT00000059486,Fzd6,Ptk7,Wnt5a,Sox10,BX883044,Ppp1ca,Traf4,Mycn,Stil,Ada,ENSRNOT00000014405,Ets1,ENSRNOT00000017854,RGD1560584,A_4…	0.61143	0.000475029
negative regulation of programmed cell death (GO:0043069)	0.0399406	GO:0043069	229	308	90	7515	1.18	139	18799	0.73	Ccl2,Adm,Il1rn,Gnrh1,Anxa1,Ebf1,BX883046,Tgfb3,Vegfa,Il7,Pik3r1,Tgfb2,Nr4a2,Yy1,Atf5,Runx1,Prnp,Tgfbr1,Rtkn,Bcl6,Gata3,Tbx3,Apc,Lhx3,Cited2,Ercc5,Pten,Eef1a2,Ppid,Birc3,Psen2,LOC295142,Elk1,Acvr1,Timp1,Mitf,Gata2,Bcl2,Pim1,Birc2,Msx1,Txndc1,Fn1,Rb1cc1,Tert,Rel,Cidea,Ptk2,Myc,Insl3,Igf1,Taf9,Star,Clu,Apoe,Psen1,Bdkrb2,Mnat1,Hspb1,Cln8,Atm,Bcl10,Ilk,Csda,Cntf,Gpi,Elf5,Ciapin1,Arnt,Son,Dnajb9,Nuak2,…	BX883046,Tgfbr1,Apc,Fn1,Tert,Ptk2,Taf9,Bdkrb2,Atm,Son,Dnajb9,Smad1,Polb,Lig4,Mkl1,Hspd1,Fnta,Sod2,Ptma,Bre,Cfdp1,Creb1,Api5,Apip,Mapk8,Pafah2,Il6ra,Rara,RGD1561890,Stambp,Asns,Il1b,Hoxa5,Angpt1,U68562,Bcl2l1,Mael,Prdx2,Bcl2l10,Chd8,Bnip3,Npm1,Dnajc5,RGD1563524,Amigo2,Bag1,Usf1,Ybx1,LOC294396,Rps6,Rela,Ihh,Slc9a1,Bfar,Akt1s1,Glp1r,Pax2,Hras,Ntrk1,Faim,Agt,Tnf,Maea,Cflar,Syvn1,Ercc1,Ppp2cb,Prdx3,Zc…	0.482238	0.000531214
modification-dependent protein catabolic process (GO:0019941)	0.0410391	GO:0019941	212	270	4	31	11.43	208	26300	0.78	Trim63,Usp18,G1p2,Herc6	Usp13,ENSRNOT00000017847,RGD1562061,Fbxl20,Smurf2,Nr4a2,Yy1,Vcpip1,Ube2l6,Ubc,Usp33,Gata3,Usp25,BX883042,Rnf167,Tbl1x,Abtb2,RGD1308127,Usp8,Ube2e3,Elk1,Cblc,Usp38,Gata2,Usp20,Fbxo39,Vhl,Rnf20,Asb2,Fbxo30,Usp9x,Dd5,Wdr5b,Taf9,Spsb2,Map1lc3b,Map3k1,Arih2,Uhrf2,ENSRNOT00000041389,Wwp1,Chfr,ENSRNOT00000016098,Map1lc3a,Usp28,Ubb,Siah2,Usp47,Elf5,Fem1b,Ube2d3,LOC363188,Lrrc41,Arih1,Usp32,March3,Rnf6,Us…	2.79209	0.00017057
positive regulation of cell migration (GO:0030335)	0.041768	GO:0030335	71	82	34	7571	0.45	37	18901	0.2	Cxcl10,Hif1a,Csf1,Vegfa,Pik3r1,Jak2,Tgfb2,Cyr61,Yy1,Gata3,Apc,Icam1,Vegfc,Map2k1,Gata2,Irf1,Bcl2,Cbll1,Foxq1,Adam9,Ptk2,Insr,Igf1,Ptp4a1,Pdgfra,Ilk,Elf5,Rhoa,Arnt,Hbegf,Adam10,Adam17,Sp1,Bcar1	Apc,Cbll1,Adam9,Ptk2,Rhoa,Adam10,Tgfb1,ENSRNOT00000014471,Pld2,Tp53,Il6st,Creb1,Rps6kb1,Mapk8,Hmgb1,Plcg1,Usf1,Rela,Agt,Irs2,Sphk1,Angptl3,ENSRNOT00000017254,Egfr,Mapk1,Sox10,Abcc1,Ets1,RGD1560584,F2r,Igf1r,Nfic,Rras2,Brca1,Pdx1,Cxcl12,Myo1f	0.830332	0.000572877
antigen processing and presentation of exogenous antigen (GO:0019884)	0.044017	GO:0019884	28	20	25	26448	0.09	3	67	4.29	Ap3d1,Nr4a2,Yy1,B2m,Gata3,BX883042,Tapbp,Elk1,Gata2,Rel,Tap2,Sp1,Traf6,Rela,Unc93b1,BX883052,Ifi30,BX883043,Sox10,Ets1,Foxi1,Nfic,Brca1,Pdx1,Hla-dma	RT1-Db1,RT1-Ba,RT1-Bb	-3.85798	5.48841e-05
blood vessel morphogenesis (GO:0048514)	0.0443918	GO:0048514	137	208	23	2181	1.04	114	24225	0.47	Csrp3,LOC363265,Edn1,Hif1a,Jun,Vegfa,Btg1,Tgfb2,Rora,Cyr61,Yy1,Runx1,Junb,Tgfbr1,Anxa2,Gata3,Ctgf,Cited2,Adra1b,Pten,Cdh2,Atp7a,Tf	Tgfbr1,Adra1b,Fgf9,Gna13,Acvr1,Vegfc,Il15,Egf,Rnh1,Gata2,Ubp1,Vhl,Tbx4,Tiparp,Fgf1,Apoe,Prok1,Hey2,Gpi,Elf5,Arnt,Hmox1,Tnfrsf1a,Bgn,Efna1,Mmp14,Sp1,Scye1,Bak1,Zfx,Rasa1,Casp8,Myo1e,Ctnnb1,B4galt1,Zc3h12a,Tbxa2r,Myh9,Creb1,Pgf,Adra2b,Srf,Nf1,Ptprm,Il1b,Angpt2,Ednra,Dbh,Tie1,Rhob,Plcd3,Usf1,Zfpm2,Ihh,Notch4,Pax2,Zfp36l1,Fgf10,ENSRNOT00000060927,Hand1,Aggf1,Map3k7,Smad7,Sphk1,Angptl3,Sema5a,Hand2,El…	0.806897	0.00150875
blood vessel remodeling (GO:0001974)	0.0443918	GO:0001974	22	21	7	2197	0.32	15	24324	0.06	Csrp3,Vegfa,Tgfb2,Yy1,Gata3,Adra1b,Atp7a	Adra1b,Gata2,Arnt,Bgn,Sp1,Bak1,Dbh,Pax2,Fgf10,Eln,Sox10,Tgm2,Ets1,Nfic,Brca1	1.64223	0.00150499
platelet-derived growth factor receptor signaling pathway (GO:0048008)	0.0443918	GO:0048008	22	24	7	2197	0.32	15	24324	0.06	Vegfa,Jak2,Txnip,Yy1,Gata3,Rapgef1,Pten	Rapgef1,Arid5b,Gata2,Tiparp,Pdgfra,Sp1,Bcar1,Myo1e,Hoxa5,Sox10,Ets1,Nfic,Pdx1,Sgpl1,F3	1.64223	0.00150499
regulation of catalytic activity (GO:0050790)	0.0443918	GO:0050790	365	567	48	2156	2.18	317	24022	1.3	Ifnb1,Gadd45a,Map2k7,Il1rn,LOC363265,Ghr,Gipr,Edn1,Hif1a,Csf1,Cdkn2b,Ebf1,BX883046,Pfkfb2,Tgfb3,Nr4a1,Timp2,Il7,Jak2,M16433,Rora,Cdh1,RGD1306565,Casp4,ENSRNOT00000003014,Nr4a2,Trib3,Pycard,Dusp6,Yy1,Pparg,Cstb,Fgd4,Gab1,Frs2,Chm,Cdkn1b,Tgfbr1,Ccnd1,Bcl6,ENSRNOT00000014171,Tlr6,Gata3,Apc,Cast,RGD1560011,Atp7a,Hipk3	BX883046,Pycard,Frs2,Cdkn1b,Tgfbr1,Ccnd1,Bcl6,Apc,Cast,RGD1560011,Cck,Psen2,Dusp16,Gna13,LOC303823,Acvr2a,Ctsb,Elk1,Ndel1,Gadd45g,Map2k4,Cblc,Map2k1,Egf,Npr3,Arrb1,Taf7,BX883045,Gata2,Rab3gap2,Lats2,Irak3,Bcl2,Prkab1,Centg2,Serinc3,Rel,Adam9,Insr,Myc,App,Insl3,Spred1,Tpm1,Gspt1,Apoa5,Map3k1,Apoe,Ikbkg,Psen1,Mnat1,Prok1,Gtpbp4,Cln8,Ilk,Arfgap1,Abhd5,Map2k1ip1,Atpif1,Gpi,Elf5,Cdk5rap1,Ywhab,Pdcd6,R…	0.523015	0.00151294
acute inflammatory response (GO:0002526)	0.0446525	GO:0002526	91	138	17	2187	0.77	74	24265	0.3	Ccl5,Cfb,Anxa1,BX883046,Maf,RT1-CE16,Yy1,Pparg,RT1-Cl,RT1-CE5,RT1-CE2,Gata3,C4bpb,BX883042,Tlr4,Trpv1,Tf	BX883046,RT1-CE5,BX883042,RT1-A3,Acvr1,BX883045,Gata2,Cfd,Fn1,Stat3,Masp2,RT1-CE10,Elf5,Ahsg,Casp6,Cd59,A2m,Sp1,Zfx,Masp1,B4galt1,Serping1,Creb1,Tbp,LOC690139,Il1b,Ephx2,Rbm4,Hoxa5,C1qb,Tfrc,C6,Usf1,Tarbp2,C1s,Pax2,Ywhaz,Saa4,RGD1311946,F12,Rpl14,Sox21,LOC306079,Tcerg1,Sox10,C9,BX883044,Arbp,ENSRNOT00000016254,Lyn,Ets1,Mif,F2,Stat5b,Tsc2,Klf4,Rpl24,Phox2b,Lbp,Pla2g4a,Foxi1,Nfic,RGD1560821,RGD1565…	0.935652	0.00158999
cartilage development (GO:0051216)	0.0446525	GO:0051216	48	71	11	2193	0.5	37	24302	0.15	Ghr,Edn1,Hif1a,Tgfb2,Maf,Yy1,Bmp3,Gata3,BX883042,Ctgf,Atp7a	BX883042,Fgf9,Gata2,Msx1,Gli2,Arnt,Col1a1,Bmpr1a,Sp1,Ctnnb1,Creb1,Hoxa5,Ror2,Sox6,Hoxc4,Rela,Ihh,Bmp2,Runx2,Pthlh,Esrra,Pitx1,Thra,Sox10,Eif2ak3,Col9a1,Ets1,Klf4,Sox9,Foxi1,Bmpr1b,Nfic,Evc,Col2a1,Brca1,Pdx1,Chst11	1.19227	0.0016015
cell-cell adhesion (GO:0016337)	0.0446525	GO:0016337	124	239	21	2183	0.95	103	24236	0.42	Mucdhl,Pcdh21,Ebf1,BX883046,Cx3cl1,Pik3r1,Jak2,Tgfb2,Rora,Cdh1,Cdk5r1,Yy1,Gata3,Ctgf,Pkp2,Cited2,Pcdh7,Rapgef1,Cdh2,Icam1,Msn	BX883046,Pkp2,Rapgef1,Ncam1,Map2k1,Gata2,Jup,Celsr3,Bcl2,Adam9,Frem2,Pcdh8,Cldn11,Psen1,Gtpbp4,Elf5,Itga5,Arnt,Itga6,Sp1,Pcdhb22,Cd2ap,Rock1,Igsf9b,Ctnnb1,ENSRNOT00000048166,Pik3cb,Tgfb1,Myh9,Creb1,Ret,Pcdhb13,Ptprm,Hoxa5,Pcdhb14,Atp2c1,Pcdhb15,Cdh3,Pcdh17,Pvrl2,Amigo2,Usf1,Ror2,Rela,Pax2,Pcdhga9,Fgfrl1,Pcdh1,Pcdhac2,Pcdhb7,Tnf,Astn1,Dpp4,Cyfip2,Pcdhga2,LOC364524,Smad7,Cdh5,Pcdh11x,Cdh10,Adam15,M…	0.816933	0.00156797
dopamine biosynthetic process (GO:0042416)	0.0446525	GO:0042416	12	7	5	2199	0.23	7	24332	0.03	Th,Tgfb2,Nr4a2,Yy1,Gata3	Gata2,Arnt,Chrna7,Ets1,Foxi1,Nfic,Pdx1	2.06732	0.001893
early endosome to late endosome transport (GO:0045022)	0.0446525	GO:0045022	17	10	6	2198	0.27	11	24328	0.05	Lyst,Nr4a2,Yy1,Gata3,Hook2,Snx16	Hap1,Gata2,Ankrd27,Sp1,Vps4b,Fts,Hook1,Ets1,Foxi1,Nfic,Pdx1	1.79794	0.00180554
embryonic organ development (GO:0048568)	0.0446525	GO:0048568	35	55	9	2195	0.41	26	24313	0.11	Th,Ddit3,Hif1a,Vegfa,Gli1,Yy1,Runx1,Frs2,Gata3	Frs2,Fgf9,Gata2,Gli2,Pbx1,Sp1,Klf1,Pcsk5,Myst3,Vax2,Usf1,Ror2,Zfpm2,Hoxc4,Fgf10,Fgfr2,Foxe1,Stil,Ada,Ets1,Klf4,Nfic,Bmp7,Brca1,Pdx1,Aldh1a1	1.34396	0.00178591
myeloid cell differentiation (GO:0030099)	0.0446525	GO:0030099	102	135	18	2186	0.82	84	24255	0.35	Ccl5,Hif1a,Jun,Csf1,Ebf1,Jag1,BX883046,Vegfa,Pik3r1,Jak2,Acin1,Yy1,Runx1,Pparg,Bcl6,Zbtb16,Gata3,Apc	BX883046,Bcl6,Apc,Psen2,Acvr2a,Elk1,Cebpe,Zfp36,Timp1,Mitf,Gata2,Cebpg,Hist1h4b,Klf10,Rel,Tal1,Vps33a,Cbfb,Lif,Id2,Psen1,Mll5,LOC679840,Nme2,Cdk6,Ndfip1,Hcls1,Add1,Sp1,Klf1,Casp8,Ctnnb1,Chuk,Tgfb1,Tcea1,Myst3,Zbtb7a,Traf6,Myh9,Creb1,Inpp5d,Hmgb1,Mb,Nfkbia,ENSRNOT00000038312,Tgfbr3,Hoxa5,Dyrk3,Bpgm,Usf1,Sox6,Rps6,Nme1,Tcfe3,Rela,Rb1,Lep,Tnf,Maea,Acvr1b,Prdx3,ENSRNOT00000046279,Ncoa6,Smad5,RGD15636…	0.866104	0.00189268
negative regulation of cell proliferation (GO:0008285)	0.0446525	GO:0008285	168	231	26	2178	1.18	142	24197	0.58	Adm,Wisp2,Slfn2,Jun,Cdkn2b,BX883046,Tgfb3,Timp2,Jak2,Btg1,Tgfb2,Rora,Ptch1,Nr4a2,Wfdc1,Yy1,Pparg,Cxadr,Cdkn1b,Comt,Bcl6,Zbtb16,Gata3,Apc,Pten,Igfbp5	BX883046,Ptch1,Cdkn1b,Bcl6,Apc,Igfbp5,Nfib,Elk1,Fosl1,Il15,Gata2,Bcl2,Msx1,Pcaf,Eif2ak1,Mfn2,Insl3,Smarca2,Apoe,Tax1bp3,Bdkrb2,Gtpbp4,Ilk,Atpif1,Elf5,Cdk6,Tsc1,Arnt,Ndfip1,Hmox1,Nyw1,Smad1,Gnrhr,Csk,Sp1,Men1,Pmp22,Fgfr3,Ing4,B4galt1,Sod2,Tgfb1,Tsg101,ENSRNOT00000014471,Atp5a1,Pawr,Tp53,Creb1,Hnf4a,Hsf1,Inpp5d,B4galt7,Nf1,Ptprm,BX883047,Il1b,Tgfbr3,Cd276,Hoxa5,Tbrg1,Stk11,Six5,Npm1,LOC298795,Smad2…	0.710091	0.0018169
neutrophil chemotaxis (GO:0030593)	0.0446525	GO:0030593	17	22	6	2198	0.27	11	24328	0.05	Ccl2,Cxcl1,Tgfb2,Rora,Yy1,Gata3	Gata2,Arnt,Slc37a4,Il1b,Sox10,Cklf,Ets1,Foxi1,Nfic,Pdx1,Itga1	1.79794	0.00180554
organ morphogenesis (GO:0009887)	0.0446525	GO:0009887	356	675	47	2157	2.13	309	24030	1.27	Ccl2,Th,Adm,Csrp3,Col8a1,Slit2,LOC363265,Ghr,Edn1,Hif1a,Jun,Csf1,Ebf1,Jag1,BX883046,Col4a3bp,Tgfb3,Vegfa,Btg1,Tgfb2,Rora,Cyr61,Gli1,Ptch1,Nr4a2,Faslg,Yy1,Runx1,Pparg,Frs2,Junb,Tgfbr1,Ccnd1,Anxa2,Snai1,Ift88,Gata3,Tbx3,Apc,BX883042,Ctgf,Cited2,Adra1b,Pten,Cdh2,Atp7a,Tf	BX883046,Col4a3bp,Ptch1,Frs2,Tgfbr1,Ccnd1,Snai1,Ift88,Apc,BX883042,Adra1b,Fgf9,Psen2,Gas6,Gna13,Acvr1,Vegfc,Il15,Egf,Lpin1,Rnh1,Arid5b,Mkks,Gata2,Bcl2,Cd44,Ubp1,Vhl,Msx1,Tbx4,Fscn2,Tiparp,Ngfr,Frem2,Ep300,Pcdh8,Insr,Myc,Igf1,Fgf1,Gli2,Stat3,Ambn,Col1a2,Apoe,Treh,Lif,Pbx1,Psen1,Pdgfra,Prok1,Bcl10,Ilk,Hey2,Cntf,Gpi,Elf5,Txnrd1,Tsc1,Arnt,Prkci,Ahsg,Itga6,Casp6,Hmox1,Col1a1,Grem1,Axl,Tnfrsf1a,Smad1,B…	0.527391	0.00181743
positive regulation of heart contraction (GO:0045823)	0.0446525	GO:0045823	17	17	6	2198	0.27	11	24328	0.05	Edn1,Ebf1,Tgfb2,Yy1,Gata3,Adra1b	Adra1b,Gata2,Atp1a1,Arnt,Creb1,Chrna7,Glp1r,Ada,Ets1,Nfic,E2f1	1.79794	0.00180554
positive regulation of heart rate (GO:0010460)	0.0446525	GO:0010460	12	12	5	2199	0.23	7	24332	0.03	Edn1,Ebf1,Yy1,Gata3,Adra1b	Adra1b,Gata2,Creb1,Chrna7,Ada,Ets1,E2f1	2.06732	0.001893
regulation of cell size (GO:0008361)	0.0446525	GO:0008361	138	176	23	2181	1.04	115	24224	0.47	Wisp2,Edn1,Cd38,Nppa,Igfbp3,Tgfb3,AF465254,Il7,Tgfb2,Cyr61,Nr4a2,Wfdc1,Yy1,Runx1,Pparg,Tgfbr1,Cda,Dcbld2,Bcl6,Gata3,Ctgf,Adra1b,Igfbp5	Tgfbr1,Bcl6,Adra1b,Igfbp5,Adipor2,Gata2,Bcl2,Cd44,Rb1cc1,Ep300,Ptk2,Igf1,Taf9,Cln8,Ilk,Cntf,Xrn2,Emp3,Elf5,Rhoa,Tsc1,Arnt,Ahsg,Ndufs3,Grem1,Emp2,Hbegf,Adam10,Adam17,Sp1,MGC108974,S100a10,Ppt1,Lepre1,Tmem123,Tgfb1,Dnajc2,Tsg101,ENSRNOT00000014471,Prdm4,Taf5,Sertad2,Tp53,Il6st,Creb1,Csnk2a1,Atp6v0e1,BX883047,Tgfbr3,Ei24,Hoxa5,LOC298795,Smad4,Usf1,Extl3,Ppp1r9b,Slc9a1,Bmp2,Akt1s1,Kazald1,Pax2,Agt,Es…	0.798122	0.00156187
regulation of dopamine metabolic process (GO:0042053)	0.0446525	GO:0042053	12	10	5	2199	0.23	7	24332	0.03	Rora,Nr4a2,Yy1,Comt,Gata3	Gata2,Chrnb2,Ets1,Foxi1,Nfic,Brca1,Pdx1	2.06732	0.001893
regulation of locomotion (GO:0040012)	0.0446525	GO:0040012	125	166	21	2183	0.95	104	24235	0.43	Cxcl10,Slit2,Hif1a,Csf1,Vcl,Vegfa,Pik3r1,Jak2,Tgfb2,M16433,Abhd2,Cyr61,Nr4a2,Yy1,Gab1,Gata3,Apc,Cited2,Pten,Igfbp5,Icam1	Apc,Igfbp5,Gna13,Rras,Vegfc,Map2k1,Mkks,Gata2,Irf1,Bcl2,Cbll1,Rnf20,Foxq1,Rel,Adam9,Ptk2,Insr,Tpm1,Igf1,Map3k1,Wdr44,Apoe,Ptp4a1,Pdgfra,Gtpbp4,Ilk,Elf5,Rhoa,Arnt,Grem1,Ager,Hbegf,Adam10,Adam17,Sp1,Bcar1,Lama2,Tgfb1,ENSRNOT00000014471,Pld2,Tp53,Il6st,Clic4,Creb1,Bbs4,Rps6kb1,ENSRNOT00000022060,Mapk8,Hmgb1,Abi3,Ptprm,Tgfbr3,Ccr4,Hoxa5,Plcg1,Tie1,Lama5,Usf1,Rela,Pax2,Drd5,Fgf10,Agt,Irs2,Cxcl9,Rac1,D…	0.807229	0.00169214
response to estrogen stimulus (GO:0043627)	0.0446525	GO:0043627	102	124	18	2186	0.82	84	24255	0.35	Cd38,Anxa1,Tgfb3,Pik3r1,Tgfb2,Txnip,Ptch1,Wfdc1,Cst3,Yy1,Pparg,Cdkn1b,Tgfbr1,Ccnd1,Gata3,Sts,Pten,Tbl1x	Ptch1,Cdkn1b,Tgfbr1,Ccnd1,Tbl1x,Eno2,Gata2,Bcl2,Rnf14,Foxq1,ENSRNOT00000037120,Ramp2,Ptk2,Insr,Stat3,Pdgfra,Ldha,Aldoa,A_44_P852185,Elf5,Arnt,Socs2,Casp6,Hmox1,LOC366355,Mmp14,Sp1,Hspd1,Arsb,Ctnnb1,Tgfb1,LOC502627,Arsa,Il1b,Angpt1,U68562,Insig1,RGD1563524,Usf1,LOC294396,Ihh,Ccnd2,Pax2,Mfge8,Gpx4,Gstm5,Dhh,Ptprn,Bad,Tgfbr2,Cd24,Ucn,Mapk1,Dmbt1,Ccna2,Sox10,Ptgs2,Cdk2,ENSRNOT00000012414,Pam,Map1b,Lc…	0.866104	0.00189268
response to interleukin-1 (GO:0070555)	0.0446525	GO:0070555	17	12	6	2198	0.27	11	24328	0.05	Ghr,Cd38,Anxa1,Yy1,Il1r1,Gata3	Gata2,Irak3,Ripk2,Taf9,Sp1,Irak2,Rela,Sox10,Ets1,Nfic,Pdx1	1.79794	0.00180554
secretion by cell (GO:0032940)	0.0446525	GO:0032940	201	342	30	2174	1.36	171	24168	0.7	Cxcl10,Il1rn,Edn1,Cd38,Lat,Anxa1,K02813,Ebf1,BX883046,Pfkfb2,Tgfb3,Jak2,Gcg,Rora,Nr4a2,Pycard,Nnat,Yy1,Stx3,Rab14,Inha,Arfgef2,Gata3,Tbx3,Cplx2,Smpd3,Sytl4,Unc13d,Trim36,Exoc8	BX883046,Pycard,Rab14,Arfgef2,Exoc5,Apln,Itsn1,Vegfc,Nrxn3,Egf,Gata2,Anxa4,Irf1,Glud1,Foxq1,Rel,Adam9,Arfip1,Scamp1,Vps33a,Lif,Psen1,Lin7c,Stxbp5,Cadps,Rims2,Vgf,Cntf,Inhbb,Elf5,Ykt6,Fez2,Stx1a,Hmox1,Snapap,Vamp3,Sp1,Mgea5,Scfd1,Cdc42,Ppt1,B4galt1,Acr,Rab27a,Stx7,Tnp2,Nsf,Chrnb2,Tgfb1,Grik5,Pld2,Cplx1,Traf6,Il6st,Creb1,Hnf4a,Chrna7,Panx1,Vps45,Gcgr,Il1b,Cltb,Stxbp3,Pik3c3,Hoxa5,Rab8b,Cpt1a,Rab27b…	0.667994	0.00179431
wound healing (GO:0042060)	0.0446525	GO:0042060	141	236	23	2181	1.04	118	24221	0.48	Scnn1g,Egfl6,Il24,Hif1a,Klf6,Serpinf2,Ebf1,Tgfb3,Tgfb2,M16433,Nfe2l2,Nr4a2,Eno3,Entpd2,Yy1,Stx3,Anxa2,Dcbld2,Gata3,Fgg,Tlr4,Mustn1,Sparc	Gas6,Gna13,Egf,Timp1,Gata2,Cd44,Foxa2,Fn1,X76129,Efemp2,Tpm1,Igf1,Apoa5,Map3k1,Apoe,Bdkrb2,Pdgfra,Tfpi,Elf5,Itga5,Arnt,Gatm,Fgb,Trim25,Hmox1,Vkorc1,Axl,Smad1,Hbegf,Pgcp,Mtpn,Adam17,Sp1,Zfx,ENSRNOT00000033720,Mst1,B4galt1,Rab27a,Pik3cb,Tgfb1,ENSRNOT00000014471,Serping1,Tp53,Pkm2,Sox15,Gsn,Nf1,Lrp6,Il1b,Gpr55,Hps6,Cdh3,ENSRNOT00000028262,Usf1,P2ry14,Plaur,Pax2,Drd5,Serpinb2,Fgf10,Igsf10,Ninj1,Tfpi2…	0.772246	0.00179415
positive regulation of hormone secretion (GO:0046887)	0.0457979	GO:0046887	29	35	8	2196	0.36	21	24318	0.09	Edn1,Cd38,Pfkfb2,Jak2,Nr4a2,Nnat,Yy1,Gata3	Apln,Gata2,Cntf,Inhbb,Elf5,Sp1,Mgea5,Creb1,Rab8b,Usf1,Glp1r,Nmu,Ptpn11,Aacs,Pfkm,Psmd9,Ets1,Nfic,Gck,Brca1,Pdx1	1.4395	0.00196059
induction of apoptosis (GO:0006917)	0.0472923	GO:0006917	132	185	56	7549	0.74	76	18862	0.4	Ifnb1,Stat1,LOC363265,Lyst,BX883046,Tgfb3,Nr4a1,Jak2,Tgfb2,Faslg,Pycard,Yy1,Runx1,B2m,Inha,Tgfbr1,Gata3,Pten,RGD1560011,Unc13d,Phlda1,Plekhf1,Eaf2,Elk1,Phlda3,BX883045,Gata2,Pdcd6ip,Cebpg,Serinc3,Ngfr,Klf10,Sh3glb1,Myc,Ripk3,App,Tap2,Apoe,Ngfrap1,Stk17b,Atm,Bcl10,Elf5,Arnt,ENSRNOT00000012114,Ppp3cb,ENSRNOT00000035044,Ndufs3,Ncr3,Hmox1,Ercc3,Sp1,Casp8,Rnf7,Ripk1,Tradd	BX883046,Pycard,Tgfbr1,RGD1560011,Pdcd6ip,Atm,Tradd,Rab27a,Bax,Tgfb1,Rrm2b,RGD1559610,Mapk8,Dyrk2,Dapk3,Ei24,Casp7,Bnip3,Pvrl2,C6,Tm2d1,Diablo,Prkcd,LOC298795,Dapk2,Usf1,LOC681314,Dffb,Klre1,Pax2,Sf1,Tnf,Itm2b,Bnip1,Acvr1b,ENSRNOT00000023601,Rps3a,Stat4,BX883052,Gsk3b,Vdr,Cebpb,Bad,Cd24,Nsmaf,BX883043,Hip1,Casp8ap2,Casp3,Prkra,Sox10,C9,Casp9,RGD1304719,Sap30bp,Mlh1,Cdkn2c,Tgm2,Ets1,Brca2,Timp3,St…	0.610353	0.000689034
lymphocyte differentiation (GO:0030098)	0.0472923	GO:0030098	85	116	39	7566	0.51	46	18892	0.24	Egr1,Ebf1,Ap3d1,Il7,Pik3r1,Clcf1,Nr4a2,Yy1,Runx1,Bcl6,Gata3,Apc,BX883042,Atp7a,Zc3h8,Zap70,Elk1,Il15,Gata2,Irf1,Bcl2,Cebpg,Rel,Il12rb2,Cbfb,Itpkb,Cd3d,Elf5,Arnt,Ppp3cb,Ndfip1,ENSRNOT00000012936,Polm,Lig4,Sp1,Dclre1c,Bak1,Ctnnb1,Malt1	Apc,BX883042,Lig4,Ctnnb1,Tgfb1,Inpp5d,Cd4,Hoxa5,Jag2,Ctla4,Usf1,Rps6,Rela,Pax2,Ntrk1,Erbb2,Xrcc4,Dnaja3,Clptm1,Il2rg,Chd7,Cd24,BX883043,Sox10,ENSRNOT00000044539,Pknox1,Msh2,Ada,Tshr,Ets1,Stat5b,ENSRNOT00000025950,Rpl22,Klf4,ENSRNOT00000027254,LOC687705,Nfic,Il4ra,Stat5a,Brca1,Pdx1,Hla-dma,Plcg2,Nfam1,Ptpn22,RT1-Ba	0.749994	0.000707615
neuron development (GO:0048666)	0.0479389	GO:0048666	210	349	138	20344	0.67	72	5989	1.19	Th,Slit2,Egr2,Alcam,A_44_P792124,Ebf1,BX883046,Vegfa,Jak2,Tgfb2,Rora,Cdh1,Nr4a2,Cdk5r1,Yy1,Runx1,Stx3,Epha7,Gata3,Apc,Areg,Lhx3,Tnfrsf12a,Pten,Cdh2,Dpysl2,Klf7,Atp7a,Cck,Elk1,Ndel1,Map2k1,Gata2,Celsr3,Bcl2,Cd44,Fscn2,Efnb1,Ngfr,Ttl,Dixdc1,RGD1311558,App,Slitrk1,Sipa1l1,Gli2,Arf6,Clu,Ywhah,Lif,Psen1,Pbx3,Farp2,Ilk,Cntf,Numb,Elf5,Rhoa,Arnt,Prkci,Rnf6,Smad1,Efna1,Sp1,Ptprz1,Ntn2l,Pafah1b1,Actr3,ENSR…	Rhoa,ENSRNOT00000035692,Pld2,Kalrn,Alms1,Mapk8,Ret,Cdkn1c,Fgfr1,Rac1,Sema5a,Cd24,Ptpn11,Rtn4,Cdk5,Ss18l1,Pvrl1,Map1b,Myh10,Artn,Sema4d,Ets1,Gprin1,Mif,A_44_P541315,Sod1,Sema3a,Efna5,ENSRNOT00000017854,ENSRNOT00000007024,Klf4,Rpl24,Ephb2,ENSRNOT00000021709,Bmpr1b,Igf1r,Nfic,Nr2f6,Rgnef,Celsr2,Sema6c,Ndn,Pitx3,Dgkg,Igsf9,RGD1560821,Grk1,Rab3a,Bmp7,E2f1,RGD1565459,Metrn,Brca1,Apbb1,Runx3,Dmd,Rtn4r,P…	-0.572274	0.000137485
sterol biosynthetic process (GO:0016126)	0.0479389	GO:0016126	39	30	19	20463	0.09	20	6041	0.33	Ch25h,Abcg1,Yy1,Gata3,Gata2,Apoe,Oprs1,Sp1,Prkaa1,Cyb5r3,Fdps,Pax2,Dhcr24,Nsdhl,Ebp,Pmvk,Prkaa2,Sec14l2,Sox10	Fdps,Dhcr24,Mvd,Ets1,Sod1,Cyp51,Lss,Dhcr7,Nfic,Sc4mol,RGD1561594,Fdft1,Brca1,Hmgcs1,Pdx1,Hsd17b7,Idi1,Hmgcr,Cyb5r1,Hmgcs2	-1.27134	0.000139473
sulfur metabolic process (GO:0006790)	0.0479389	GO:0006790	76	98	43	20439	0.21	33	6028	0.54	Cdo1,Ghr,Nr4a2,Yy1,Comt,Gata3,Gstt2,Dnmt3a,Hs2st1,Ndst2,Gata2,Igf1,Sult1a1,Gns,Pgrmc1,ENSRNOT00000018170,Bgn,Sp1,Ctnnb1,Mgst1,Sod2,Pcmt1,Gpx3,Tbp,Mtr,Mat2a,Dnmt3b,Hoxa5,RGD1560523,Dld,Idh1,Pax2,RGD1305211,Gss,Gpx4,Glo1,Bhmt,Sult1d1,Lias,LOC500370,Nfya,Sox10,Ahcy	Pcmt1,Bhmt,Lias,Chst2,Gstt1,Gclm,Ets1,Gsr,Sod1,Stat5b,Thtpa,Adi1,Klf4,Ocln,Csad,Hs6st1,Icmt,Nfic,Gclc,Cth,Nfs1,Papss2,Papss1,Stat5a,Brca1,Pdx1,Chst11,Gamt,Enpp1,Hagh,Pemt,Gstm1,Cbs	-0.956337	8.67116e-05

## Sheet: SCR sign GO biol. process
	adj_pvalue	#term	term_size	term_size_in_genome	list1_positives	list1_negatives	list1_percentage	list2_positives	list2_negatives	list2_percentage	list1_positive_ids	list2_positive_ids	odds_ratio_log	pvalue
translation (GO:0006412)	1.90733e-09	GO:0006412	483	966	47	5820	0.8	436	20240	2.11	Igfbp5,Nr4a2,Eef1a2,Piwil2,Qars,App,RGD1562963,Ebf1,Ybx2,Ggnbp1,Fnbp1,Basp1,Yy1,RGD1566002,Gata2,LOC690139,Slc22a17,Maged2,BX883046,ENSRNOT00000040366,Eif3s10,BX883042,Tbl1x,Abtb1,RGD1560386,RGD1566137,Irs2,Eif2ak1,ENSRNOT00000026458,Zfp36l1,Mrps10,Igf1,BX883047,Hoxa5,Igf2bp1,Pdx1,Ncoa5,Ptrh1,Bcl9l,Arid2,Srp14,Pars2,Dmrta2,Wars,RGD1561919,ENSRNOT00000017254,Acox1	LOC690139,BX883046,Eif3s10,BX883042,Irs2,Hoxa5,Ncoa5,Arid2,Pars2,Fars2,Rhoa,LOC364713,Ndfip2,Eef1a1,Eef2,Hdac5,LOC305181,Rps4x,Sp1,Uba52,Lars,Rpl3l,Eftud1,Elf5,Eef1g,Iars2,RGD1561102,BX883045,Nfic,Secisbp2,Ptov1,Ucn,Rps15,Eif2c2,Rpl19,BX883048,LOC364451,Rpl39,Rps27,ENSRNOT00000000433,Rplp1,Rps18,Kif3c,Rpl10,ENSRNOT00000036927,Gata3,Gspt1,Rps6,Rpl13a,LOC316866,RGD1563905,LOC689075,Rpl3,Lrrc47,Pet1…	-0.981134	7.92739e-13
response to external stimulus (GO:0009605)	2.02279e-07	GO:0009605	523	915	179	5688	3.05	344	20332	1.66	Lsp1,Scnn1g,Il1rn,Egfl6,Nppb,Cfb,Slit2,Ccl7,Adm,Ccl2,Abca1,Hmgcs2,Cd38,Nr4a2,Sparc,Ghr,Alpl,Cdkn2b,Cfd,Mmp14,Col1a1,Cxcl1,C1s,Tgfb3,Entpd2,Jak2,Cx3cl1,M16433,Il24,Vdr,Fn1,Jun,Ccnd1,Emilin3,Ptges,Runx1,Ddit3,Foxq1,Anxa1,Tpm1,Pycard,Slc1a2,Hmox1,Cyr61,Gdnf,Acvr1,Srebf1,Acsl1,Ebf1,Stat1,RT1-CE5,Trpv1,RT1-CE16,Cst3,Olr11,Txnip,Drd3,Ager,RGD1560011,RT1-Cl,ENSRNOT00000028262,RT1-CE2,Plcb4,LOC685243,Sne…	Col1a1,Pycard,Srebf1,RGD1560011,Sned1,Nuak2,Ptch1,Cd209b,ENSRNOT00000016167,ENSRNOT00000023601,LOC690139,Gas6,BX883046,BX883042,Rela,Tfpi,Nr4a3,Serping1,Myh10,CYTB,Vkorc1,Hoxa5,Ptk2,Tp53,Map1b,Atrn,Adipor2,Cd81,Tbxa2r,Cxcl10,Bmpr1b,Usf2,Rhoa,Il17b,Serpinf2,Bcl2,Gsn,LOC502627,C1qb,Hbegf,Slc22a3,Sp1,Rgr,Bmp2,Id3,Ptgs2,Dusp1,Mtpn,Arnt,Il6st,Apoe,Elf5,Serpinb2,Ndst1,Kynu,Pax2,Lrp6,Suox,BX883045,Mapk8…	0.620581	1.68146e-10
cellular component movement (GO:0006928)	6.86623e-05	GO:0006928	316	533	111	5756	1.89	205	20471	0.99	Scnn1g,Igfbp5,Slit2,Alcam,Ccl2,Csf1,Pik3r1,Nr4a2,Mmp14,Cxcl1,Jak2,M16433,Cdkn1b,Vegfa,Arid5b,A_44_P792124,Foxq1,Cited2,App,Tpm1,Cd47,Lhx3,Plxna2,Tnp2,Ctgf,Klf7,Cyr61,Acvr1,Ebf1,Rras,RGD1561185,Myo1f,Ptprm,Scnn1b,RGD1562809,Yy1,Hif1a,Sema3f,Cdh2,Bcar1,Pex5,Lama5,Fut8,Apc,Rora,Gata2,Mst1,Pten,Lamc1,BX883046,Tgfb1,Nefh,Plcg1,Abcc1,Icam1,Gab1,Tgfbr1,Rela,Vasp,Abi3,Lypd3,Gtpbp4,ENSRNOT00000007024,Akap…	Plxna2,Lama5,Apc,BX883046,Tgfbr1,Rela,Gtpbp4,Irs2,Adam9,Gli2,Vcl,Myh10,ENSRNOT00000054897,Hoxa5,Ptk2,Tnfrsf12a,Tp53,ENSRNOT00000035277,Vhl,Slit1,Cxcl10,Bmpr1b,Rhoa,Ilk,Pld2,Bcl2,Pafah1b1,Hbegf,Barhl1,Sp1,Itgb1,Pdcd6,Agt,Vegfc,Arnt,Twist1,Arhgef7,Il6st,Apoe,Mixl1,Elf5,Bbs2,Pax2,Mapk8,Chp,Ndn,Nfic,Tekt2,RGD1310311,Cbll1,Irf1,Ppard,Erbb2,Elmo1,Apbb1,Nisch,Atp5b,Gdf7,LOC365654,Bbs4,Nck2,Pex7,Rcn1,Rnf…	0.655287	1.14152e-07
response to wounding (GO:0009611)	6.86623e-05	GO:0009611	326	547	114	5753	1.94	212	20464	1.03	Scnn1g,Il1rn,Egfl6,Nppb,Cfb,Ccl7,Adm,Ccl2,Nr4a2,Sparc,Cfd,Cxcl1,C1s,Tgfb3,Entpd2,Jak2,Cx3cl1,M16433,Il24,Fn1,Ptges,Foxq1,Anxa1,Tpm1,Pycard,Slc1a2,Hmox1,Gdnf,Acvr1,Ebf1,RT1-CE5,Trpv1,RT1-CE16,Cst3,RGD1560011,RT1-Cl,ENSRNOT00000028262,RT1-CE2,Sned1,P2ry14,Tnfrsf1b,Scnn1b,Yy1,Hif1a,Maf,Pparg,Fgg,Efemp2,C9,Anxa2,Dcbld2,Klf6,C4bpb,Cd14,Serpinf1,Elk3,Casp4,Vwf,Gata2,LOC690139,Clu,ENSRNOT00000033720,Lbp…	Pycard,RGD1560011,Sned1,LOC690139,Gas6,BX883046,BX883042,Rela,Tfpi,Serping1,Myh10,Vkorc1,Hoxa5,Tp53,Map1b,Atrn,Cd81,Cxcl10,Bmpr1b,Il17b,Serpinf2,Bcl2,Gsn,C1qb,Hbegf,Sp1,Bmp2,Id3,Ptgs2,Mtpn,Arnt,Apoe,Elf5,Serpinb2,Ndst1,Pax2,Lrp6,BX883045,Mapk8,Sucnr1,Nfic,Eno3,Cd276,Cyp4f6,Irf1,Ppard,Ucn,Erbb2,Plaur,Fgb,Mustn1,Tnfrsf1a,ENSRNOT00000042530,Sox15,Calca,Spn,Pdgfra,Mdk,Gata3,Unc13d,Ptpn6,Igsf10,S100a8…	0.648558	8.83978e-08
response to hormone stimulus (GO:0009725)	0.000123868	GO:0009725	309	400	108	5759	1.84	201	20475	0.97	Th,Sult1a1,Wfdc1,Adm,Ccl2,Hmgcs2,Pik3r3,Cd38,Pik3r1,Nr4a2,Sparc,Ghr,Eno2,Alpl,Mmp14,Col1a1,Tgfb3,Jak2,Cdkn1b,Fhl2,Ccnd1,Ins1,Foxq1,Anxa1,Ccnd2,Fbp1,Abcc5,Hmox1,Aldoa,Btg1,A_44_P852185,Srebf1,Ebf1,Stat1,Cst3,Txnip,Pak1,Aldh2,Srebf2,Ptprn,Pla2g1b,Junb,Yy1,Socs2,Hif1a,Pparg,Acr,Bcar1,Ugt1a6,Ptch1,Rnf14,Khk,Abca3,Arsa,Gata2,Srd5a2,Pten,Ihh,BX883046,Mgea5,Prss8,Tgfb1,LOC688018,Ins2,Areg,Sts,Dlc1,Tgfbr…	Col1a1,Srebf1,Srebf2,Ptch1,Rnf14,Abca3,BX883046,LOC688018,Tgfbr1,Rela,Irs2,Adam9,Nr4a3,Dhh,CYTB,Ptk2,Map1b,Insig2,Rhoa,Stxbp4,Steap2,Ptpn1,Pld2,Bcl2,LOC502627,C1qb,Shc1,Wdtc1,Crygd,Sp1,Ptgs2,Dusp1,Arnt,Mat2a,Agxt,Elf5,Pias3,Pax2,Mapk8,Nfic,Hcls1,Ucn,Erbb2,Fads1,Snrpn,ENSRNOT00000018170,Lpin1,Lep,M63926,Ptpn11,Idh1,Pdgfra,Gata3,Lnpep,Akt2,Prkcd,Pam,Eif4ebp2,Esr2,Aanat,Hspd1,Uqcrfs1,Aqp1,Acadm,Acaa…	0.647267	2.57416e-07
immune response (GO:0006955)	0.000142056	GO:0006955	298	560	104	5763	1.77	194	20482	0.94	Il1rn,Cfb,Ccl7,Ccl2,Irf7,Cxcl11,Hpx,Gbp2,Zap70,Oasl2,Dpp4,Nr4a2,Cfd,Tlr6,Cxcl1,C1s,Cx3cl1,Sp110,Vegfa,Polm,Irgm,Cxcl14,Runx1,Foxq1,Ptms,Cplx2,Hmox1,Elf1,RT1-CE3,Ebf1,RT1-CE5,RT1-CE16,Lyst,RT1-A2,RT1-CE7,Il1r1,RT1-Cl,RT1-CE4,RT1-CE2,Mll5,Myo1f,RT1-CE1,P2ry14,B2m,Oas1i,Tnfrsf1b,Pvrl2,RT1-M6-2,Sqstm1,Yy1,Maf,Oas1b,RT1-CE12,C9,RT1-T24-1,Bcar1,C4bpb,Cd14,Rora,Atp7a,Cxcl9,Gata2,LOC690139,Lbp,Bnip3,Fcgr…	Sqstm1,LOC690139,BX883046,BX883042,Rela,Serping1,Hoxa5,Nfkb2,Cxcl10,Lat2,Pld2,Bcl2,C1qb,Psen2,Unc93b1,Inpp5d,Spon2,Ccl27,Sp1,Cd8b,Spint2,Arnt,Elf5,Kynu,Pax2,BX883045,Efha1,Nfic,Il27ra,Cd276,ENSRNOT00000038312,Irf1,Psmb9,Bcap31,Cacnb3,Tnfrsf1a,BX883048,Nbn,BC070942,Lig4,Tnfaip1,Gata3,Rps6,Unc13d,Tnfrsf26,Gbp4,BX883049,Prkcd,Pawr,Cd4,Bcl6,Tap2,Map3k7,Nfkbia,Xrcc4,Srpx,Il12rb2,Tollip,Elk1,Cblb,Ripk2…	0.644621	3.54254e-07
cell adhesion (GO:0007155)	0.000695378	GO:0007155	372	667	122	5745	2.08	250	20426	1.21	Wisp2,Col8a1,Col16a1,Alcam,Csf1,Pik3r1,Dpp4,Nr4a2,Aebp1,Mmp14,Col1a1,Mucdhl,Jak2,Cx3cl1,M16433,Fn1,Ror2,Ncam1,ENSRNOT00000003901,A_44_P394291,Runx1,Cited2,App,Flrt3,Tpm1,Cd47,Ceacam20,ENSRNOT00000015113,Ctgf,Cyr61,Mmp15,Ubtf,Ebf1,RGD1310453,Pcdh7,Snip,Jup,Sned1,Enah,Myo1f,Pvrl2,Ptprm,Pkp2,Yy1,Chka,Pcdh9,Pcdhb22,Cdh2,Bcan,Hapln2,Dcbld2,Rapgef1,Itgav,Bcar1,Clstn1,Lama5,Plxdc2,Apc,Rora,Lmln,Vwf,Gata…	Col1a1,Ubtf,Sned1,Bcan,Rapgef1,Lama5,Apc,Btbd9,BX883046,BX883042,Rela,Gtpbp4,Adam9,Vcl,Hoxa5,Cyfip2,Ptk2,Tnfrsf12a,Synj1,Aggf1,ENSRNOT00000039341,RGD1309220,Anp32b,Bmpr1b,Rhoa,Ptk7,ENSRNOT00000057120,Ilk,Pld2,Bcl2,Gsn,Shc1,Pcdh11x,Arhgef17,Fnbp4,Jmjd3,Spon2,LOC288526,Sp1,Itgb1,Emb,Parva,Agt,Celsr3,Arnt,Elf5,Pax2,Itga7,ENSRNOT00000061512,Cdh5,Fgfrl1,Pcdhga9,Ndn,Nfic,Celsr2,Zfhx4,Taok2,Cntn3,Cbll1,…	0.551039	2.02313e-06
glucose metabolic process (GO:0006006)	0.000798738	GO:0006006	172	266	150	18566	0.8	22	7805	0.28	Hk3,Pdk4,Pik3r1,Nr4a2,Eno2,Fbp2,Ins1,ENSRNOT00000030302,Fbp1,Aldoa,A_44_P852185,Ebf1,ENSRNOT00000029141,X13119,Aldoal1,Yy1,Myc,Pfkfb2,Gata2,Slc14a1,Dhtkd1,BX883046,Ins2,Pfkfb3,Irs2,Gpi,Ldha,Pfkl,Igf1,Ppargc1a,Pkm2,Pgm1,ENSRNOT00000050750,Tpi1,Pdk1,LOC499261,Pdx1,Ldhc,LOC366092,ENSRNOT00000041388,Eno1,LOC366355,RGD1564781,LOC297826,LOC290721,ENSRNOT00000043709,A_44_P368450,LOC296875,H6pd,LOC293458…	Pgm1,Ogdhl,Pgm3,Pck2,Crem,Prkaa1,Slc19a1,Creb1,ENSRNOT00000034884,RGD1565459,Gck,Pfkfb1,Sox10,Mif,Taldo1,Ets1,RGD1308333,Klf4,Adipoq,Brca1,Atf3,Cryab	1.05303	3.31978e-07
generation of precursor metabolites and energy (GO:0006091)	0.00149886	GO:0006091	257	335	215	18501	1.15	42	7785	0.54	Sftpc,Hk3,Gys2,Adra1b,Nr4a2,Eno2,Glrx1,Sytl1,Aldoa,A_44_P852185,Atp6v1b2,ENSRNOT00000029141,Aldoal1,Atp6v0d1,Yy1,Camk2d,Cat,Camk2b,Atp6v0a2,Sdha,Atp7a,Ms4a11,Gata2,Dhtkd1,Atp6v0e1,Camk4,Atp6ap1,Mapkapk3,Atp6v1f,Pfkfb3,Irs2,Gpi,ENSRNOT00000002727,Ldha,Pfkl,Fdx1,Phka1,CYTB,Igf1,Ppargc1a,Pkm2,Hoxa5,Vgf,ENSRNOT00000050750,Tpi1,Got1,Kdelr3,LOC499261,Pdx1,Fads3,ENSRNOT00000028271,COX3,Ldhc,Cybrd1,Atp6v…	Dyrk2,Ogdhl,Ndufc2,RGD1561141,Plk3,Suclg2,Cycs,Ppp1r2,Txnl1,Txn1,Ndufa5,ENSRNOT00000022565,Max,RGD1560584,Msh2,Fh1,Prkag3,Fxn,Creb1,RGD1565459,Fdxr,LOC500350,Atp5i,Hmgb1,Nup153,Gck,Atp5e,Sox10,Mif,Ppp1ca,A_44_P515707,Idh3a,ENSRNOT00000005295,Phkg1,Ets1,RGD1308333,Ndufs4,Gfpt1,Klf4,Brca1,Atp6v1e2,Enpp1	0.767342	1.24594e-06
response to steroid hormone stimulus (GO:0048545)	0.00198966	GO:0048545	192	237	70	5797	1.19	122	20554	0.59	Th,Sult1a1,Wfdc1,Adm,Ccl2,Cd38,Pik3r1,Sparc,Ghr,Eno2,Alpl,Mmp14,Col1a1,Tgfb3,Cdkn1b,Ccnd1,Foxq1,Anxa1,Ccnd2,Hmox1,Aldoa,A_44_P852185,Srebf1,Ebf1,Cst3,Txnip,Aldh2,Ptprn,Junb,Yy1,Socs2,Pparg,Acr,Ugt1a6,Ptch1,Rnf14,Abca3,Arsa,Gata2,Srd5a2,Pten,Ihh,BX883046,Mgea5,Prss8,Tgfb1,Areg,Sts,Tgfbr1,Rela,Tbl1x,Cdo1,Adam9,Ldha,Dhh,Map2k1,Igf1,Got1,Ptk2,Pdx1,Bckdha,Lcat,Stat3,Ep300,Acads,Map1b,LOC366355,ENSRNOT…	Col1a1,Srebf1,Ptch1,Rnf14,Abca3,BX883046,Tgfbr1,Rela,Adam9,Dhh,Ptk2,Map1b,Rhoa,Bcl2,LOC502627,C1qb,Shc1,Sp1,Ptgs2,Dusp1,Arnt,Agxt,Elf5,Pax2,Mapk8,Nfic,Ucn,Erbb2,Idh1,Pdgfra,Gata3,Pam,Esr2,Aanat,Hspd1,Aqp1,Acadm,Acaa1,Gnrh1,Gpx4,Arsb,Pdxk,ENSRNOT00000037120,Timp3,Brca2,Angpt1,Cdk2,Pebp1,Bckdhb,Bad,Socs3,Cebpa,Bax,Usf1,Ptgs1,Il1b,Asl,Spp1,Dmbt1,Casp3,Cdk4,Tnf,Pla2g4a,Fosl1,Casp6,Insr,Mapk1,Slc9a3,T…	0.710189	6.61566e-06
antigen processing and presentation of peptide antigen via MHC class I (GO:0002474)	0.0020756	GO:0002474	30	20	18	5849	0.31	12	20664	0.06	RT1-CE3,RT1-CE5,RT1-CE16,RT1-A2,RT1-CE7,RT1-Cl,RT1-CE4,RT1-CE2,RT1-CE1,B2m,Yy1,RT1-CE12,Tapbp,Gata2,BX883046,RT1-A3,BX883042,Pdx1	BX883046,BX883042,Nfic,BX883048,BC070942,Gata3,Foxi1,Hfe,Calr,Sox10,Ets1,Brca1	1.66759	8.18546e-06
response to peptide hormone stimulus (GO:0043434)	0.0020756	GO:0043434	153	188	58	5809	0.99	95	20581	0.46	Adm,Hmgcs2,Pik3r3,Pik3r1,Nr4a2,Sparc,Ghr,Col1a1,Jak2,Cdkn1b,Ins1,Anxa1,Ccnd2,Fbp1,Abcc5,Btg1,Srebf1,Stat1,Pak1,Ptprn,Pla2g1b,Junb,Yy1,Socs2,Hif1a,Pparg,Bcar1,Khk,Gata2,Srd5a2,Prss8,LOC688018,Ins2,Areg,Sts,Dlc1,Rela,Cdo1,Timp1,Bcl2l1,Irs2,Igf2,Nr4a3,Fabp3,CYTB,Egr2,Pkm2,Vgf,Nr1h3,Got1,Pdx1,Bsg,Ptprf,Gsk3a,Stat3,Map1b,Rhoq,Insig2	Col1a1,Srebf1,LOC688018,Rela,Irs2,Nr4a3,CYTB,Map1b,Insig2,Stxbp4,Ptpn1,Pld2,Bcl2,Shc1,Wdtc1,Crygd,Sp1,Elf5,Pax2,Nfic,Fads1,Lpin1,Lep,Gata3,Akt2,Prkcd,Eif4ebp2,Aanat,Grb2,Prkcz,Cox5b,Ptpra,Cdk2,Btg2,Eif2b2,Igfbp1,Slc2a8,Socs3,Cebpa,Star,Usf1,Ppara,Il1b,Ggh,Asl,Pdpk1,Insr,Trim24,Akt1,Rxra,ENSRNOT00000010748,Eif2b5,Ahsg,ENSRNOT00000011864,Tsc1,Eif2b4,Il6ra,Rps6kb1,Prkci,Socs7,Foxi1,Tsc2,Ybx1,Acvr1c,…	0.771526	8.62676e-06
antigen processing and presentation (GO:0019882)	0.00312521	GO:0019882	61	93	29	5838	0.49	32	20644	0.15	Nr4a2,RT1-CE3,RT1-CE5,RT1-CE16,RT1-A2,RT1-CE7,RT1-Cl,RT1-CE4,RT1-CE2,RT1-CE1,B2m,Ap3d1,RT1-M6-2,Yy1,RT1-CE12,RT1-T24-1,Tapbp,Gata2,Fcgrt,BX883046,RT1-A3,BX883042,Icam1,Rela,Tap1,RT1-CE10,Mill1,Traf6,Pdx1	BX883046,BX883042,Rela,Unc93b1,Sp1,Nfic,Psmb9,BX883048,BC070942,Gata3,BX883049,Tap2,Elk1,BX883043,Psmb8,Foxi1,RT1-M5,BX883052,Ifi30,RT1-N3,Rel,Hfe,Calr,RT1-N1,Sox10,Ets1,Hla-dma,Brca1,RT1-Db1,Cd74,RT1-Ba,RT1-Bb	1.1646	1.42882e-05
hexose metabolic process (GO:0019318)	0.00348606	GO:0019318	196	291	166	18550	0.89	30	7797	0.38	Hk3,Pdk4,Pik3r1,Nr4a2,Eno2,Fbp2,Ins1,ENSRNOT00000030302,Fbp1,Aldoa,A_44_P852185,Ebf1,ENSRNOT00000029141,X13119,Aldoal1,Renbp,Yy1,Man2a1,Myc,Pfkfb2,Khk,Gata2,Slc14a1,Dhtkd1,BX883046,Ins2,Pfkfb3,Irs2,Gpi,Ldha,Pfkl,Pmm1,Igf1,AY325216,Ppargc1a,Pkm2,Pgm1,ENSRNOT00000050750,Tpi1,Pdk1,Man2b1,LOC499261,Pdx1,Ldhc,LOC366092,ENSRNOT00000041388,Eno1,LOC366355,RGD1564781,LOC297826,LOC290721,ENSRNOT00000043709…	Pgm1,Ogdhl,Pgm3,Galm,Pck2,Crem,Prkaa1,Pofut1,Slc19a1,Creb1,ENSRNOT00000034884,Galk1,RGD1565459,Gmds,Gck,Pfkfb1,Sox10,Mif,Galk2,Taldo1,Ets1,RGD1308333,Gfpt1,Klf4,ENSRNOT00000055508,Adipoq,Brca1,Gale,Atf3,Cryab	0.84406	4.34671e-06
cell migration (GO:0016477)	0.0036452	GO:0016477	219	343	76	5791	1.3	143	20533	0.69	Scnn1g,Igfbp5,Slit2,Ccl2,Csf1,Pik3r1,Nr4a2,Mmp14,Cxcl1,Jak2,M16433,Vegfa,Arid5b,Foxq1,Cited2,Tpm1,Cd47,Plxna2,Ctgf,Cyr61,Acvr1,Rras,Myo1f,Ptprm,Scnn1b,Yy1,Hif1a,Sema3f,Cdh2,Bcar1,Pex5,Lama5,Fut8,Apc,Rora,Gata2,Pten,Lamc1,BX883046,Tgfb1,Plcg1,Abcc1,Icam1,Gab1,Tgfbr1,Rela,Abi3,Gtpbp4,Nr2f2,Irs2,Adam9,Efnb1,Vcl,Myh10,ENSRNOT00000054897,Map2k1,Itga6,Igf1,Hoxa5,Gipc1,Ptk2,Cap1,Pdx1,Tnfrsf12a,Tp53,ENSR…	Plxna2,Lama5,Apc,BX883046,Tgfbr1,Rela,Gtpbp4,Irs2,Adam9,Vcl,Myh10,ENSRNOT00000054897,Hoxa5,Ptk2,Tnfrsf12a,Tp53,ENSRNOT00000035277,Vhl,Cxcl10,Rhoa,Ilk,Pld2,Bcl2,Pafah1b1,Hbegf,Barhl1,Sp1,Itgb1,Agt,Vegfc,Arnt,Twist1,Arhgef7,Il6st,Apoe,Mixl1,Elf5,Pax2,Mapk8,Ndn,Nfic,Cbll1,Irf1,Ppard,Apbb1,Nisch,Atp5b,LOC365654,Nck2,Pex7,Rnf20,Pdgfra,Gata3,Cxcr4,Ndel1,Smo,F2r,Pxmp3,Rock1,Cd2ap,Myh9,Jub,Cdk5r1,Angptl3…	0.633617	1.81806e-05
DNA metabolic process (GO:0006259)	0.00510637	GO:0006259	330	462	195	18521	1.04	135	7692	1.72	Fhit,Nr4a2,Ppfibp2,Tgfb3,Jun,Polm,A_44_P792124,Piwil2,Runx1,Ctgf,Blm,Poli,Cst3,Rtel1,Nfib,Mll5,Slk,Lrba,Pla2g1b,Pura,Yy1,Ercc5,Myc,Isg20,Tep1,Ppfibp1,ENSRNOT00000042751,Gata2,Xpa,Bnip3,Mgea5,Tgfb1,Nfia,Rela,Ndfip1,Pold4,Gtpbp4,Gli1,Npm2,ENSRNOT00000040799,Tk2,Gli2,Dnase1l1,Nfix,Traf6,Vps4a,BX883047,Cry2,Neil1,Hoxa5,Pdx1,Tp53,Swap70,Prkdc,Stat6,Xrn2,Kbtbd10,Bre,Usp8,ENSRNOT00000027268,Med25,Dnmt3a…	Blm,Gli2,Mapk8,Ube2n,Rbm28,BX883048,Tert,Dnmt1,Tnfaip1,Eya3,Ssrp1,Gabpa,Brca2,Ccne2,Hras,Orc2l,ENSRNOT00000033312,Cebpg,ENSRNOT00000017081,Pold3,Pcna,Rad52,Terf1,Gtf2h2,Msh5,Ercc1,Hemk1,Mdc1,Max,Morf4l1,Xrcc6,Npm1,Wrnip1,Fen1,Mgmt,Msh2,BX883052,Rpa1,Cabin1,Rpa2,Mre11a,Creb1,Mcm6,Tfam,Mlh3,Mcm2,Nedd1,Xrcc5,Ttc5,Msh3,Top2a,Morf4l2,Nthl1,Znf498,E2f1,Rad17,Polg,Bard1,Mcm5,Rel,Mutyh,Ercc8,Lig1,Psmc4,R…	-0.511	8.4894e-06
response to organic cyclic substance (GO:0014070)	0.0052557	GO:0014070	147	179	24	1587	1.49	123	24809	0.49	Il1rn,Nppb,Adra1b,Gstm2,Nr4a2,Ghr,Eno2,Cdkn2b,Cdkn1b,Comt,Jun,Ccnd1,Ptges,Anxa1,Ccnd2,Hmox1,Aldoa,A_44_P852185,Acsl1,Stat1,Cst3,Drd3,Chrnb1,Aldh2	Cdkn1b,Acsl1,Cdkn2a,Junb,Yy1,Pparg,Ptch1,Rora,ENSRNOT00000023601,Gata2,Pten,Gstt1,Tgfb1,Plcg1,Areg,Nfia,Sts,Tgfbr1,Rela,Bcl2l1,Ldha,Chrnb2,Chrnb4,CYTB,Vkorc1,Igf1,Hoxa5,Ptk2,Pdx1,Tp53,Stat3,LOC366355,Taf2,Slc9a1,Smpd1,Pld2,Bcl2,LOC502627,Shc1,Sp1,Ptgs2,Anxa7,Elf5,Pax2,Birc2,Nfic,Fads1,Idh1,Gata3,Tac2,Fnta,ENSRNOT00000028196,Prkcd,LOC310579,Aanat,Hspd1,Abat,Abcc4,Ppp2r2a,Elk1,ENSRNOT00000014471,Ti…	1.11523	8.73765e-06
behavior (GO:0007610)	0.00562988	GO:0007610	231	443	32	1579	1.99	199	24733	0.8	Lsp1,Th,Il1rn,Slit2,Ccl7,Ccl2,Adra1b,Nr4a2,Cxcl1,Cx3cl1,Comt,Jun,A_44_P792124,Emilin3,Runx1,Foxq1,App,Slc1a2,Cyr61,Atxn1,Plcb1,Trpv1,Cst3,Aff2,Olr11,Drd3,Ager,Chrnb1,Plcl1,LOC685243,Cacna1d,RGD1560612	Plcb1,Cacna1d,P2ry14,Grin2d,Cstb,Yy1,Sema3f,P2rx3,RGD1307890,Rora,Atp7a,Cxcl9,Gata2,Rasd2,Pten,Lamc1,Tgfb1,Abcc1,P2ry12,Sts,Rela,Gabra5,M31178,Gpi,Nr4a3,Chrnb2,Sema3a,Ccr7,Chrnb4,Eps8,Igf1,Strbp,Egr2,Hoxa5,Man2b1,Pdx1,Ptafr,Pomc,Apba1,Ric8a,Stat3,Plxna3,Grem1,Cxcl10,Bcl2,Apln,Psen2,Cln8,Pafah1b1,Sp1,Glud1,Ptgs2,Agt,Arnt,ENSRNOT00000022060,Elf5,Bbs2,Pax2,Nfic,Hexa,Irf1,Ucn,Mafg,Apbb1,Nlgn3,Calca,B…	0.923778	1.16997e-05
organ morphogenesis (GO:0009887)	0.00615008	GO:0009887	365	675	115	5752	1.96	250	20426	1.21	Th,Col8a1,LOC363265,Slit2,Adm,Ccl2,Ambn,Csf1,Adra1b,Nr4a2,Ghr,Bgn,Mmp14,Col1a1,Tgfb3,Vdr,Vegfa,Jun,Ror2,Arid5b,Ccnd1,Runx1,Jag1,Cited2,Ctgf,Hmox1,Cyr61,Acvr1,Btg1,Ebf1,Fscn2,Tbx4,Myo1e,Snai1,Junb,Ptprm,Yy1,Hif1a,Pparg,Myc,Cdh2,Anxa2,Lama5,Ptch1,Serpinf1,Elk3,Apc,Rora,Atp7a,Gata2,Id1,Frem2,Pten,Ihh,Gas6,BX883046,Tgfb1,BX883042,Col4a3bp,Tgfbr1,Rela,Vasp,Pgf,Gli1,Col4a2,Nr2f2,Ngfr,Cited1,Igf2,Rhob,G…	Col1a1,Snai1,Lama5,Ptch1,Apc,Gas6,BX883046,BX883042,Tgfbr1,Rela,Nr4a3,Gli2,CYTB,Hoxa5,Tiparp,Lhx9,Dag1,Aggf1,Vhl,Txnrd1,Msx1,Tbx3,Plcd3,Tbxa2r,Alms1,Runx2,Hand1,Bmpr1b,Ptk7,Ilk,Bcl2,Psen2,Shc1,Pafah1b1,Ift88,Fzd6,Sp1,Prok1,Bmp2,Agt,Vegfc,Arnt,Twist1,Apoe,Elf5,Ndst1,Bbs2,Pax2,Nfic,Celsr2,Angptl4,Tnfrsf1a,Atp5b,Zc3h12a,LOC365654,Lpin1,Bbs4,Pex7,Pcgf2,ENSRNOT00000056153,Spry2,Pfn1,Rasa1,Pdgfra,Atic,…	0.490732	3.32299e-05
glucose catabolic process (GO:0006007)	0.00677633	GO:0006007	96	95	86	18630	0.46	10	7817	0.13	Hk3,Eno2,ENSRNOT00000030302,Aldoa,A_44_P852185,ENSRNOT00000029141,Aldoal1,Yy1,Pfkfb2,Gata2,Dhtkd1,Pfkfb3,Gpi,Ldha,Pfkl,Igf1,Pkm2,ENSRNOT00000050750,Tpi1,LOC499261,Pdx1,Ldhc,LOC366092,ENSRNOT00000041388,Eno1,LOC366355,RGD1564781,LOC297826,LOC290721,A_44_P368450,LOC296875,H6pd,LOC293458,Pgk1,LOC502627,ENSRNOT00000043364,LOC298960,ENSRNOT00000002064,RGD1564433,Pfkm,LOC294903,LOC300331,Pdhb,LOC290503…	Ogdhl,RGD1565459,Gck,Sox10,Mif,Taldo1,Ets1,RGD1308333,Klf4,Brca1	1.28329	1.40822e-05
blood vessel morphogenesis (GO:0048514)	0.00813805	GO:0048514	139	208	52	5815	0.89	87	20589	0.42	LOC363265,Adra1b,Bgn,Mmp14,Vegfa,Jun,Runx1,Cited2,Ctgf,Hmox1,Cyr61,Acvr1,Btg1,Tbx4,Myo1e,Junb,Ptprm,Yy1,Hif1a,Cdh2,Anxa2,Serpinf1,Elk3,Rora,Atp7a,Gata2,Id1,Pten,Ihh,Tgfbr1,Pgf,Col4a2,Nr2f2,Cited1,Rhob,Gpi,Hand2,ENSRNOT00000026458,Zfp36l1,Casp8,Edn1,Egf,Pdx1,Smad7,Fgf9,Tiparp,Rnh1,Aggf1,ENSRNOT00000017854,Rtn4,Il15,Vhl	Tgfbr1,Tiparp,Aggf1,Vhl,Plcd3,Tbxa2r,Hand1,Shc1,Sp1,Prok1,Vegfc,Arnt,Apoe,Elf5,Pax2,Nfic,Angptl4,Tnfrsf1a,Atp5b,Zc3h12a,LOC365654,Rasa1,Gata3,Efna1,Smo,ENSRNOT00000060927,Hs6st1,Myh9,Map3k7,Angptl3,Srf,Dnajc4,ENSRNOT00000003290,Tf,Bak1,Zfx,ENSRNOT00000024266,Usf1,Il1b,B4galt1,Angpt2,Anpep,Hhex,Fgf10,Klf5,Ednra,Tgfb2,Nf1,Fgf1,Tgfa,Ctnnb1,Sphk1,Scye1,Hey2,Adra2b,Gna13,Tie1,Pofut1,Ubp1,Dbh,Creb1,Sox…	0.749652	5.07359e-05
defense response (GO:0006952)	0.00821585	GO:0006952	276	547	90	5777	1.53	186	20490	0.9	Lsp1,Il1rn,Nppb,Ifi47,Cfb,Ccl7,Ccl2,Hpx,Nr4a2,Cfd,Tlr6,Cxcl1,C1s,Jak2,Cx3cl1,Fn1,Sp110,Irgm,Ptges,Foxq1,Anxa1,Pycard,Hmox1,Acvr1,RT1-CE5,Trpv1,RT1-CE16,Lyst,Il1r1,RGD1560011,RT1-Cl,RT1-CE2,Myo1f,Cebpe,Tnfrsf1b,Pvrl2,Yy1,Hif1a,Maf,Slc23a2,Pparg,Fgg,C9,Pfkfb2,C4bpb,Cd14,Serpinf1,Tapbp,Casp4,Gata2,LOC690139,Lbp,Bnip3,BX883046,Tgfb1,Hck,RT1-A3,BX883042,Cyp4f5,Sox21,A_44_P575132,Rela,Masp1,C6,Ndfip1,S…	Pycard,RGD1560011,Pfkfb2,LOC690139,BX883046,BX883042,Rela,Serping1,Hoxa5,Atrn,Cxcl10,Bmpr1b,Il17b,Bcl2,C1qb,Unc93b1,Sp1,Defb50,Bmp2,Ptgs2,ENSRNOT00000028779,Elf5,Ndst1,Kynu,Pax2,BX883045,Mapk8,Nfic,Il27ra,Hyal1,RGD1559932,Cd276,ENSRNOT00000038312,Cyp4f6,Hamp,Irf1,Ucn,Tnfrsf1a,Calca,Spn,Mlf2,Gata3,Unc13d,S100a8,Esr2,RGD1565911,Bcl6,Hspd1,F2r,Nfkbia,Gpx4,Abcc4,Tollip,RGD1308019,Elk1,Hcrt,Tf,Ripk2,B…	0.540115	5.46357e-05
cation transport (GO:0006812)	0.00828623	GO:0006812	375	668	44	1567	2.73	331	24601	1.33	Scnn1g,Slc4a10,Kcnk3,Kcnd3,Slc30a2,Nr4a2,Cacng3,AF107265,Kcnc3,Slc12a5,M16433,Slc4a4,Vdr,Cdkn1b,Atp1a1,Leprel2,Kcnh3,Kcnj2,Tpm1,Slc39a4,Sytl1,RGD1310507,Slc22a1,Vdac1,Slc6a8,Ebf1,Trpv1,Kcne2,Atp6v1b2,Atp7b,Slc13a3,Slc39a13,Cacng6,Drd3,Chrnb1,Cdw92,Stim1,Plcb4,Cacna1e,Slc10a1,Atp6v0d1,Cacna1d,Trpc1,Kctd11	Slc4a10,Kcnc3,Cdkn1b,Tpm1,Vdac1,Slc6a8,Cdw92,Stim1,Cacna1e,Cacna1d,Slc4a5,Scnn1b,Yy1,Camk2d,Slc23a2,Slc39a14,Plcz1,Tcn2,P2rx3,Camk2b,Atp6v0a2,Sfxn3,Gsg1,Kcnab3,Rora,RGD1310788,ENSRNOT00000023601,Accn2,Atp7a,Gata2,Rasd2,Kcnj16,Slc38a2,Kcng1,Atp1b2,Kcnj1,BX883046,Mgea5,Tgfb1,Atp6v0e1,Plcg1,BX883042,Slc41a2,Atp6ap1,Atp1b1,Slc5a2,Myst3,Rab21,AF387339,Atp6v1f,Itpr2,ENSRNOT00000002727,Chrnb2,Ap3b1,Pmp2…	0.735695	2.75519e-05
enzyme linked receptor protein signaling pathway (GO:0007167)	0.00830637	GO:0007167	232	319	78	5789	1.33	154	20522	0.74	Igfbp5,Ccl2,Pik3r3,Pik3r1,Nr4a2,Ghr,Smurf2,Cdkn2b,Tgfb3,Jak2,Vegfa,Jun,Ror2,Arid5b,A_44_P792124,ENSRNOT00000003901,Cited2,App,Jak1,Ctgf,Acvr1,Atxn1,Ebf1,Ppm1l,Txnip,Pak1,Myo1e,Grik5,Yy1,Socs2,Hif1a,Amhr2,Rapgef1,Bcar1,Csf1r,Fut8,Rora,Dok1,Gata2,Id1,Pten,Cblc,Tgfb1,LOC688018,Ins2,Areg,Tgfbr1,Rela,Akap3,Akap2,Ngfr,Irs2,Cited1,Igf2,Adam9,Efnb1,Igf1,BX883047,Hoxa5,Nr1h3,Smad1,Ddr1,Gipc1,Ptk2,Egf,Pdx1…	Rapgef1,Cblc,LOC688018,Tgfbr1,Rela,Irs2,Adam9,Hoxa5,Ptk2,Tiparp,Msx1,Runx2,Bmpr1b,Stxbp4,Ptpn1,Fkbp8,Psen2,Gfra2,Hbegf,Sp1,Bmp2,Agt,Vegfc,Arnt,Il6st,ENSRNOT00000054894,Elf5,Ndst1,Pax2,Ndn,Nfic,Pde6h,Erbb2,Fgfr3,Gdf7,Ptpn11,Pdgfra,Gata3,Acvr2a,Ptpre,Akap4,Akt2,Efna1,Cdkn1c,Raf1,Epha2,Gdf6,Eif4ebp2,Map3k7,L26525,Smad9,Ephb6,Grb2,Prkcz,Dok4,Ptpra,Fst,Adam17,Angpt1,Ctf1,Camlg,Smad4,Smad6,Tgfbr3,Igfbp…	0.585294	6.21424e-05
wound healing (GO:0042060)	0.00830637	GO:0042060	148	236	54	5813	0.92	94	20582	0.45	Scnn1g,Egfl6,Nr4a2,Sparc,Tgfb3,Entpd2,M16433,Il24,Fn1,Tpm1,Hmox1,Ebf1,ENSRNOT00000028262,Sned1,P2ry14,Scnn1b,Yy1,Hif1a,Fgg,Efemp2,C9,Anxa2,Dcbld2,Klf6,Elk3,Vwf,Gata2,ENSRNOT00000033720,Mst1,Gas6,Tgfb1,Trim25,P2ry12,Nfe2l2,Ninj1,Timp1,Pgcp,Stx3,Tfpi,Serping1,Myh10,Vkorc1,Igf1,Tlr4,Pkm2,Pik3cb,Smad1,Egf,Pdx1,Ephb3,Tp53,Syt7,Foxa2,Axl	Sned1,Gas6,Tfpi,Serping1,Myh10,Vkorc1,Tp53,Serpinf2,Gsn,Hbegf,Sp1,Mtpn,Arnt,Apoe,Elf5,Serpinb2,Pax2,Lrp6,Sucnr1,Nfic,Eno3,Ppard,Erbb2,Plaur,Fgb,Mustn1,ENSRNOT00000042530,Sox15,Pdgfra,Gata3,Igsf10,Notch3,F2r,Ninj2,Tfpi2,Jub,Notch2,Gpr55,X76129,Col5a1,ENSRNOT00000014471,Pou2f3,Adam15,Timp3,Adam17,Igfbp1,Zfx,Itga5,Hps6,Usf1,Ppara,Il1b,B4galt1,Dmbt1,Chia,Cd44,Casp3,Fgf10,Drd5,Tgfb2,Nf1,F12,Gp1bb,Apoa…	0.710009	6.13221e-05
regulation of signal transduction (GO:0009966)	0.00890152	GO:0009966	439	734	49	1562	3.04	390	24542	1.56	Il1rn,Rasgrp3,Igfbp5,Hpx,Zap70,Map2k7,Csf1,Kalrn,Nr4a2,Ghr,Rapgef2,Dusp6,Cdkn2b,Ppap2b,Tlr6,Tgfb3,Jak2,Slc7a3,Vegfa,Net1,Ccnd1,Tax1bp3,ENSRNOT00000021471,Dusp16,Jag1,Cited2,App,Dusp9,Sos2,Hmox1,Timp2,Elf1,Arfgef2,ENSRNOT00000003014,Arhgef18,Acvr1,Atxn1,Ebf1,Pdcd4,Drd3,Rgs11,Pak1,Rgl1,Irak2,Psd2,Itsn1,Arrb1,Ikbke,Ddit4	Kalrn,Rapgef2,Sos2,Arfgef2,Arhgef18,Rgs11,Rgl1,Itsn1,Rhoh,ENSRNOT00000014171,Sqstm1,Yy1,Hif1a,Plekhg2,Cat,Cdh2,ENSRNOT00000010684,Axin2,Rapgef1,Zcchc11,Ptch1,Centg2,Lrp1,Apc,Rora,Gata2,Lbp,Pten,Cblc,Ihh,Ripk1,BX883046,Tgfb1,Spred1,Ins2,Lgals1,Akap13,BX883042,Gab1,Tgfbr1,Rela,Ndfip1,Iqgap1,ENSRNOT00000011128,Ece1,Rasal2,Ngfr,Mdfic,A_44_P419393,Igf2,Trib3,Malt1,Arfgap1,Spata13,Mylk2,Casp8,Map2k1,Ra…	0.680092	4.39297e-05
response to cytokine stimulus (GO:0034097)	0.00890152	GO:0034097	77	84	15	1596	0.93	62	24870	0.25	Hpx,Cd38,Sparc,Ghr,Pla2g5,Cdkn2b,Jun,Ins1,Ptges,Anxa1,Timp2,Ebf1,Stat1,Il1r1,Irak2	Junb,Yy1,Gata2,Ripk1,Rela,Timp1,Bcl2l1,Adam9,Casp8,Pdx1,Tp53,Stat6,Stat3,Nfkb2,Bcl2,Sp1,Ptgs2,Arnt,Il6st,Elf5,Kynu,Pax2,Nfic,Pdgfra,Gata3,Fnta,Aanat,Avpr2,Il12rb2,ENSRNOT00000014471,Ripk2,Socs3,Mapk9,Usf1,Irak3,Ppp3cb,Fosl1,Casp6,Insr,Tgfb2,ENSRNOT00000010748,Ctnnb1,Endog,Il6ra,Foxi1,Taf9,Fntb,Adam10,Pggt1b,Ccne1,Stat4,LOC360228,Sox10,Ets1,ENSRNOT00000002421,Klf4,Adipoq,Brca1,Fos,Socs1,Lifr,Ccl5	1.32708	5.20279e-05
response to drug (GO:0042493)	0.00890152	GO:0042493	212	306	29	1582	1.8	183	24749	0.73	Gsta3,Il1rn,Nppb,AF372834,Yc2,Wfdc1,Ccl2,Abca1,Hmgcs2,Nr4a2,Eno2,Cdkn1b,Comt,Jun,Ccnd1,Atp1a1,Runx1,Ddit3,Anxa1,Slc1a2,Timp2,Srebf1,Acsl1,Ebf1,Stat1,Cst3,Txnip,Drd3,Srebf2	Cdkn1b,Srebf1,Acsl1,Srebf2,B2m,Cdkn2a,Junb,Ptprm,Pde4a,Yy1,Pparg,Ugt1a6,Ptch1,Apc,ENSRNOT00000023601,Gata2,Srd5a2,Pten,Gstt1,Prss8,Tgfb1,Abcc1,Rela,Pgf,Mgst1,Ldha,Fabp3,Hadha,CYTB,Hoxa5,Smad1,Ptk2,Pdx1,Tp53,Stat3,Sord,Cybrd1,Ep300,Map1b,LOC366355,Alad,Slc9a1,ENSRNOT00000017254,Smpd1,Tbxa2r,Rhoa,Pols,Bcl2,LOC502627,Hdac5,Slc16a13,Sp1,Ptgs2,Arnt,Cybasc3,Ikbkb,Mat2a,Elf5,Slc38a6,Pax2,Nfic,Eno3,Slc22…	0.907905	3.75173e-05
response to extracellular stimulus (GO:0009991)	0.00890152	GO:0009991	183	247	26	1585	1.61	157	24775	0.63	Adm,Ccl2,Abca1,Hmgcs2,Cd38,Nr4a2,Sparc,Ghr,Alpl,Cdkn2b,Col1a1,Vdr,Jun,Ccnd1,Ptges,Runx1,Ddit3,Foxq1,Slc1a2,Hmox1,Srebf1,Acsl1,Ebf1,Stat1,Cst3,Mll5	Col1a1,Srebf1,Acsl1,Yy1,Pparg,Nuak2,Gabarap,Ugt1a6,Ptch1,Arsa,ENSRNOT00000016167,ENSRNOT00000023601,Gata2,Pten,BX883046,Tgfb1,Rela,Ldha,CYTB,Map1lc3a,Itga6,Pkm2,Pdx1,Rasgrp4,Bckdha,Tp53,Sord,Acads,Map1b,LOC366355,Axl,Alad,Adipor2,Tbxa2r,Usf2,Bcl2,Gsn,LOC502627,Slc22a3,Sp1,Bmp2,Ptgs2,Dusp1,Arnt,Il6st,Elf5,Kynu,Pax2,Suox,Nfic,RGD1310311,Muc1,Fads1,Lep,BC070942,Gata3,Plec1,Prkcd,Sod1,Sod2,Acadm,Acaa…	0.951101	5.67266e-05
response to nutrient levels (GO:0031667)	0.00890152	GO:0031667	170	229	25	1586	1.55	145	24787	0.58	Adm,Ccl2,Abca1,Hmgcs2,Cd38,Nr4a2,Sparc,Ghr,Alpl,Cdkn2b,Col1a1,Vdr,Jun,Ccnd1,Ptges,Runx1,Ddit3,Foxq1,Hmox1,Srebf1,Acsl1,Ebf1,Stat1,Cst3,Mll5	Col1a1,Srebf1,Acsl1,Yy1,Pparg,Nuak2,Gabarap,Ugt1a6,Ptch1,Arsa,ENSRNOT00000016167,ENSRNOT00000023601,Gata2,Pten,BX883046,Tgfb1,Rela,Ldha,CYTB,Map1lc3a,Pkm2,Pdx1,Bckdha,Tp53,Sord,Acads,Map1b,LOC366355,Alad,Adipor2,Tbxa2r,Usf2,Bcl2,Gsn,LOC502627,Slc22a3,Sp1,Bmp2,Ptgs2,Dusp1,Arnt,Il6st,Elf5,Kynu,Pax2,Suox,Nfic,RGD1310311,Muc1,Fads1,Lep,BC070942,Gata3,Plec1,Prkcd,Sod1,Sod2,Acadm,Acaa1,Cox4i1,Arsb,Elk1…	0.991246	5.91955e-05
skeletal system development (GO:0001501)	0.00890152	GO:0001501	188	327	27	1584	1.68	161	24771	0.65	Gja5,Fbn1,Igfbp5,Ambn,Lgals3,Csf1,Bmp3,Sparc,Ghr,Mmp14,Col1a1,Tgfb3,Vdr,Fn1,Ror2,Fhl2,Arid5b,Runx1,Zbtb16,Ctgf,Acvr1,Ubtf,Ebf1,Igfbp3,Tmsb4x,Ctsk,Tnfrsf11a	Col1a1,Ubtf,Hes7,Yy1,Hif1a,Maf,Myc,Axin2,Apc,Atp7a,Gata2,Ihh,Tgfb1,Areg,BX883042,Acp2,Tgfbr1,Rela,Ibsp,Gli1,Igf2,Gli2,Pbx1,M55017,Traf6,Igf1,Egr2,Hoxa5,Edn1,Sort1,Smad1,Pdx1,Col1a2,Fgf9,Thra,Tiparp,Dlx1,Pcsk5,Msx1,Tbx3,Runx2,Anp32b,Bmpr1b,Bcl2,Sp1,Klf10,Bmp2,Ptgs2,Arnt,Dll3,Il6st,Elf5,Ndst1,Pax2,Mapk8,Nfic,Cd276,Hexa,Set,Calca,Slc26a2,Pex7,Pcgf2,Pdlim7,Sox6,Pdgfra,Gata3,Pitx1,Acvr2a,Igsf10,Wnt7a,…	0.964153	3.50797e-05
response to hypoxia (GO:0001666)	0.0103539	GO:0001666	143	163	12	518	2.26	131	25882	0.5	Scnn1g,Th,Nppb,Adm,Ccl2,Cd38,Dpp4,Nr4a2,Mmp14,Tgfb3,Cdkn1b,Vegfa	Dpp4,Cdkn1b,Vegfa,Cited2,Hmox1,Aldoa,A_44_P852185,Ebf1,Cst3,Egln2,Pak1,Ddit4,Scnn1b,Yy1,Hif1a,Camk2d,P2rx3,Rora,Sod3,Gata2,Bnip3,Tgfb1,Tgfbr1,Pgf,Atp1b1,Ece1,Bcl2l1,Itpr2,Ldha,Chrnb2,Cabc1,CYTB,Pkm2,Hoxa5,Edn1,Pdx1,Ep300,LOC366355,Pde5a,ENSRNOT00000017254,Vhl,Rhoa,Pld2,Bcl2,LOC502627,Psen2,Shc1,Sp1,Arnt,Elf5,Pax2,Birc2,Capn2,Nfic,Angptl4,Gata3,Ryr1,Hmox2,Nppc,Egln3,Raf1,Prkcd,Pam,Hspd1,Abat,Nol3,…	1.52104	3.15762e-05
glycolysis (GO:0006096)	0.0111532	GO:0006096	87	80	78	18638	0.42	9	7818	0.11	Hk3,Eno2,Aldoa,A_44_P852185,ENSRNOT00000029141,Aldoal1,Yy1,Gata2,Dhtkd1,Pfkfb3,Gpi,Ldha,Pfkl,Igf1,Pkm2,ENSRNOT00000050750,Tpi1,LOC499261,Pdx1,Ldhc,LOC366092,ENSRNOT00000041388,Eno1,LOC366355,RGD1564781,LOC297826,LOC290721,A_44_P368450,LOC296875,LOC293458,Pgk1,LOC502627,ENSRNOT00000043364,LOC298960,ENSRNOT00000002064,RGD1564433,Pfkm,LOC294903,LOC300331,Pdhb,LOC290503,LOC313443,Pax2,Y12259,RGD15627…	Ogdhl,RGD1565459,Gck,Sox10,Mif,Ets1,RGD1308333,Klf4,Brca1	1.29071	2.78136e-05
antigen processing and presentation of peptide antigen (GO:0048002)	0.0143056	GO:0048002	46	34	22	5845	0.37	24	20652	0.12	Nr4a2,RT1-CE3,RT1-CE5,RT1-CE16,RT1-A2,RT1-CE7,RT1-Cl,RT1-CE4,RT1-CE2,RT1-CE1,B2m,Yy1,RT1-CE12,Tapbp,Gata2,BX883046,RT1-A3,BX883042,Rela,Tap1,Traf6,Pdx1	BX883046,BX883042,Rela,Unc93b1,Sp1,Nfic,BX883048,BC070942,Gata3,Tap2,BX883043,Foxi1,BX883052,Ifi30,Rel,Hfe,Calr,Sox10,Ets1,Hla-dma,Brca1,RT1-Db1,RT1-Ba,RT1-Bb	1.17521	0.00011297
DNA repair (GO:0006281)	0.0144795	GO:0006281	169	209	94	18622	0.5	75	7752	0.96	Nr4a2,Polm,Poli,Rtel1,Slk,Yy1,Ercc5,ENSRNOT00000042751,Gata2,Xpa,ENSRNOT00000040799,Traf6,BX883047,Cry2,Neil1,Hoxa5,Pdx1,Tp53,Prkdc,Kbtbd10,Bre,ENSRNOT00000027268,Med25,Peo1,Ezh1,Atm,Sp1,Arnt,Elf5,Pax2,BX883045,Giyd2,Aste1,Ube2n,Nfic,Fbxo18,Apbb1,BX883048,Nbn,Lig4,Tnfaip1,Gata3,Xpc,Asf1a,Eya3,Rad23a,ENSRNOT00000012868,Sod1,Rrm2b,Sod2,Znf142,ENSRNOT00000024211,Xrcc4,Polb,Elk1,Ssrp1,Kctd13,Alkbh3,G…	Ube2n,BX883048,Tnfaip1,Eya3,Ssrp1,Gabpa,Brca2,ENSRNOT00000033312,Cebpg,Pcna,Rad52,Gtf2h2,Msh5,Ercc1,Mdc1,Morf4l1,Xrcc6,Wrnip1,Fen1,Mgmt,Msh2,Rpa1,Rpa2,Mre11a,Creb1,Mlh3,Nedd1,Xrcc5,Ttc5,Msh3,Morf4l2,Nthl1,Rad17,Polg,Bard1,Mutyh,Ercc8,Lig1,LOC678715,Chek1,Hmgb2,Parp1,Nudt1,Tdp1,Lig3,Ruvbl2,Pold1,Fancc,Sox10,Ogg1,Pttg1,Mpg,Pola1,Pms2,Rad18,Ets1,Rad1,Smug1,Usp1,Hmgn1,Tdg,Polh,Brca1,Zbtb1,Rev3l,Mlh1,…	-0.650586	4.21266e-05
female pregnancy (GO:0007565)	0.0148634	GO:0007565	67	83	8	522	1.51	59	25954	0.23	ENSRNOT00000013630,Il1rn,Adm,Cd38,Nr4a2,Tgfb3,Vdr,Comt	Cald1,Grn,Cited2,Cst3,Junb,Yy1,Gata2,Ihh,Tgfb1,Sts,Tgfbr1,Pgf,Igf1,BX883047,Klf9,Ddr1,Pdx1,Bsg,ENSRNOT00000030609,Pcsk5,Adipor2,Sp1,Ptgs2,Arnt,Elf5,Pax2,Nfic,Muc1,Ucn,BC070942,Gata3,Plec1,Il11ra1,Sod1,Gnrh1,L26525,Hsf1,Usf1,Lif,Pla2g4a,Fosl1,Lipe,Tgfb2,Rxra,Men1,Fkbp4,E2f1,Tgfbr2,Hfe,Sox10,Stat5b,Ramp2,Epor,Ets1,Hsd17b7,Brca1,Fos,Hsd11b2,Stat5a	1.90832	5.55987e-05
regulation of cell adhesion (GO:0030155)	0.016004	GO:0030155	88	114	9	521	1.7	79	25934	0.3	Col8a1,Csf1,Pik3r1,Dpp4,Mmp14,Col1a1,Jak2,Cx3cl1,M16433	Dpp4,Col1a1,Cx3cl1,Cited2,Tpm1,Cyr61,Ebf1,Snip,Myo1f,Yy1,Lama5,Apc,Gata2,Pten,BX883046,Tgfb1,Icam1,Gtpbp4,Adam9,Map2k1,Itga6,BX883047,Hoxa5,Pik3cb,Ddr1,Ptk2,Pdx1,Smad7,ENSRNOT00000017254,Rhoa,Ilk,Pld2,Bcl2,Gsn,Sp1,Elf5,Pax2,Nfic,Celsr2,Cbll1,Erbb2,Atp5b,Calca,LOC365654,Rnd1,Rasa1,Gata3,Tnr,Bcl6,L26525,Emilin1,Jag2,Prkcz,Hsd17b12,Lama2,Usf1,Spp1,Tnf,Faf1,Nf1,Fgf1,Cd24,Tsc1,Tsc2,Cdk6,Smoc2,E2f1,Ser…	1.73534	6.6517e-05
metal ion transport (GO:0030001)	0.0172071	GO:0030001	302	549	36	1575	2.23	266	24666	1.07	Scnn1g,Slc4a10,Kcnk3,Kcnd3,Slc30a2,Nr4a2,Cacng3,AF107265,Kcnc3,Slc12a5,M16433,Slc4a4,Vdr,Cdkn1b,Leprel2,Kcnh3,Kcnj2,Tpm1,Slc39a4,RGD1310507,Vdac1,Slc6a8,Ebf1,Trpv1,Kcne2,Atp7b,Slc13a3,Slc39a13,Cacng6,Stim1,Plcb4,Cacna1e,Slc10a1,Cacna1d,Trpc1,Kctd11	Slc4a10,Kcnc3,Cdkn1b,Tpm1,Vdac1,Slc6a8,Stim1,Cacna1e,Cacna1d,Slc4a5,Scnn1b,Yy1,Camk2d,Slc23a2,Slc39a14,Plcz1,Tcn2,Camk2b,Sfxn3,Gsg1,Kcnab3,Rora,ENSRNOT00000023601,Accn2,Atp7a,Gata2,Rasd2,Kcnj16,Slc38a2,Kcng1,Atp1b2,Kcnj1,Mgea5,Tgfb1,Plcg1,BX883042,Atp1b1,Slc5a2,Myst3,Rab21,Itpr2,Chrnb2,Ap3b1,Pmp22,LOC685233,Kctd8,Igf1,Hoxa5,Slc40a1,Pdx1,Slc39a12,Cacng1,Slc12a4,Leprotl1,ENSRNOT00000007144,Rhoq,Hcn…	0.751193	0.000129941
blood vessel development (GO:0001568)	0.0175155	GO:0001568	166	243	58	5809	0.99	108	20568	0.52	Gja5,LOC363265,Adra1b,Bgn,Ppap2b,Mmp14,Col1a1,Vegfa,Jun,Runx1,Cited2,Ctgf,Hmox1,Cyr61,Acvr1,Btg1,Tbx4,Myo1e,Junb,Ptprm,Yy1,Hif1a,Cdh2,Anxa2,Rapgef1,Itgav,Serpinf1,Elk3,Rora,Atp7a,Gata2,Id1,Pten,Ihh,Tgfbr1,Pgf,Col4a2,Nr2f2,Cited1,Rhob,Gpi,Hand2,ENSRNOT00000026458,Zfp36l1,Casp8,Edn1,Egf,Pdx1,Smad7,Col1a2,Fgf9,Tiparp,Rnh1,Aggf1,ENSRNOT00000017854,Rtn4,Il15,Vhl	Col1a1,Rapgef1,Tgfbr1,Tiparp,Aggf1,Vhl,Tbx3,Plcd3,Tbxa2r,Hand1,Shc1,Sp1,Prok1,Agt,Vegfc,Arnt,Apoe,Elf5,Cdx2,Pax2,Cdh5,Nfic,Angptl4,Tnfrsf1a,Atp5b,Zc3h12a,LOC365654,Rasa1,Gata3,Efna1,Smo,ENSRNOT00000060927,Hs6st1,Myh9,Map3k7,Angptl3,Srf,Dnajc4,Elk1,Col5a1,Chd7,ENSRNOT00000003290,Tf,Crkl,Bak1,Tgfbr3,Zfx,Psen1,ENSRNOT00000024266,Usf1,Il1b,B4galt1,Cd44,Angpt2,Anpep,Hhex,Chm,Fgf10,Mib1,Klf5,Akt1,Ednra…	0.64264	0.000152909
inflammatory response (GO:0006954)	0.0175155	GO:0006954	184	296	63	5804	1.07	121	20555	0.59	Il1rn,Nppb,Cfb,Ccl7,Ccl2,Cfd,Cxcl1,C1s,Jak2,Cx3cl1,Fn1,Ptges,Foxq1,Anxa1,Pycard,Hmox1,Acvr1,RT1-CE5,Trpv1,RT1-CE16,RGD1560011,RT1-Cl,RT1-CE2,Tnfrsf1b,Yy1,Hif1a,Maf,Pparg,Fgg,C9,C4bpb,Cd14,Serpinf1,Casp4,Gata2,LOC690139,Lbp,BX883046,Tgfb1,RT1-A3,BX883042,Cyp4f5,Sox21,A_44_P575132,Rela,Masp1,C6,Ndfip1,Cnr2,Serping1,RT1-CE10,Tlr4,Zfp36,Hoxa5,Smad1,Pdx1,Ptafr,Saa4,Cd59,Stat3,Atrn,Ephx2,Il15	Pycard,RGD1560011,LOC690139,BX883046,BX883042,Rela,Serping1,Hoxa5,Atrn,Cxcl10,Bmpr1b,Il17b,C1qb,Sp1,Bmp2,Ptgs2,Elf5,Ndst1,Pax2,BX883045,Mapk8,Nfic,Cd276,Cyp4f6,Irf1,Ucn,Tnfrsf1a,Calca,Spn,Gata3,Unc13d,S100a8,Bcl6,Hspd1,F2r,Gpx4,Tollip,Tf,ENSRNOT00000045777,Plaa,Ccr4,Zfx,LOC306079,Ddt,Cebpa,Masp2,Usf1,Igfbp4,Il1b,B4galt1,Spp1,Cd44,Adora1,Arbp,RGD1560821,Chrna7,Tnf,Pla2g4a,Elf3,Casp6,Il4ra,Mefv,Rpl…	0.611901	0.000160159
vasculature development (GO:0001944)	0.0175155	GO:0001944	166	248	58	5809	0.99	108	20568	0.52	Gja5,LOC363265,Adra1b,Bgn,Ppap2b,Mmp14,Col1a1,Vegfa,Jun,Runx1,Cited2,Ctgf,Hmox1,Cyr61,Acvr1,Btg1,Tbx4,Myo1e,Junb,Ptprm,Yy1,Hif1a,Cdh2,Anxa2,Rapgef1,Itgav,Serpinf1,Elk3,Rora,Atp7a,Gata2,Id1,Pten,Ihh,Tgfbr1,Pgf,Col4a2,Nr2f2,Cited1,Rhob,Gpi,Hand2,ENSRNOT00000026458,Zfp36l1,Casp8,Edn1,Egf,Pdx1,Smad7,Col1a2,Fgf9,Tiparp,Rnh1,Aggf1,ENSRNOT00000017854,Rtn4,Il15,Vhl	Col1a1,Rapgef1,Tgfbr1,Tiparp,Aggf1,Vhl,Tbx3,Plcd3,Tbxa2r,Hand1,Shc1,Sp1,Prok1,Agt,Vegfc,Arnt,Apoe,Elf5,Cdx2,Pax2,Cdh5,Nfic,Angptl4,Tnfrsf1a,Atp5b,Zc3h12a,LOC365654,Rasa1,Gata3,Efna1,Smo,ENSRNOT00000060927,Hs6st1,Myh9,Map3k7,Angptl3,Srf,Dnajc4,Elk1,Col5a1,Chd7,ENSRNOT00000003290,Tf,Crkl,Bak1,Tgfbr3,Zfx,Psen1,ENSRNOT00000024266,Usf1,Il1b,B4galt1,Cd44,Angpt2,Anpep,Hhex,Chm,Fgf10,Mib1,Klf5,Akt1,Ednra…	0.64264	0.000152909
response to nutrient (GO:0007584)	0.0185367	GO:0007584	133	160	20	1591	1.24	113	24819	0.45	Ccl2,Abca1,Hmgcs2,Cd38,Sparc,Alpl,Cdkn2b,Col1a1,Vdr,Ccnd1,Ptges,Runx1,Ddit3,Foxq1,Hmox1,Srebf1,Acsl1,Ebf1,Stat1,Mll5	Col1a1,Srebf1,Acsl1,Yy1,Pparg,Ugt1a6,Ptch1,Arsa,ENSRNOT00000023601,Gata2,Pten,BX883046,Tgfb1,Rela,Ldha,CYTB,Pkm2,Pdx1,Bckdha,Tp53,Map1b,LOC366355,Alad,Adipor2,Tbxa2r,Usf2,Bcl2,Gsn,LOC502627,Sp1,Bmp2,Ptgs2,Dusp1,Arnt,Il6st,Elf5,Kynu,Pax2,Suox,Nfic,RGD1310311,Muc1,Fads1,Gata3,Plec1,Acadm,Acaa1,Cox4i1,Arsb,Elk1,ENSRNOT00000014471,Timp3,Brca2,Angpt1,Slc37a4,Bckdhb,Prss2,Cebpa,Star,Usf1,Zfp354a,Il1b,A…	1.01559	0.000154087
transmembrane receptor protein tyrosine kinase signaling pathway (GO:0007169)	0.0189923	GO:0007169	153	203	54	5813	0.92	99	20577	0.48	Igfbp5,Ccl2,Pik3r3,Pik3r1,Ghr,Jak2,Vegfa,Ror2,Arid5b,A_44_P792124,ENSRNOT00000003901,App,Ctgf,Atxn1,Ebf1,Txnip,Pak1,Myo1e,Grik5,Yy1,Socs2,Hif1a,Rapgef1,Bcar1,Csf1r,Dok1,Gata2,Pten,Cblc,Tgfb1,LOC688018,Ins2,Areg,Rela,Ngfr,Irs2,Igf2,Efnb1,Igf1,BX883047,Hoxa5,Nr1h3,Ddr1,Ptk2,Egf,Pdx1,Ephb3,Fgf9,Ptprf,Gsk3a,Tiparp,Stat3,Rhoq,Pcsk5	Rapgef1,Cblc,LOC688018,Rela,Irs2,Hoxa5,Ptk2,Tiparp,Runx2,Stxbp4,Ptpn1,Psen2,Gfra2,Hbegf,Sp1,Agt,Vegfc,Elf5,Ndst1,Pax2,Ndn,Nfic,Pde6h,Erbb2,Fgfr3,Ptpn11,Pdgfra,Gata3,Akt2,Efna1,Raf1,Epha2,Eif4ebp2,L26525,Ephb6,Grb2,Prkcz,Dok4,Ptpra,Adam17,Angpt1,Camlg,Igfbp1,Slc2a8,Ulk1,Psen1,Socs3,Igf1r,Usf1,Il1b,Dvl1,Fgf17,Hhex,Fgf10,Insr,Epha6,Pick1,Cdk5,Akt1,Ahsg,Tgfa,ENSRNOT00000011864,Ltk,Arf4,RGD1562846,Soc…	0.657941	0.000181556
cell motility (GO:0048870)	0.0204797	GO:0048870	260	441	83	5784	1.41	177	20499	0.86	Scnn1g,Igfbp5,Slit2,Ccl2,Csf1,Pik3r1,Nr4a2,Mmp14,Cxcl1,Jak2,M16433,Vegfa,Arid5b,Foxq1,Cited2,Tpm1,Cd47,Plxna2,Tnp2,Ctgf,Cyr61,Acvr1,Rras,RGD1561185,Myo1f,Ptprm,Scnn1b,RGD1562809,Yy1,Hif1a,Sema3f,Cdh2,Bcar1,Pex5,Lama5,Fut8,Apc,Rora,Gata2,Mst1,Pten,Lamc1,BX883046,Tgfb1,Nefh,Plcg1,Abcc1,Icam1,Gab1,Tgfbr1,Rela,Abi3,Gtpbp4,Nr2f2,Irs2,Adam9,Cabp1,Efnb1,Vcl,Myh10,Taf7l,ENSRNOT00000054897,Map2k1,Itga6,Ig…	Plxna2,Lama5,Apc,BX883046,Tgfbr1,Rela,Gtpbp4,Irs2,Adam9,Vcl,Myh10,ENSRNOT00000054897,Hoxa5,Ptk2,Tnfrsf12a,Tp53,ENSRNOT00000035277,Vhl,Cxcl10,Rhoa,Ilk,Pld2,Bcl2,Pafah1b1,Hbegf,Barhl1,Sp1,Itgb1,Pdcd6,Agt,Vegfc,Arnt,Twist1,Arhgef7,Il6st,Apoe,Mixl1,Elf5,Bbs2,Pax2,Mapk8,Chp,Ndn,Nfic,Tekt2,RGD1310311,Cbll1,Irf1,Ppard,Apbb1,Nisch,Atp5b,LOC365654,Bbs4,Nck2,Pex7,Rcn1,Rnf20,Pdgfra,Gata3,Akap4,LOC300429,Cxc…	0.507971	0.00022131
regulation of cellular component movement (GO:0051270)	0.0204797	GO:0051270	133	163	48	5819	0.82	85	20591	0.41	Igfbp5,Csf1,Pik3r1,Nr4a2,Jak2,M16433,Cdkn1b,Vegfa,Foxq1,Cited2,Tpm1,Cyr61,Rras,Myo1f,Ptprm,Yy1,Hif1a,Sema3f,Bcar1,Lama5,Apc,Gata2,Pten,Tgfb1,Plcg1,Abcc1,Icam1,Gab1,Tgfbr1,Rela,Abi3,Gtpbp4,Irs2,Adam9,Sema3a,Mylk2,Vcl,Map2k1,Igf1,Hoxa5,Ptk2,Pdx1,Tp53,Plxna3,Grem1,Rtn4,Wdr44,ENSRNOT00000017254	Lama5,Apc,Tgfbr1,Rela,Gtpbp4,Irs2,Adam9,Vcl,Hoxa5,Ptk2,Tp53,Cxcl10,Rhoa,Ilk,Pld2,Bcl2,Hbegf,Sp1,Agt,Vegfc,Arnt,Il6st,Apoe,Elf5,Bbs2,Pax2,Mapk8,Nfic,Cbll1,Irf1,Nisch,Bbs4,Rnf20,Pdgfra,Gata3,Bcl6,F2r,Crk,Centd2,Jub,Angptl3,Ptp4a1,ENSRNOT00000014471,Rac1,Actn4,Adam17,Ace,Tgfbr3,Lama2,Igf1r,Usf1,B4galt1,Trib1,Adora1,Insr,Mapk1,Drd5,Abhd2,Mkks,Cdk5,Akt1,Tgfb2,Sphk1,Rps6kb1,Gna13,Tie1,Map3k1,RGD1560584…	0.692275	0.000218076
cell cycle process (GO:0022402)	0.0216838	GO:0022402	244	344	143	18573	0.76	101	7726	1.29	Gadd45a,Nr4a2,Cdkn2b,Cdkn1b,Mapre3,Ccnd1,Piwil2,Ddit3,App,Ccnd2,Aurkb,Dst,Acvr1,Sesn3,Drd3,Junb,Yy1,Camk2d,RGD1308759,Camk2b,Apc,Gata2,Vcpip1,BX883046,Tgfb1,BX883042,Sirt2,Npm2,Igf2,RGD1566319,Pmp22,Myh10,Dhh,Map2k1,Dctn2,Igf1,Hoxa5,Edn1,Egf,Pdx1,Rock2,Ralbp1,Taf2,Nek6,Anp32b,Gas2l1,Ilk,Bcl2,Stk11,Pafah1b1,Atm,Ppp3ca,Sp1,Itgb1,Dusp1,Arnt,Elf5,Pax2,BX883045,Ing4,Nfic,Uhmk1,Sf1,Apbb1,BX883048,Arhge…	Dst,Myh10,Dhh,Stk11,Uhmk1,BX883048,Cdkn1c,Brca2,Npat,Cdkn1a,Cetn2,ENSRNOT00000028509,Anapc5,Msh5,RGD1307365,Cdk6,Ilkap,Npm1,Msh2,Acvr1b,Rpa1,Tubb2b,Katna1,Khdrbs1,ENSRNOT00000017291,Mre11a,Creb1,Mlh3,Cdkn2c,RGD1564085,E2f1,Tubb5,Tesk2,Csrp2bp,LOC300963,Chek1,Nfya,Psmd13,Cdc25b,Dnajc2,Anapc10,ENSRNOT00000022414,ENSRNOT00000050733,Zw10,Calr,Nfil3,Cep76,Cdc26,Cgrrf1,Sox10,Ruvbl1,Nudc,Kif11,Racgap1,R…	-0.529394	7.20991e-05
secretion (GO:0046903)	0.0222016	GO:0046903	227	388	29	1582	1.8	198	24734	0.79	K02813,Il1rn,Gcg,Abca1,Cd38,Nr4a2,Nnat,Pla2g5,Tgfb3,Jak2,Sytl4,Foxq1,Anxa1,Rab15,Pycard,Tnp2,Cplx2,Hmox1,Arfgef2,Ebf1,Trpv1,Drd3,Sstr5,Snip,Nr3c2,Trpc1,Itsn1,Grik5,Myo1f	Rab15,Pycard,Arfgef2,Itsn1,Inhbb,Fez2,Yy1,Inha,Acr,Anxa2,Pfkfb2,Tsc22d3,Rora,Gata2,Nrxn3,Cplx1,Rab27b,BX883046,Mgea5,Tgfb1,Rela,Snapap,Stx3,Adam9,Chrnb2,Pfkl,Chrnb4,Chrna6,Myh10,Scamp1,Traf6,Hoxa5,Vgf,Edn1,Gipc1,Egf,Pdx1,Pi4k2a,Apba1,Exoc4,Anxa4,Smpd3,Syt3,Tbx3,Cxcl10,Sirt4,Lat2,Arfip1,Steap2,Pld2,Apln,Dgat1,Exoc8,Stx7,Sp1,Nsf,Glud1,Pfkm,Rab3d,Agt,Rab3b,Vegfc,Il6st,Agxt,Rab26,Elf5,Pax2,Syt1,Chp,N…	0.828518	0.000203007
positive regulation of gene expression (GO:0010628)	0.0235997	GO:0010628	306	503	95	5772	1.62	211	20465	1.02	Csf1,Nr4a2,Bmp3,Tgfb3,Vegfa,Jun,Mapre3,Ddit3,Cited2,App,Zbtb16,Klf7,Elf1,Acvr1,Atxn1,Srebf1,Ebf1,Calcoco1,Drd3,Tead3,Nfib,Mll5,Srebf2,Klf2,Junb,Crebbp,Yy1,Hif1a,Maf,Pparg,Nrip1,Myc,Epc1,Klf6,LOC688634,Rora,Gata2,Tead1,Ihh,Nr4a1,BX883046,Tgfb1,BX883042,Nfia,Mkl1,Tgfbr1,Rela,ENSRNOT00000007745,Nfe2l2,Mitf,Gli1,ENSRNOT00000007024,Myst3,LOC685179,Mdfic,Cited1,Nr4a3,Gli2,Hand2,Gata6,Pbx1,A_44_P946803,…	Mapre3,Srebf1,Srebf2,Crebbp,BX883046,BX883042,Nfia,Tgfbr1,Rela,Myst3,LOC685179,Nr4a3,Gli2,Glis2,Hoxa5,Chd8,Ncoa6,Tp53,Ywhah,Taf2,Nfatc3,Vhl,Tbx3,Atf7ip,Runx2,Hand1,Usf2,Smarca1,Tcfe3,Sertad1,Sp1,Bmp2,Uba52,MGC108974,Arnt,Tcf4,Elf5,Cdx2,Zbtb7b,Ncoa2,Narg1,Pax2,Ppm1a,Nr1h2,Klf15,Nfic,Mysm1,Scap,Irf1,Apbb1,Dvl3,Tnfrsf1a,Clock,Hivep3,Tead2,Sox15,Gdf7,Sox6,ENSRNOT00000056153,Cdk7,Rnf20,Churc1,Gata3,Si…	0.467716	0.00029426
positive regulation of transcription (GO:0045941)	0.0235997	GO:0045941	303	492	94	5773	1.6	209	20467	1.01	Nr4a2,Bmp3,Tgfb3,Vegfa,Jun,Mapre3,Ddit3,Cited2,App,Zbtb16,Klf7,Elf1,Acvr1,Atxn1,Srebf1,Ebf1,Calcoco1,Drd3,Tead3,Nfib,Mll5,Srebf2,Klf2,Junb,Crebbp,Yy1,Hif1a,Maf,Pparg,Nrip1,Myc,Epc1,Klf6,LOC688634,Rora,Gata2,Tead1,Ihh,Nr4a1,BX883046,Tgfb1,BX883042,Nfia,Mkl1,Tgfbr1,Rela,ENSRNOT00000007745,Nfe2l2,Mitf,Gli1,ENSRNOT00000007024,Myst3,LOC685179,Mdfic,Cited1,Nr4a3,Gli2,Hand2,Gata6,Pbx1,A_44_P946803,Glis2…	Mapre3,Srebf1,Srebf2,Crebbp,BX883046,BX883042,Nfia,Tgfbr1,Rela,Myst3,LOC685179,Nr4a3,Gli2,Glis2,Hoxa5,Chd8,Ncoa6,Tp53,Ywhah,Taf2,Nfatc3,Vhl,Tbx3,Atf7ip,Runx2,Hand1,Usf2,Smarca1,Tcfe3,Sertad1,Sp1,Bmp2,Uba52,MGC108974,Arnt,Tcf4,Elf5,Cdx2,Zbtb7b,Ncoa2,Narg1,Pax2,Ppm1a,Nr1h2,Klf15,Nfic,Mysm1,Scap,Irf1,Apbb1,Dvl3,Tnfrsf1a,Clock,Hivep3,Tead2,Sox15,Gdf7,Sox6,ENSRNOT00000056153,Cdk7,Rnf20,Churc1,Gata3,Si…	0.466582	0.000280782
RNA processing (GO:0006396)	0.0235997	GO:0006396	237	320	30	5837	0.51	207	20469	1	Nr4a2,Piwil2,Sfrs5,App,Cdkn2a,Yy1,Cugbp2,Tdrd3,Ogt,LOC685894,RGD1307890,Gata2,Sf3b2,Yt521,Nfe2l2,AF387339,RGD1566137,Srrm1,Prpf39,Sf4,Rnasen,Zfp36,Hoxa5,Clp1,Adar,Pdx1,TSEN34,Rbm9,Ssu72,Rbm5	Ogt,Sf3b2,Yt521,Srrm1,Prpf39,Sf4,Rnasen,Hoxa5,Fars2,Sfrs15,Sp1,Arnt,Syncrip,Elf5,Pax2,Rbm35b,Nfic,ENSRNOT00000018867,Dld,Rbm22,Pabpc1,Sfrs12,Irf1,RGD1565486,Dus2l,Rps15,Eif2c2,Wbp11,Imp3,RGD1307882,Sfrs14,ENSRNOT00000043066,Trnt1,ENSRNOT00000019769,Gata3,Rps6,Trmt1,Slu7,ENSRNOT00000007003,ENSRNOT00000056791,Nol3,Smndc1,ENSRNOT00000027494,Zcrb1,Cdk105,Prpf8,Mto1,Mrpl44,Pus3,ENSRNOT00000003834,Elk1…	-0.676827	0.000274103
citrulline metabolic process (GO:0000052)	0.0240096	GO:0000052	11	6	3	103	2.83	8	26429	0.03	Padi1,Padi3,Padi4	Gata2,Padi2,Pdx1,Sp1,Nfic,Gata3,Creb1,Ets1	4.56666	9.97906e-06
bone development (GO:0060348)	0.0249339	GO:0060348	127	191	19	1592	1.18	108	24824	0.43	Igfbp5,Ambn,Csf1,Bmp3,Sparc,Ghr,Mmp14,Col1a1,Tgfb3,Fn1,Fhl2,Runx1,Ctgf,Acvr1,Ubtf,Igfbp3,Tmsb4x,Ctsk,Tnfrsf11a	Col1a1,Ubtf,Yy1,Axin2,Apc,Gata2,Ihh,Tgfb1,Areg,BX883042,Ibsp,Gli1,Igf2,Gli2,Pbx1,M55017,Traf6,Igf1,Egr2,Hoxa5,Sort1,Smad1,Pdx1,Fgf9,Thra,Runx2,Anp32b,Bmpr1b,Bcl2,Sp1,Klf10,Bmp2,Ptgs2,Arnt,Il6st,Elf5,Pax2,Mapk8,Nfic,Cd276,Set,Calca,Slc26a2,Pex7,Pdlim7,Gata3,Acvr2a,Igsf10,Grpca,Nppc,Smo,Ptger4,Esrra,Nrd1,Hist1h4b,Sox9,Pthlh,ENSRNOT00000046279,Cebpa,ENSRNOT00000051095,Otop1,Usf1,Casq2,Spp1,Bmpr1a,Pl…	1.00913	0.000238354
neuron differentiation (GO:0030182)	0.0250805	GO:0030182	274	481	86	5781	1.47	188	20488	0.91	Th,Slit2,Alcam,Kalrn,Nr4a2,Nnat,Jak2,Fgfr1,Vegfa,A_44_P792124,Igsf9,Runx1,Dpysl2,Jag1,App,Ccnd2,Lhx3,Klf7,Timp2,Gdnf,Ebf1,Fscn2,Pak1,Rest,Ptprm,Lzts1,Yy1,Sema3f,Cdh2,Atn1,Pex5,Dll1,Apc,Rora,Atp7a,Plxnb1,Gata2,Clu,Pten,BX883046,Gprin1,Cntn4,Lhx5,Areg,Sall3,Tgfbr1,Vasp,ENSRNOT00000007024,Ngfr,Stx3,Otp,Gli2,Chrnb2,Sema3a,Efnb1,Pbx1,Myh10,Ttc3,Map2k1,Cebpb,Egr2,Hoxa5,Vgf,Smad1,Pdx1,Ephb3,Tnfrsf12a,Et…	Kalrn,Fgfr1,Apc,BX883046,Sall3,Tgfbr1,Gli2,Myh10,Hoxa5,Tnfrsf12a,Map1b,Ywhah,Slit1,Limk1,Alms1,Bmpr1b,Rhoa,Sipa1l1,Ilk,Pld2,Bcl2,Shc1,Cln8,Pafah1b1,Sp1,Id3,Itgb1,ENSRNOT00000035692,Mtpn,Celsr3,Arnt,Slitrk1,Elf5,Pax2,Mapk8,Ndn,Nfic,Celsr2,Ucn,Erbb2,Apbb1,Actb,Arf6,BX883048,Gdf7,Rab3a,Nbn,Bbs4,Lep,Olig1,Ptpn11,Rnd1,Dapk3,Gata3,Afg3l2,Wnt7a,Otx2,A_44_P541315,Ppp1r9b,Nkx2-2,Slit3,Efna1,Cdkn1c,Ndel1,S…	0.483168	0.000323149
ion transport (GO:0006811)	0.0251382	GO:0006811	474	874	49	1562	3.04	425	24507	1.7	Scnn1g,Slc4a10,Kcnk3,Kcnd3,Slc30a2,Nr4a2,Cacng3,AF107265,Kcnc3,Slc12a5,M16433,Slc4a4,Vdr,Cdkn1b,Atp1a1,Leprel2,Kcnh3,Kcnj2,Tpm1,Slc39a4,Slc1a2,Sytl1,RGD1310507,Slc22a1,Vdac1,Slc6a8,Ebf1,Trpv1,Kcne2,Atp6v1b2,Atp7b,Slc13a3,Slc39a13,Cacng6,Drd3,Wnk4,Chrnb1,Cdw92,Stim1,Lasp1,Plcb4,Cacna1e,Slc10a1,Atp6v0d1,Cacna1d,Trpc1,Grik5,Clcn4-2,Kctd11	Slc4a10,Kcnc3,Cdkn1b,Tpm1,Vdac1,Slc6a8,Cdw92,Stim1,Lasp1,Cacna1e,Cacna1d,Clcn4-2,Grin2d,Slc4a5,Scnn1b,Yy1,Camk2d,Slc23a2,Slc39a14,Plcz1,Tcn2,P2rx3,Slc4a7,Camk2b,Atp6v0a2,Sfxn3,Chrng,Gsg1,Kcnab3,Rora,RGD1310788,ENSRNOT00000023601,Accn2,Atp7a,Gata2,Rasd2,Kcnj16,Slc38a2,Kcng1,Atp1b2,Kcnj1,BX883046,Mgea5,Tgfb1,Atp6v0e1,Plcg1,Clic2,BX883042,Slc41a2,Pcyox1,P2ry12,Srrm2,Atp6ap1,Atp1b1,Slc5a2,Gabra5,Myst…	0.592723	0.000289395
locomotory behavior (GO:0007626)	0.0251382	GO:0007626	129	256	19	1592	1.18	110	24822	0.44	Lsp1,Th,Slit2,Ccl7,Ccl2,Adra1b,Nr4a2,Cxcl1,Cx3cl1,A_44_P792124,Emilin3,Foxq1,App,Cyr61,Atxn1,Olr11,Drd3,Ager,LOC685243	P2ry14,Grin2d,Cstb,Yy1,Sema3f,RGD1307890,Rora,Atp7a,Cxcl9,Gata2,Rasd2,Lamc1,Tgfb1,Abcc1,P2ry12,Rela,M31178,Chrnb2,Sema3a,Ccr7,Chrnb4,Eps8,Hoxa5,Pdx1,Ptafr,Apba1,Plxna3,Grem1,Cxcl10,Cln8,Pafah1b1,Sp1,Arnt,ENSRNOT00000022060,Elf5,Pax2,Nfic,Hexa,Irf1,Glrb,ENSRNOT00000015108,Gata3,S100a8,Cxcr4,Npas2,Abat,Sod1,Sympk,Sod2,Chd7,Rac1,Fpr1,Pbx3,Adam17,Grm2,Slc37a4,Cklf,Ccr4,Oprd1,Tbce,Lama2,Usf1,Tpm3,Il1b…	0.990698	0.000292547
monovalent inorganic cation transport (GO:0015672)	0.0251382	GO:0015672	235	417	29	1582	1.8	206	24726	0.83	Scnn1g,Slc4a10,Kcnk3,Kcnd3,Nr4a2,AF107265,Kcnc3,Slc12a5,M16433,Slc4a4,Cdkn1b,Atp1a1,Leprel2,Kcnh3,Kcnj2,Tpm1,Sytl1,Slc6a8,Ebf1,Kcne2,Atp6v1b2,Slc13a3,Drd3,Plcb4,Cacna1e,Slc10a1,Atp6v0d1,Cacna1d,Kctd11	Slc4a10,Kcnc3,Cdkn1b,Tpm1,Slc6a8,Cacna1e,Cacna1d,Slc4a5,Scnn1b,Yy1,Slc23a2,Atp6v0a2,Kcnab3,Rora,RGD1310788,Accn2,Gata2,Rasd2,Kcnj16,Slc38a2,Kcng1,Atp1b2,Kcnj1,BX883046,Atp6v0e1,Atp6ap1,Atp1b1,Slc5a2,Myst3,Rab21,AF387339,Atp6v1f,ENSRNOT00000002727,Kctd8,CYTB,Hoxa5,Pdx1,Slc12a4,Leprotl1,Atp6v0e2,ENSRNOT00000007144,Rhoq,Hcn3,Atp6v1g1,LOC501979,Slc9a5,Slc9a1,St5,Tcirg1,Fxyd2,Slc5a5,Strn4,Kctd1,Slc12a…	0.788585	0.00027775
response to estrogen stimulus (GO:0043627)	0.0251382	GO:0043627	98	124	16	1595	0.99	82	24850	0.33	Wfdc1,Cd38,Pik3r1,Eno2,Mmp14,Tgfb3,Cdkn1b,Ccnd1,Foxq1,Anxa1,Ccnd2,Hmox1,Aldoa,A_44_P852185,Cst3,Txnip	Cdkn1b,Ptprn,Yy1,Socs2,Pparg,Ptch1,Rnf14,Arsa,Gata2,Pten,Ihh,Tgfb1,Sts,Tgfbr1,Tbl1x,Ldha,Dhh,Ptk2,Pdx1,Stat3,Map1b,LOC366355,Mfge8,Bcl2,LOC502627,Sp1,Ptgs2,Dusp1,Arnt,Elf5,Pax2,Nfic,Ucn,Pdgfra,Gata3,Pam,Hspd1,Aqp1,Gpx4,Arsb,ENSRNOT00000037120,Timp3,Brca2,Angpt1,Cdk2,Bad,Socs3,Usf1,Il1b,Dmbt1,Casp6,Insr,Mapk1,Tgfb2,Cd24,Ctnnb1,RGD1563524,RGD1565459,Insig1,Ccne1,LOC294396,Tgfbr2,X62295,Bmp7,Sox10,M…	1.11185	0.000263255
tissue remodeling (GO:0048771)	0.0264677	GO:0048771	56	74	7	523	1.32	49	25964	0.19	Cd38,Adra1b,Nr4a2,Bgn,Mmp14,Tgfb3,Vegfa	Adra1b,Vegfa,Ctsk,Yy1,Hif1a,Atp7a,Gata2,Gas6,Tgfb1,Mitf,Mepe,Tpp1,Pdx1,Axl,Spp2,Inpp5d,Sp1,Arnt,Pax2,Nfic,Erbb2,Gata3,Ncdn,F2r,Xdh,Rac1,Bak1,B4galt1,Spp1,Elf3,Fgf10,Tgfb2,Nf1,Ahsg,Cd24,Ctnnb1,Dbh,Sox10,Csrp3,Ets1,Klf4,Tgm2,Brca1,Eln,Enpp1,Il7,Rac2,Stat5a,Ptprv	1.95897	0.000121008
cell proliferation (GO:0008283)	0.0264896	GO:0008283	478	747	139	5728	2.37	339	20337	1.64	Wisp2,Col8a1,Igfbp5,Wfdc1,Adm,Ccl2,Cd38,Zap70,Csf1,S100a6,Nr4a2,Sparc,Cdkn2b,Mmp14,Tgfb3,Jak2,Il24,Vdr,Cdkn1b,Fgfr1,Comt,Vegfa,Jun,ENSRNOT00000003901,Ccnd1,Slfn2,Tax1bp3,Runx1,Foxq1,Grn,Anxa1,Zbtb16,Ccnd2,Hmox1,Timp2,Gdnf,Btg1,Ebf1,Stat1,Cst3,Txnip,Drd3,Ager,Nfib,Nr3c2,Smarca2,Kctd11,Ptprm,Pura,Crebbp,Yy1,Hif1a,Inha,Camk2d,Pparg,Cat,Myc,Axin2,Lgr4,Lama5,Ptch1,Lrp1,Apc,Rora,Gata2,Clu,Pten,Ihh,BX88…	Fgfr1,Pura,Crebbp,Lama5,Ptch1,Lrp1,Apc,BX883046,BX883042,Pcaf,Tgfbr1,Rela,Gtpbp4,Irs2,Gli2,Myh10,Hoxa5,Ptk2,Tp53,Lhx9,Id2,Aggf1,Six5,Txnrd1,Msx1,Tbx3,Cd81,Cxcl10,Alms1,Runx2,Anp32b,Ilk,Bcl2,Apln,Stk11,Shc1,Pafah1b1,Inpp5d,Rps4x,Hbegf,Sp1,Prok1,Klf10,Bmp2,Id3,Itgb1,Ptgs2,Tpt1,RGD1565350,Agt,Vegfc,Arnt,Il6st,Apoe,B4galt7,Elf5,Cdx2,LOC685718,Dnaja3,Pax2,BX883045,Ing4,Cdh5,Fgfrl1,Nfic,Csnk2a1,Hcls1,H…	0.375549	0.000356708
cell-cell adhesion (GO:0016337)	0.0264896	GO:0016337	128	239	46	5821	0.78	82	20594	0.4	Pik3r1,Dpp4,Mucdhl,Jak2,Cx3cl1,Ror2,Ncam1,Cited2,Ceacam20,Ctgf,Ebf1,Pcdh7,Jup,Pvrl2,Ptprm,Pkp2,Yy1,Pcdh9,Pcdhb22,Cdh2,Rapgef1,Clstn1,Rora,Gata2,Frem2,Amigo2,BX883046,Tgfb1,Icam1,Rela,Pcdhac2,Gtpbp4,Pcdh17,Esam,Adam9,Map2k1,Itga6,Hoxa5,Pik3cb,Pcdh21,Cyfip2,Pdx1,Smad7,Ptprf,Thra,Msn	Rapgef1,BX883046,Rela,Gtpbp4,Adam9,Hoxa5,Cyfip2,Bmpr1b,Bcl2,Shc1,Pcdh11x,Sp1,Celsr3,Arnt,Elf5,Pax2,Cdh5,Fgfrl1,Pcdhga9,Nfic,Celsr2,Cntn3,Spn,Pcdhga2,Gata3,Pcdhb14,RGD1306603,Rock1,Cd2ap,Myh9,Cdk5r1,Ceacam1,Cldn7,Adam15,Atp2c1,Sox9,Itga5,Psen1,Usf1,Pcdhb13,Icam5,ENSRNOT00000048166,Cdh10,Tnf,Cdh1,Tgfb2,Cd24,A_44_P966657,Ctnnb1,LOC364524,Pcdhb7,LMO7,Astn1,Foxi1,Cdh22,Rpsa,Max,Pcdh19,Creb1,Cldn11,Pcd…	0.68545	0.000369203
innate immune response (GO:0045087)	0.0264896	GO:0045087	68	103	28	5839	0.48	40	20636	0.19	Hpx,Cfd,Tlr6,C1s,Sp110,Irgm,Lyst,Il1r1,Myo1f,Pvrl2,Yy1,C4bpb,Gata2,Lbp,BX883046,Tgfb1,Masp1,C6,Samhd1,Malt1,Serping1,Tlr5,Tlr4,Hoxa5,Tbkbp1,Pdx1,Myd88,Sarm1	BX883046,Serping1,Hoxa5,C1qb,Unc93b1,Sp1,Elf5,Kynu,Pax2,BX883045,Nfic,ENSRNOT00000038312,Tnfrsf1a,Gata3,Unc13d,Nfkbia,Ripk2,Masp2,Irak3,Tlr3,Bcl10,Cebpg,Il1rap,Foxi1,Rab27a,BX883052,RGD1565459,Tbp,A2m,BX883044,Sox10,Mif,Stat5b,Tnfaip8l2,Ncr3,Ets1,Brca1,Card9,Il1rl1,Klre1	0.905803	0.000374334
homeostatic process (GO:0042592)	0.0268021	GO:0042592	465	840	48	1563	2.98	417	24515	1.67	Sftpc,Th,Gipr,Prnd,Slc4a10,Adm,Ccl2,Cd38,Csf1,Adra1b,Nr4a2,AF107265,Cd7,Jak2,Slc4a4,Vdr,Chd3,Vegfa,Jun,Ttc7,Runx1,Ddit3,Glrx1,App,Slc39a4,Vat1,Hmox1,RGD1310507,Atxn1,Ebf1,Otc,Trpv1,Sp5,Slc2a4,Atp6v1b2,Atp7b,ENSRNOT00000029763,Aff2,ENSRNOT00000000707,Drd3,Chrnb1,Egln2,Sstr5,Ctsk,Cacna1e,Nr3c2,Mll5,Grik5	Slc4a10,Slc2a4,ENSRNOT00000000707,Cacna1e,Fzd2,Slc4a5,Yy1,Hif1a,Maf,Camk2d,Pparg,RGD1308759,Cugbp2,Cdh2,Tnks,Ptch1,Chrng,Elk3,Apc,Rora,ENSRNOT00000016167,ENSRNOT00000023601,Atp7a,Gata2,LOC690139,Prkcbp1,Zfp36l2,Bnip3,Mgea5,Tgfb1,BX883042,Tal1,Col4a3bp,Sox21,Tbl1x,Ndfip1,Timp1,ENSRNOT00000055615,Bcl2l1,Klhl10,Deaf1,Chrnb2,Pmp22,Chrnb4,Acin1,Chrna6,Dhh,Tpp1,Igf1,Egr2,Pgm1,Hoxa5,Vgf,Pik3cb,Got1,Edn1…	0.590793	0.00036761
regulation of cell proliferation (GO:0042127)	0.0268021	GO:0042127	364	584	40	1571	2.48	324	24608	1.3	Wisp2,Igfbp5,Wfdc1,Adm,Ccl2,Cd38,Zap70,Csf1,Nr4a2,Sparc,Cdkn2b,Tgfb3,Jak2,Vdr,Cdkn1b,Fgfr1,Comt,Vegfa,Jun,ENSRNOT00000003901,Ccnd1,Slfn2,Tax1bp3,Foxq1,Grn,Anxa1,Zbtb16,Ccnd2,Hmox1,Timp2,Btg1,Stat1,Cst3,Txnip,Drd3,Ager,Nfib,Nr3c2,Smarca2,Kctd11	Cdkn1b,Fgfr1,Nfib,Ptprm,Pura,Yy1,Hif1a,Inha,Camk2d,Pparg,Myc,Axin2,Lama5,Ptch1,Apc,Rora,Gata2,Clu,Pten,Ihh,BX883046,Tgfb1,Lhx5,Areg,Pcaf,Sts,Insl3,Dlc1,Tgfbr1,Rela,Ndfip1,Pold4,E2f7,Pgf,Gtpbp4,Mitf,Gli1,ENSRNOT00000049461,Ngfr,Bcl2l1,Irs2,Otp,Atpif1,Gli2,Chrnb2,Pmp22,Marcksl1,Efnb1,Pbx1,Eif2ak1,Dbp,LOC298795,Igf1,BX883047,Hoxa5,Edn1,Smad1,Ddr1,Ptk2,Egf,Pdx1,Fgf9,Cd59,Tp53,Ptprf,Myd88,Nyw1,Stat6,F…	0.659495	0.000338037
response to abiotic stimulus (GO:0009628)	0.0268021	GO:0009628	297	491	34	1577	2.11	263	24669	1.05	Slc14a2,Th,Adm,Ccl2,Adra1b,Nr4a2,Sparc,Mmp14,Col1a1,Chd3,Jun,Ccnd1,Runx1,Anxa1,App,Vat1,Slc1a2,Chd4,Xrra1,Aldoa,Atxn1,A_44_P852185,Slc2a1,Ebf1,Stat1,Trpv1,Sp5,ENSRNOT00000029763,Aff2,ENSRNOT00000000707,Txnip,Drd3,RGD1560011,Plcb4	Col1a1,Chd4,ENSRNOT00000000707,RGD1560011,Junb,Yy1,Maf,Pparg,Krt14,RGD1308759,Ercc5,Cugbp2,P2rx3,Cat,Myc,Tnks,Ptch1,Elk3,Rora,RGD1310788,Arsa,Pcyt1a,Gata2,LOC690139,Prkcbp1,Zfp36l2,BX883046,Xylt1,Tgfb1,Plcg1,Hspa4,ENSRNOT00000054868,Sts,Tgfbr1,Sox21,Rela,Tbl1x,Ngfr,Bcl2l1,Deaf1,Chrnb2,CYTB,Igf1,Strbp,Pkm2,Pgm1,Hoxa5,Vgf,Immt,Ptk2,Pdx1,Otx1,Rbm9,Tp53,Ube2z,Ric8a,Sord,LOC360807,Map1b,Dmrta2,Bre,ENS…	0.70423	0.000347361
cellular response to DNA damage stimulus (GO:0034984)	0.0273654	GO:0034984	195	250	112	18604	0.6	83	7744	1.06	Nr4a2,Polm,Ccnd1,Hmox1,Ebf1,Poli,Rtel1,RGD1560011,Slk,Yy1,Ercc5,ENSRNOT00000042751,Gata2,Xpa,ENSRNOT00000054868,ENSRNOT00000012114,ENSRNOT00000040799,Traf6,LOC298795,BX883047,Cry2,Neil1,Hoxa5,Phlda3,Pdx1,Ncoa6,Tp53,Nek11,Prkdc,Kbtbd10,Bre,ENSRNOT00000027268,Med25,Dyrk2,Peo1,Ezh1,Atm,Sp1,Arnt,Elf5,Pax2,BX883045,Ing4,Giyd2,Aste1,Ube2n,Nfic,Fbxo18,Irf1,Apbb1,BX883048,Nbn,Ptpn11,Lig4,Tnfaip1,Gata3,Xp…	RGD1560011,Dyrk2,Ube2n,BX883048,Tnfaip1,Eya3,Ssrp1,Gabpa,Brca2,ENSRNOT00000033312,Cebpg,Pcna,Rad52,Gtf2h2,Msh5,Ercc1,Mdc1,Morf4l1,Xrcc6,Wrnip1,Fen1,Mgmt,Msh2,Rpa1,Rpa2,Mre11a,Creb1,Mlh3,Nedd1,Xrcc5,Ttc5,Msh3,Eef1e1,Morf4l2,Nthl1,Rad17,Polg,Bard1,Mutyh,Ercc8,Lig1,LOC300963,LOC678715,Chek1,Hmgb2,Parp1,Nudt1,Tdp1,Lig3,Ruvbl2,Pold1,Fancc,Sox10,Ogg1,Chek2,Pttg1,Mpg,Pola1,Ash2l,Pms2,Rad18,Ets1,Nupr1,Ra…	-0.5768	0.000102364
regulation of cell migration (GO:0030334)	0.0278495	GO:0030334	115	143	42	5825	0.72	73	20603	0.35	Igfbp5,Csf1,Pik3r1,Nr4a2,Jak2,M16433,Vegfa,Foxq1,Cited2,Tpm1,Cyr61,Rras,Myo1f,Ptprm,Yy1,Hif1a,Bcar1,Lama5,Apc,Gata2,Pten,Tgfb1,Plcg1,Abcc1,Icam1,Gab1,Rela,Abi3,Gtpbp4,Irs2,Adam9,Vcl,Map2k1,Igf1,Hoxa5,Ptk2,Pdx1,Tp53,Grem1,Rtn4,Wdr44,ENSRNOT00000017254	Lama5,Apc,Rela,Gtpbp4,Irs2,Adam9,Vcl,Hoxa5,Ptk2,Tp53,Cxcl10,Rhoa,Ilk,Pld2,Bcl2,Hbegf,Sp1,Agt,Vegfc,Arnt,Il6st,Apoe,Elf5,Pax2,Mapk8,Nfic,Cbll1,Irf1,Nisch,Rnf20,Pdgfra,Gata3,F2r,Jub,Angptl3,Ptp4a1,ENSRNOT00000014471,Rac1,Adam17,Ace,Tgfbr3,Lama2,Igf1r,Usf1,Trib1,Adora1,Insr,Mapk1,Drd5,Abhd2,Cdk5,Akt1,Tgfb2,Sphk1,Rps6kb1,Gna13,Tie1,Map3k1,RGD1560584,Rras2,Creb1,Adam10,Clic4,E2f1,Hmgb1,Rel,Nexn,Sox10,…	0.710488	0.000420292
chemotaxis (GO:0006935)	0.0302241	GO:0006935	78	141	31	5836	0.53	47	20629	0.23	Lsp1,Slit2,Ccl7,Ccl2,Nr4a2,Cxcl1,Cx3cl1,Emilin3,Foxq1,Cyr61,Olr11,Ager,LOC685243,P2ry14,Yy1,Sema3f,Rora,Cxcl9,Gata2,Lamc1,Tgfb1,Abcc1,P2ry12,Rela,Sema3a,Ccr7,Hoxa5,Pdx1,Ptafr,Plxna3,Grem1	Rela,Hoxa5,Cxcl10,Sp1,Arnt,Elf5,Pax2,Nfic,Irf1,Gata3,S100a8,Cxcr4,Sympk,Rac1,Fpr1,Adam17,Slc37a4,Cklf,Ccr4,Lama2,Tpm3,Il1b,Artn,Fgf10,C3ar1,Insr,Tgfb2,Foxi1,Tsc2,RGD1560584,Bdkrb2,Olr1315,Adam10,Hmgb1,Lmna,X62295,BX883044,Sox10,Ets1,Brca1,Itga1,Ttc7b,Ccl11,Cenpe,Cxcl12,Rac2,Ccl5	0.846492	0.00050248
ossification (GO:0001503)	0.0343213	GO:0001503	124	185	18	1593	1.12	106	24826	0.43	Igfbp5,Ambn,Csf1,Bmp3,Sparc,Mmp14,Col1a1,Tgfb3,Fn1,Fhl2,Runx1,Ctgf,Acvr1,Ubtf,Igfbp3,Tmsb4x,Ctsk,Tnfrsf11a	Col1a1,Ubtf,Yy1,Axin2,Apc,Gata2,Ihh,Tgfb1,Areg,BX883042,Ibsp,Gli1,Igf2,Gli2,Pbx1,M55017,Traf6,Igf1,Egr2,Hoxa5,Sort1,Smad1,Pdx1,Fgf9,Thra,Runx2,Anp32b,Bmpr1b,Bcl2,Sp1,Klf10,Bmp2,Ptgs2,Il6st,Elf5,Pax2,Mapk8,Nfic,Cd276,Set,Calca,Slc26a2,Pex7,Pdlim7,Gata3,Acvr2a,Igsf10,Grpca,Nppc,Smo,Ptger4,Esrra,Nrd1,Hist1h4b,Sox9,Pthlh,ENSRNOT00000046279,Cebpa,ENSRNOT00000051095,Otop1,Usf1,Casq2,Spp1,Bmpr1a,Pla2g4a…	0.973205	0.000499271
platelet-derived growth factor receptor signaling pathway (GO:0048008)	0.0357017	GO:0048008	24	24	13	5854	0.22	11	20665	0.05	Jak2,Vegfa,Arid5b,Txnip,Myo1e,Yy1,Rapgef1,Bcar1,Gata2,Pten,Hoxa5,Pdx1,Tiparp	Rapgef1,Hoxa5,Tiparp,Sp1,Nfic,Pdgfra,Gata3,Sox10,Ets1,Sgpl1,F3	1.42837	0.000608383
acute inflammatory response (GO:0002526)	0.0357286	GO:0002526	93	138	35	5832	0.6	58	20618	0.28	Cfb,Cfd,C1s,Fn1,Ptges,Anxa1,Acvr1,RT1-CE5,Trpv1,RT1-CE16,RT1-Cl,RT1-CE2,Yy1,Maf,Pparg,C9,C4bpb,Gata2,LOC690139,Lbp,BX883046,RT1-A3,BX883042,Sox21,Masp1,C6,Serping1,RT1-CE10,Tlr4,Hoxa5,Pdx1,Saa4,Cd59,Stat3,Ephx2	LOC690139,BX883046,BX883042,Serping1,Hoxa5,C1qb,Sp1,Elf5,Pax2,BX883045,Nfic,Gata3,Tf,Zfx,LOC306079,Cebpa,Masp2,Usf1,Il1b,B4galt1,Arbp,RGD1560821,Pla2g4a,Casp6,Rpl24,Rpl14,F12,Ahsg,Foxi1,Tsc2,Rbm4,Ywhaz,Creb1,Tarbp2,ENSRNOT00000016254,RGD1311946,RGD1565459,Tbp,Pom121,A2m,Dcp1a,Hp,Lyn,BX883044,M34230,Sox10,Mif,Stat5b,Tcerg1,Tfrc,Ets1,Nupr1,Phox2b,Klf4,F2,Brca1,F3,Ccl5	0.75771	0.000638541
GO:0016052	0.0361493	GO:0016052	124	144	106	18610	0.57	18	7809	0.23	Hk3,Adra1b,Eno2,ENSRNOT00000030302,Aldoa,A_44_P852185,ENSRNOT00000029141,Aldoal1,Yy1,Pfkfb2,Khk,Gata2,Dhtkd1,Pfkfb3,Gpi,Ldha,Pfkl,Igf1,Pkm2,Hoxa5,ENSRNOT00000050750,Tpi1,LOC499261,Pdx1,Ldhc,LOC366092,ENSRNOT00000041388,Eno1,LOC366355,RGD1564781,LOC297826,LOC290721,A_44_P368450,LOC296875,H6pd,LOC293458,Pgk1,LOC502627,ENSRNOT00000043364,LOC298960,ENSRNOT00000002064,Sp1,RGD1564433,Pfkm,LOC294903,LOC…	Ogdhl,Ctbs,Hyal2,RGD1560584,RGD1565459,Hmgb1,Pycrl,Gck,Sox10,Mif,Ppp1ca,Taldo1,Ets1,RGD1308333,Klf4,Brca1,Gale,Pycr1	0.904645	0.000150246
leukocyte mediated immunity (GO:0002443)	0.0363806	GO:0002443	116	163	42	5825	0.72	74	20602	0.36	Irf7,Hpx,Dpp4,Nr4a2,C1s,Runx1,Cplx2,Hmox1,RT1-CE5,RT1-CE16,Lyst,RT1-Cl,RT1-CE2,Mll5,Myo1f,B2m,Pvrl2,Yy1,Maf,C9,C4bpb,Gata2,LOC690139,BX883046,Tgfb1,RT1-A3,BX883042,Icam1,Sox21,Rela,C6,Ndfip1,Malt1,Serping1,RT1-CE10,Traf6,Hoxa5,Pdx1,Pi4k2a,Swap70,Myd88,Stat6	LOC690139,BX883046,BX883042,Rela,Serping1,Hoxa5,Lat2,Pld2,C1qb,Inpp5d,Sp1,Elf5,Pax2,BX883045,Nfic,Il27ra,Nbn,Lig4,Gata3,Unc13d,Prkcd,Bcl6,Tap2,Map3k7,Xrcc4,BX883043,Gabpa,Tbx21,LOC306079,Cebpa,Masp2,Usf1,Ppp3cb,Arbp,RGD1560821,Bcl10,Rpl24,Rpl14,Cd24,A_44_P966657,Cebpg,Foxi1,Rab27a,Ercc1,Msh2,Rbm4,BX883052,Ywhaz,Dbh,Tac4,Creb1,Tarbp2,RGD1311946,Pom121,Rel,Nfya,Dcp1a,Lyn,BX883044,Sox10,Stat5b,Tcerg…	0.696834	0.000665315
blood coagulation (GO:0007596)	0.0381571	GO:0007596	70	140	28	5839	0.48	42	20634	0.2	Egfl6,Entpd2,Ebf1,ENSRNOT00000028262,Sned1,P2ry14,Yy1,Fgg,Efemp2,C9,Anxa2,Vwf,Gata2,ENSRNOT00000033720,Mst1,Trim25,P2ry12,Nfe2l2,Stx3,Tfpi,Serping1,Vkorc1,Tlr4,Pik3cb,Egf,Pdx1,Ephb3,Foxa2	Sned1,Tfpi,Serping1,Vkorc1,Serpinf2,Sp1,Apoe,Elf5,Pax2,Lrp6,Sucnr1,Nfic,Fgb,ENSRNOT00000042530,Gata3,F2r,Tfpi2,Gpr55,Hps6,Chia,F12,Gp1bb,Lrp4,Gna13,Rab27a,Pldn,Bdkrb2,Scube1,Hps4,Entpd1,Sox10,Lnp,Arntl2,RGD1563955,Ets1,F2,Brca1,P2ry6,P2ry2,Gpr31,F3,F10	0.856916	0.000745379
hemostasis (GO:0007599)	0.0381571	GO:0007599	70	141	28	5839	0.48	42	20634	0.2	Egfl6,Entpd2,Ebf1,ENSRNOT00000028262,Sned1,P2ry14,Yy1,Fgg,Efemp2,C9,Anxa2,Vwf,Gata2,ENSRNOT00000033720,Mst1,Trim25,P2ry12,Nfe2l2,Stx3,Tfpi,Serping1,Vkorc1,Tlr4,Pik3cb,Egf,Pdx1,Ephb3,Foxa2	Sned1,Tfpi,Serping1,Vkorc1,Serpinf2,Sp1,Apoe,Elf5,Pax2,Lrp6,Sucnr1,Nfic,Fgb,ENSRNOT00000042530,Gata3,F2r,Tfpi2,Gpr55,Hps6,Chia,F12,Gp1bb,Lrp4,Gna13,Rab27a,Pldn,Bdkrb2,Scube1,Hps4,Entpd1,Sox10,Lnp,Arntl2,RGD1563955,Ets1,F2,Brca1,P2ry6,P2ry2,Gpr31,F3,F10	0.856916	0.000745379
peptide transport (GO:0015833)	0.0385312	GO:0015833	62	94	7	523	1.32	55	25958	0.21	K02813,Gcg,Abca1,Cd38,Nnat,Bgn,Jak2	Anxa1,Trpv1,Sstr5,Inhbb,Yy1,Pfkfb2,Gata2,Cplx1,BX883046,Mgea5,Abcc1,Tap1,Pfkl,Vgf,Edn1,Pdx1,Smpd3,Sirt4,Dgat1,Sp1,Glud1,Pfkm,Slc15a4,Elf5,Pax2,Nfic,Gip,Lep,Gapvd1,Ptpn11,Gata3,Tap2,Elk1,Chd7,BX883043,Cpt1a,Smad2,Il1b,Glp1r,Adora1,Tnf,Ghrh,Disp1,Acvr1c,Creb1,Slc15a2,Trpv4,Psmd9,Gck,Sox10,Ets1,Pde3b,Aacs,Brca1,Eif2ak3	1.84323	0.000231509
peptidyl-amino acid modification (GO:0018193)	0.0385312	GO:0018193	126	188	10	520	1.89	116	25897	0.45	Padi1,Padi3,Padi4,Hpx,Zap70,Pdk4,Nr4a2,Ghr,Bgn,Jak2	Ghr,Jak1,Ebf1,Crebbp,Yy1,Rora,Atp7a,Pdk3,Gata2,Tgfb1,Padi2,Pcaf,Tgfbr1,Pdgfd,Clk1,Mylk2,Igf1,Tlr4,BX883047,Pdk1,Ddr1,Egf,Pdx1,Smad7,Ep300,Cd81,Ilk,Bcl2,Sp1,Clk3,Rab3d,Agt,Rab3b,Prkce,Il6st,Elf5,Narg1,Pax2,Mapk8,Nfic,Uhmk1,Hcls1,Ddost,RGD1308470,Ggcx,Clk4,Pdgfra,Gata3,Pdk2,Prkag2,Cd4,F2r,Il12rb2,L26525,Stt3a,Elk1,Prkcz,Map3k12,Dyrk1a,Stk4,Jak3,Bak1,Bckdk,Usf1,Lif,P4hb,Mocs3,Pdpk1,Src,Cntf,Hnf4a,Dp…	1.45705	0.000225447
neuron development (GO:0048666)	0.0393678	GO:0048666	209	349	67	5800	1.14	142	20534	0.69	Th,Slit2,Alcam,Kalrn,Nr4a2,Jak2,Fgfr1,Vegfa,A_44_P792124,Igsf9,Runx1,Dpysl2,App,Lhx3,Klf7,Ebf1,Fscn2,Pak1,Ptprm,Lzts1,Yy1,Sema3f,Cdh2,Apc,Rora,Atp7a,Plxnb1,Gata2,Clu,Pten,BX883046,Gprin1,Cntn4,Areg,Sall3,Vasp,ENSRNOT00000007024,Ngfr,Stx3,Gli2,Chrnb2,Sema3a,Efnb1,Myh10,Map2k1,Egr2,Hoxa5,Smad1,Pdx1,Ephb3,Tnfrsf12a,Etv4,Ptprf,Vax2,Evl,Plxna3,Efna5,Map1b,Ss18l1,Neurog2,Ntn2l,Sema4f,ENSRNOT00000017854…	Kalrn,Fgfr1,Apc,BX883046,Sall3,Gli2,Myh10,Hoxa5,Tnfrsf12a,Map1b,Ywhah,Slit1,Limk1,Alms1,Bmpr1b,Rhoa,Sipa1l1,Ilk,Pld2,Bcl2,Shc1,Pafah1b1,Sp1,Itgb1,ENSRNOT00000035692,Celsr3,Arnt,Slitrk1,Elf5,Pax2,Mapk8,Ndn,Nfic,Celsr2,Ucn,Erbb2,Apbb1,Actb,Arf6,Gdf7,Rab3a,Bbs4,Lep,Ptpn11,Rnd1,Gata3,Afg3l2,Wnt7a,A_44_P541315,Ppp1r9b,Slit3,Efna1,Cdkn1c,Ndel1,Sod1,Sod2,Dixdc1,Cdk5r1,Numb,Scarf1,Elk1,Rac1,Mt3,Actr3,Pbx…	0.51309	0.000785392
intracellular protein transmembrane transport (GO:0065002)	0.0395606	GO:0065002	44	40	19	18697	0.1	25	7802	0.32	Yy1,Gata2,Pdx1,Sp1,Myo1c,Nfic,Pex14,Gata3,Timm22,Elk1,Nupl1,Senp2,Timm10,Npap60,Eif5a,Sil1,Pex6,Sec61a1,Timm17a	Nupl1,Npap60,Timm17a,RGD1560665,RGD1307279,Timm23,Timm9,Nup54,Pom121,Nup153,Nup88,Nup93,Nup35,Timm13,Timm44,Chchd4,ENSRNOT00000027590,Sox10,Timm8b,Fxc1,Ets1,Klf4,Brca1,Nup155,Nup107	-1.14842	0.000180867
generation of neurons (GO:0048699)	0.0444989	GO:0048699	311	530	94	5773	1.6	217	20459	1.05	Th,Slit2,Alcam,Kalrn,Nr4a2,Nnat,Jak2,Fgfr1,Vegfa,A_44_P792124,Igsf9,Runx1,Dpysl2,Jag1,App,Ccnd2,Lhx3,Klf7,Timp2,Gdnf,Ebf1,Fscn2,Drd3,Pak1,Rest,Ptprm,Lzts1,Yy1,Sema3f,Pparg,Cdh2,Atn1,Pex5,Dll1,Serpinf1,Apc,Rora,Atp7a,Plxnb1,Gata2,Clu,Pten,BX883046,Gprin1,Cntn4,Tgfb1,Lhx5,Areg,Sall3,Tgfbr1,Rela,Vasp,ENSRNOT00000007024,Nr2f2,Atf5,Ngfr,Stx3,Otp,Gli2,Chrnb2,Sema3a,Efnb1,Pbx1,Myh10,Ttc3,Map2k1,Cebpb,Eg…	Kalrn,Fgfr1,Apc,BX883046,Sall3,Tgfbr1,Rela,Gli2,Myh10,Hoxa5,Ptk2,Tnfrsf12a,Map1b,Ywhah,Slit1,Limk1,Alms1,Bmpr1b,Rhoa,Sipa1l1,Ilk,Pld2,Bcl2,Shc1,Cln8,Pafah1b1,Barhl1,Sp1,Bmp2,Id3,Itgb1,ENSRNOT00000035692,Mtpn,Celsr3,Vegfc,Arnt,ENSRNOT00000022060,Twist1,Slitrk1,Dll3,Elf5,Pax2,Mapk8,Ndn,Nfic,Celsr2,Ucn,Erbb2,Apbb1,Actb,Arf6,BX883048,Gdf7,Rab3a,Nbn,Bbs4,Lep,Olig1,Ptpn11,Pex7,Rnd1,Dapk3,Lig4,Gata3,Afg…	0.428628	0.000924749
angiogenesis (GO:0001525)	0.047137	GO:0001525	101	149	37	5830	0.63	64	20612	0.31	LOC363265,Mmp14,Vegfa,Jun,Runx1,Ctgf,Hmox1,Cyr61,Acvr1,Btg1,Tbx4,Ptprm,Yy1,Hif1a,Anxa2,Serpinf1,Elk3,Gata2,Id1,Pten,Ihh,Pgf,Col4a2,Rhob,Gpi,Hand2,Casp8,Edn1,Egf,Pdx1,Fgf9,Rnh1,Aggf1,ENSRNOT00000017854,Rtn4,Il15,Vhl	Aggf1,Vhl,Plcd3,Tbxa2r,Hand1,Shc1,Sp1,Prok1,Vegfc,Elf5,Pax2,Nfic,Angptl4,Tnfrsf1a,Atp5b,Zc3h12a,LOC365654,Gata3,Efna1,Hs6st1,Myh9,Map3k7,Angptl3,Srf,Dnajc4,ENSRNOT00000003290,Tf,Zfx,Usf1,Il1b,B4galt1,Angpt2,Anpep,Hhex,Fgf10,Klf5,Ednra,Nf1,Fgf1,Tgfa,Ctnnb1,Sphk1,Scye1,Adra2b,Gna13,Tie1,Pofut1,Ubp1,Creb1,Sox18,Ddah1,BX883044,Sox10,Pknox1,Ets1,Klf4,Brca1,Sema5a,Notch4,C1galt1,Fgfr2,ENSRNOT0000001440…	0.714891	0.00102047
regulation of locomotion (GO:0040012)	0.047137	GO:0040012	133	166	46	5821	0.78	87	20589	0.42	Igfbp5,Slit2,Csf1,Pik3r1,Nr4a2,Jak2,M16433,Vegfa,Foxq1,Cited2,Tpm1,Cyr61,Drd3,Ager,Rras,Myo1f,Ptprm,Yy1,Hif1a,Bcar1,Lama5,Apc,Cxcl9,Gata2,Pten,Tgfb1,Plcg1,Abcc1,Icam1,Gab1,Rela,Abi3,Gtpbp4,Irs2,Adam9,Vcl,Map2k1,Igf1,Hoxa5,Ptk2,Pdx1,Tp53,Grem1,Rtn4,Wdr44,ENSRNOT00000017254	Lama5,Apc,Rela,Gtpbp4,Irs2,Adam9,Vcl,Hoxa5,Ptk2,Tp53,Cxcl10,Rhoa,Ilk,Pld2,Bcl2,Hbegf,Sp1,Agt,Vegfc,Arnt,ENSRNOT00000022060,Il6st,Apoe,Elf5,Bbs2,Pax2,Mapk8,Nfic,Cbll1,Irf1,Nisch,Bbs4,Rnf20,Pdgfra,Gata3,Cxcr4,F2r,Jub,Angptl3,Ptp4a1,ENSRNOT00000014471,Rac1,M16406,Adam17,Ace,Ccr4,Tgfbr3,Lama2,Igf1r,Usf1,Trib1,Adora1,Artn,Fgf10,Insr,Mapk1,Drd5,Abhd2,Mkks,Cdk5,Akt1,Tgfb2,Sphk1,Rps6kb1,Foxi1,Gna13,Tie1,…	0.626018	0.0010485
tube development (GO:0035295)	0.047137	GO:0035295	141	203	48	5819	0.82	93	20583	0.45	Gja5,Nr4a2,Sparc,Mmp14,Tgfb3,Vegfa,Lhx3,Ctgf,Cyr61,Acvr1,Srebf1,Tbx4,Nfib,Yy1,Hif1a,Man2a1,Lgr4,Asah1,Lama5,Ptch1,Atp7a,Gata2,Tead1,Ihh,Tgfb1,Tgfbr1,Vasp,Pgf,Gli1,Nr4a3,Gli2,Hand2,Gata6,Pbx1,Casp8,Traf6,Igf1,Hoxa5,Edn1,Egf,Pdx1,Fgf9,Foxa2,Ep300,Grem1,ENSRNOT00000017854,Pcsk5,ENSRNOT00000037887	Srebf1,Man2a1,Lama5,Ptch1,Tgfbr1,Nr4a3,Gli2,Hoxa5,Tbx3,Hand1,Ptk7,Ilk,Bcl2,Psen2,Ift88,Fzd6,Sp1,Bmp2,Agt,Arnt,Twist1,Elf5,Pax2,Nfic,Rab3a,Bbs4,Spry2,Pfn1,Pdgfra,Gata3,Tcfap2a,A_44_P555370,Hs6st1,Map3k7,Srf,Elk1,Clcn2,Smad4,Pthlh,Psen1,Cebpa,ENSRNOT00000059486,Smad2,Usf1,B4galt1,Six1,Npap60,Cd44,Bmpr1a,Hhex,Fgf10,Wnt5a,Mib1,Bcl10,Ednra,Tgfb2,Fgf1,Dhcr7,A_44_P966657,Ctnnb1,Tsc1,Man1a2,Lmo4,RGD15636…	0.601939	0.00105794
protein folding (GO:0006457)	0.0475029	GO:0006457	142	155	16	5851	0.27	126	20550	0.61	Nr4a2,Ceacam20,Yy1,Rora,Gata2,Slmap,BX883042,Rela,LOC291871,Sh3glb1,LOC363224,Hoxa5,Pdx1,Ptrh1,Map1b,ENSRNOT00000009271	BX883042,Rela,Sh3glb1,Hoxa5,Map1b,ENSRNOT00000009271,Ero1l,Sgtb,Dnajc14,Fkbp8,Dnajb1,LOC302786,Sp1,Arnt,Dnajc13,Dnaja3,Nfic,LOC679892,LOC308950,RGD1564795,RGD1310358,Gata3,ENSRNOT00000008518,Fkbp9,Pfdn1,Dnajb9,Hspd1,Ppif,Dnaja1,Dnajc4,Pfdn5,Dnajb6,RGD1308019,Elk1,Tor3a,Fkbp7,Aars,BX883043,St13,Dnajc5,Fkbp5,Ppig,Dnajc18,RGD1559682,Sec63,RGD1565752,Fkbp14,S78556,Tor1b,Calr3,Ppia,Ppil2,Ppil1,Dnajb4,…	-0.807445	0.00110564
lymph node development (GO:0048535)	0.048865	GO:0048535	12	11	8	5859	0.14	4	20672	0.02	Runx1,Tnfrsf11a,Yy1,Gata2,BX883046,Tgfb1,Pdx1,Il15	BX883046,Gata3,Ltb,Ets1	1.95395	0.00117796
positive regulation of metabolic process (GO:0009893)	0.048865	GO:0009893	456	749	130	5737	2.22	326	20350	1.58	Hpx,Csf1,Adra1b,Nr4a2,Bmp3,Ghr,Tgfb3,Jak2,Comt,Vegfa,Jun,Mapre3,Ccnd1,Piwil2,Ddit3,Anxa1,Cited2,App,Zbtb16,Ccnd2,Klf7,Elf1,Acvr1,Atxn1,Srebf1,Ebf1,Calcoco1,Trpv1,Cst3,Drd3,Tead3,Nfib,Egln2,Mll5,Abcg1,Srebf2,Klf2,Pla2g1b,Junb,Sqstm1,Crebbp,Yy1,Hif1a,Maf,Pparg,Nrip1,Myc,Epc1,Klf6,LOC688634,Cd209b,Apc,Rora,Gata2,Lbp,Tead1,Ihh,Nr4a1,BX883046,Mgea5,Tgfb1,Areg,BX883042,Nfia,Icam1,Insl3,Mkl1,Tgfbr1,Rela…	Mapre3,Srebf1,Srebf2,Sqstm1,Crebbp,Cd209b,Apc,BX883046,BX883042,Nfia,Tgfbr1,Rela,Myst3,LOC685179,Irs2,Adam9,Nr4a3,Gli2,Rb1cc1,Glis2,Hoxa5,Chd8,Ncoa6,Tp53,Ywhah,Taf2,Nfatc3,Vhl,Tbx3,Cd81,Atf7ip,Runx2,Hand1,Usf2,Rhoa,Smarca1,Dyrk2,Bcl2,Apln,Tcfe3,Sertad1,Ift88,Rps4x,Sp1,Bmp2,Uba52,Agt,Vegfc,MGC108974,Arnt,Tcf4,Il6st,Apoe,Elf5,Cdx2,Zbtb7b,Ncoa2,Narg1,Pias3,Pax2,Ppm1a,Nr1h2,ENSRNOT00000021941,Mapk8,K…	0.346782	0.00116156
