# Supplementary material for: Genome-wide analysis of Pax8 binding provides new insights into thyroid functions
Source: BMC Genomics. 2012 Apr 24;13:147. doi: 10.1186/1471-2164-13-147 (PMC3403905; doi:10.1186/1471-2164-13-147)
Supplement: Additional file 11 — Overrepresented KEGG pathways among under- and overexpressed probes. KEGG pathways enriched among common downregulated (n=633) and upregulated (n=565) probes for both expression array comparisons. [file 1471-2164-13-147-S11.xlsx]

## Sheet: KEGG Downegulated probes
Global classes	GO term	#term	Gene list	Scr. adj_pvalue	Wt. adj_pvalue
Phosph. I.	Phosphatidylinositol signaling system	rno04070	Synj2,Plcg2,Plcd4,Itpka,Inpp5d,Impa2,Dgkz,Cds1,Calm3,Brca1	0.00128294	8.10401E-5
	Inositol phosphate metabolism	rno00562	Synj2,Plcg2,Plcd4,Itpka,Impa2,Brca1	0.0418159	9.88746E-4
Aa metab.	Glycine, serine and threonine metabolism	rno00260	Srr,Shmt2,Shmt1,Psph,Gcat,Gamt,Cth,Brca1	0.000125046	2.42345E-2
	Selenoamino acid metabolism	rno00450	Mettl6,LOC500370,Cth,Brca1,Ahcy	0.00160866	1.16209E-2
	Cysteine and methionine metabolism	rno00270	Srm,Mpst,LOC500370,Cth,Brca1,Ahcy	0.00720852	1.25992E-3
	Arginine and proline metabolism	rno00330	Srm,Pycrl,Oat,Gamt,Brca1,Ass1,Acy1	0.0105739	9.73268E-7
Cell cycle	Cell cycle	rno04110	Ywhaz,Rad21,Pttg1,Plk1,Orc6l,Orc1l,Mycn,MGC112830,Cdc26,Cdc16,Ccnh,Ccnb2,Ccnb1,Ccna2,Brca1	9.66871e-05	9.73268E-7
CAMs	Cell adhesion molecules	rno04514	Sdc2,RT1-N1,RT1-Db1,RT1-Bb,Ocln,Jam3,Hla-dmb,Hla-dma,H2-Ea,Cdh15,Cd6,Cd40,Brca1	0.00937109	5.39989E-3
Immune response	Antigen processing and presentation	rno04612	RT1-N1,RT1-Db1,RT1-Bb,Rfxap,Rfxank,Psme3,Pdia3,Ifi30,Hspa5,Hsp90aa1,Hla-dma,H2-Ea,Cd74,Calr,Brca1	1.55835e-05	2.8657E-3
	Autoimmune thyroid disease	rno05320	Tshr,Tg,RT1-N1,RT1-Db1,RT1-Bb,Hla-dmb,Hla-dma,H2-Ea,Fas,Cd40,Brca1	0.000525985	2.76404E-3
DNA/RNA processes	Purine metabolism	rno00230	Rrm2,Prps1,Ppat,Polr1c,Polr1a,Pold1,Pde2a,Nudt5,Nt5e,Nme3,Nme1,Impdh2,Gmps,Enpp3,Enpp1,Dck,Brca1,Ak2,Ada	1.55835e-05	9.52573E-9
	Base excision repair	rno03410	Xrcc1,Tdg,Pold1,Parp1,Ogg1,Mutyh,Lig3,Lig1,Brca1	5.84568e-05	2.20478E-3
	Pyrimidine metabolism	rno00240	Umps,Tyms,Rrm2,Polr1c,Polr1a,Pold1,Nt5e,Nme3,Nme1,Dut,Dck,Brca1	0.000125212	5.86875E-9
	Nucleotide excision repair	rno03420	Rpa2,Rfc3,Pold1,Lig1,Gtf2h4,Gtf2h2,Ccnh,Brca1	0.000299395	3.22312E-3
	RNA degradation	rno03018	Wdr61,Rqcd1,LOC294396,En1,Dcps,Cnot10,Brca1	0.000994881	2.76404E-3
	Mismatch repair	rno03430	Rpa2,Rfc3,Pold1,Mlh1,Lig1,Brca1	0.00121807	4.76549E-5
	Homologous recombination	rno03440	Rpa2,Pold1,Mre11a,Brca1	0.0230263	7.50797E-3
	DNA replication	rno03030	Rpa2,Rnaseh2a,Rfc3,Pold1,Lig1	0.0287723	2.98378E-6
Signaling pathways	p53 signaling pathway	rno04115	Serpinb5,Rrm2,Mycn,Fas,Cycs,Ccng1,Ccnb2,Ccnb1	0.00723596	7.26013E-7

## Sheet: KEGG Upregulated probes
Global classes	GO term	#term	Gene list	Scr. adj_pvalue	Wt. adj_pvalue
General processes	Apoptosis	rno04210	Pik3r1,Pik3cb,Irak2,Il3ra,Casp8,Casp12,Bcl2l1	0.00779556	0.030547
	Endocytosis	rno04144	Vps24,Tgfbr1,RT1-M6-2,RT1-Cl,RT1-CE7,RT1-CE5,RT1-CE4,RT1-CE3,RT1-CE2,RT1-CE16,RT1-CE12,RT1-CE1,RT1-A3,RT1-A2,Rab31,Rab11a,Pip5k1b,H2-T3,H2-T23,Grk5,Egf,Asap1,Arrb1,Arfgap1,Ap2m1	1.1288e-10	4.65929e-14
	Lysosome	rno04142	Tpp1,Psap,Nr4a2,Lipa,Lgmn,Lamp2,Igf2r,Fuca1,Ctsh,Ctsc,Ctsb,Cd63,Atp6v0d1,Arsa	1.22668e-06	1.55209e-05
	Regulation of autophagy	rno04140	Ins1,Gabarapl2	0.0390959	0.00698357
	Cell cycle	rno04110	Tgfb3,Myc,Gadd45g,Gadd45a,Cdkn2b,Cdkn1b,Ccnd1	0.0129524	0.00428934
Cell migration/adhesion	Regulation of actin cytoskeleton	rno04810	Wasf2,Vcl,Tmsb4x,Pip5k1b,Pik3r1,Pik3cb,Pdgfd,Pak1,Msn,Mras,Ins1,Fgfr1,Enah,Egf,Bcar1	6.10422e-05	0.000199042
	Leukocyte transendothelial migration	rno04670	Vcl,Pik3r1,Pik3cb,Msn,Icam1,Ctnna1,Bcar1	0.010743	0.0254243
	Adherens junction	rno04520	Wasf2,Vcl,Tgfbr1,Snai1,Pvrl2,Fgfr1,Ctnna1	0.00186603	0.00698357
	Cell adhesion molecules	rno04514	Sdc4,RT1-M6-2,RT1-Cl,RT1-CE7,RT1-CE5,RT1-CE4,RT1-CE3,RT1-CE2,RT1-CE16,RT1-CE12,RT1-CE1,RT1-A3,RT1-A2,Pvrl2,Nr4a2,Ncam1,Icam1,H2-T3,H2-T23,Cdh2,Alcam	2.42799e-09	1.59154e-06
	Focal adhesion	rno04510	Vegfa,Vcl,Pip5k1b,Pik3r1,Pik3cb,Pdgfd,Pak1,Jun,Egf,Ccnd1,Bcar1	0.00280271	0.00138705
Signaling pathways	Adipocytokine signaling pathway	rno04920	Stat3,Slc2a4,Slc2a1,Jak2,Acsl4,Acsl3,Acsl1	0.00388253	0.000137731
	GnRH signaling pathway	rno04912	Plcb4,Pla2g5,Nr4a2,Mmp14,Map2k7,Jun,Camk2d	0.010743	0.00262104
	Insulin signaling pathway	rno04910	Slc2a4,Pik3r1,Pik3cb,Phkb,Nr4a2,Ins1,Hk3,Fbp2	0.0195468	0.000273505
	Neurotrophin signaling pathway	rno04722	Pik3r1,Pik3cb,Nr4a2,Ngfr,Map2k7,Jun,Irak2,Camk2d	0.0119583	0.000230812
	B cell receptor signaling pathway	rno04662	Runx1,Pik3r1,Pik3cb,Jun	0.045216	0.0163317
	Jak-STAT signaling pathway	rno04630	Stat3,Stat1,Pik3r1,Pik3cb,Myc,Jak2,Irf9,Il6,Il3ra,Il24,Ghr,Clcf1,Ccnd1,Bcl2l1	1.21036e-05	0.000152086
	Cytosolic DNA-sensing pathway	rno04623	Pycard,Nr4a2,Irf7,Il6,Il33,Foxq1	0.000436187	5.70349e-06
	NOD-like receptor signaling pathway	rno04621	Pycard,Il6,Cxcl1,Ccl7,Ccl2,Casp8	0.00258857	9.16512e-05
	Toll-like receptor signaling pathway	rno04620	Tlr6,Stat1,Pik3r1,Pik3cb,Map2k7,Lbp,Jun,Irf7,Il6,Foxq1,Cxcl11,Casp8	4.25542e-06	3.51531e-07
	VEGF signaling	rno04370	Vegfa,Pla2g5,Pik3r1,Pik3cb,Mapkapk3	0.0153237	0.0163317
	TGF-beta signaling pathway	rno04350	Tgfbr1,Tgfb3,Myc,Id1,Cdkn2b,Acvr1	0.014831	0.023022
	mTOR signaling pathway	rno04150	Vegfa,Pik3r1,Pik3cb,Ins1,Eif4b	0.00269461	0.0212056
	p53 signaling pathway	rno04115	Igfbp3,Gadd45g,Gadd45a,Ccnd1,Casp8	0.0144131	0.0344141
	Chemokine signaling pathway	rno04062	Stat3,Stat1,Plcb4,Pik3r1,Pik3cb,Pak1,Jak2,Grk5,Foxq1,Cxcl11,Cxcl1,Cx3cl1,Ccl7,Ccl2,Bcar1,Arrb1	1.91125e-05	9.21742e-06
	ErbB signaling pathway	rno04012	Pik3r1,Pik3cb,Pak1,Myc,Map2k7,Jun,Egf,Cdkn1b,Camk2d	0.000248186	0.000187768
	MAPK signaling	rno04010	Tgfbr1,Tgfb3,Pla2g5,Pak1,Nr4a2,Nr4a1,Myc,Mras,Mapkapk3,Map2k7,Jun,Gadd45g,Gadd45a,Fgfr1,Egf,Dusp6,Dusp5,Dusp4,Dusp14,Ddit3,Arrb1	7.51698e-06	4.68924e-07
	PPAR signaling pathway	rno03320	Ubc,Slc27a1,Pparg,Nr4a2,Cyp27a1,Acsl4,Acsl3,Acsl1,Acadl	0.000364172	0.0101762
Cancer	Non-small cell lung cancer	rno05223	Pik3r1,Pik3cb,Fhit,Egf,Ccnd1	0.00435468	0.0101762
	Small cell lung cancer	rno05222	Pik3r1,Pik3cb,Myc,Fhit,Cdkn2b,Cdkn1b,Ccnd1,Bcl2l1	0.000299529	0.000141568
	Acute myeloid leukemia	rno05221	Stat3,Runx1,Pik3r1,Pik3cb,Myc,Jup,Ccnd1	0.000296172	0.00119283
	Chronic myeloid leukemia	rno05220	Tgfbr1,Tgfb3,Runx1,Pik3r1,Pik3cb,Myc,Cdkn1b,Ccnd1,Bcl2l1	0.000132001	0.00115217
	Bladder cancer	rno05219	Vegfa,Myc,Egf,Ccnd1	0.0119583	0.000221816
	Melanoma	rno05218	Pik3r1,Pik3cb,Pdgfd,Fgfr1,Egf,Ccnd1	0.00788588	0.000828324
	Thyroid cancer	rno05216	Pparg,Myc,Ccnd1	0.0164835	0.000123075
	Prostate cancer	rno05215	Pik3r1,Pik3cb,Pdgfd,Nr4a2,Ins1,Gstp1,Fgfr1,Egf,Creb3l3,Cdkn1b,Ccnd1	2.29929e-05	4.73778e-07
	Glioma	rno05214	Pik3r1,Pik3cb,Egf,Ccnd1,Camk2d	0.0129524	0.00371066
	Endometrial cancer	rno05213	Pik3r1,Pik3cb,Myc,Egf,Ctnna1,Ccnd1	0.000848649	1.49036e-05
	Pancreatic cancer	rno05212	Vegfa,Tgfbr1,Tgfb3,Stat3,Stat1,Pik3r1,Pik3cb,Egf,Ccnd1,Bcl2l1	1.33809e-05	7.79325e-06
	Renal cell carcinoma	rno05211	Vegfa,Tgfb3,Slc2a1,Pik3r1,Pik3cb,Pak1,Jun	0.00195035	9.21742e-06
	Colorectal cancer	rno05210	Tgfbr1,Tgfb3,Pik3r1,Pik3cb,Myc,Jun,Fzd2,Ccnd1	0.00116098	4.71372e-05
	Pathways in cancer	rno05200	Vegfa,Tgfbr1,Tgfb3,Stat3,Stat1,Slc2a1,Runx1,Pparg,Pik3r1,Pik3cb,Myc,Jup,Jun,Il6,Fzd2,Fgfr1,Egf,Ctnna1,Cdkn2b,Cdkn1b,Ccnd1,Casp8,Bcl2l1	5.19904e-06	2.07369e-10
Immune response	Viral myocarditis	rno05416	Sgcg,RT1-M6-2,RT1-Cl,RT1-CE7,RT1-CE5,RT1-CE4,RT1-CE3,RT1-CE2,RT1-CE16,RT1-CE12,RT1-CE1,RT1-A3,RT1-A2,Myh7b,Icam1,H2-T3,H2-T23,Ccnd1,Casp8	2.49212e-11	2.6772e-08
	Hypertrophic cardiomyopathy	rno05410	Tpm1,Tnnt2,Tgfb3,Sgcg,Il6	0.0376703	0.0179172
	Graft-versus-host disease	rno05332	RT1-M6-2,RT1-Cl,RT1-CE7,RT1-CE5,RT1-CE4,RT1-CE3,RT1-CE2,RT1-CE16,RT1-CE12,RT1-CE1,RT1-A3,RT1-A2,Il6,H2-T3,H2-T23	1.53004e-09	5.15643e-07
	Allograft rejection	rno05330	RT1-M6-2,RT1-Cl,RT1-CE7,RT1-CE5,RT1-CE4,RT1-CE3,RT1-CE2,RT1-CE16,RT1-CE12,RT1-CE1,RT1-A3,RT1-A2,H2-T3,H2-T23	9.98706e-08	4.28408e-06
	Autoimmune thyroid disease	rno05320	RT1-M6-2,RT1-Cl,RT1-CE7,RT1-CE5,RT1-CE4,RT1-CE3,RT1-CE2,RT1-CE16,RT1-CE12,RT1-CE1,RT1-A3,RT1-A2,H2-T3,H2-T23,Foxq1	2.52728e-08	1.59154e-06
	Antigen processing and presentation	rno04612	RT1-M6-2,RT1-Cl,RT1-CE7,RT1-CE5,RT1-CE4,RT1-CE3,RT1-CE2,RT1-CE16,RT1-CE12,RT1-CE1,RT1-A3,RT1-A2,Psme2,Nr4a2,Lgmn,H2-T3,H2-T23,Ctsb,B2m	1.1288e-10	5.0571e-13
Metabolism	Biosynthesis of unsaturated fatty acids	rno01040	Hadha,Acot5,Acot2,Acot1	0.00350967	0.0212056
	Sphingolipid metabolism	rno00600	Ppap2b,Ppap2a,Asah2,Arsa	0.00512372	0.0010816
	Glycerophospholipid metabolism	rno00564	Ppap2b,Ppap2a,Pla2g5,Gpd2,Chka	0.00788588	0.00177985
	Inositol phosphate metabolism	rno00562	Plcb4,Pip5k1b,Pik3cb,Nr4a2	0.0197381	0.0448713
	Glycerolipid metabolism	rno00561	Ppap2b,Ppap2a,Nr4a2,Mgll,Dgat2,Aldh2,Akr1b1	0.000132001	0.0313168
	Arginine and proline metabolism	rno00330	Sat1,Nr4a2,Got1,Ckmt1,Aldh2	0.00788588	0.0201803
	Fructose and mannose metabolism	rno00051	Sord,Pfkfb2,Khk,Hk3,Fbp2,Aldoal1,Aldoa,Akr1b1	1.48735e-06	0.0338373
Others	Prion diseases	rno05020	Prnp,Ncam1,Il6,Casp12	0.00915793	0.000781883
	Huntington's disease	rno05016	Sdha,Pparg,Plcb4,Nr4a2,Hap1,Foxq1,Dctn2,Creb3l3,Casp8,Ap2m1	0.0120342	0.00736253
	Type I diabetes mellitus	rno04940	RT1-M6-2,RT1-Cl,RT1-CE7,RT1-CE5,RT1-CE4,RT1-CE3,RT1-CE2,RT1-CE16,RT1-CE12,RT1-CE1,RT1-A3,RT1-A2,Ptprn,Ins1,H2-T3,H2-T23	9.29898e-09	3.82816e-06
	Circadian rhythm - mammal	rno04710	Per1,Bhlhe40,Arntl	0.0019446	0.00644731
	Fc gamma R-mediated phagocytosis	rno04666	Wasf2,Ppap2b,Ppap2a,Pip5k1b,Pik3r1,Pik3cb,Pak1,Marcksl1,Asap1	0.000248186	0.042753
	Natural killer cell mediated cytotoxicity	rno04650	RT1-M6-2,RT1-Cl,RT1-CE7,RT1-CE5,RT1-CE4,RT1-CE3,RT1-CE2,RT1-CE16,RT1-CE12,RT1-CE1,RT1-A3,RT1-A2,Pik3r1,Pik3cb,Pak1,Icam1,H2-T3,H2-T23	2.57325e-08	1.61405e-06
	Cytokine-cytokine receptor interaction	rno04060	Vegfa,Tgfbr1,Tgfb3,Pdgfd,Ngfr,Il6,Il3ra,Il24,Ghr,Foxq1,Egf,Cxcl11,Cxcl1,Cx3cl1,Csf1,Clcf1,Ccl7,Ccl2,Acvr1	1.71614e-05	1.73711e-07
	ABC transporters	rno02010	Abcg1,Abcc5,Abca1	0.0364947	0.0163317
